# Supplementary material for: Evolutionary adaptations generally reverse phenotypic plasticity to restore ancestral phenotypes during new environment adaptation in cattle
Source: Ecol Evol. 2024 Jun 4;14(6):e11489. doi: 10.1002/ece3.11489 (PMC11150418; doi:10.1002/ece3.11489)
Supplement: Supplementary file 1 — Appendix S1. Appendix S2. Appendix S3. Appendix S4. Appendix S5. [file ECE3-14-e11489-s001.zip]

Archive with 6 entries (6 files):
- Supplement S1.xls
- Supplement S2.xlsx
- Supplement S2-S5 Caption Text.docx
- Supplement S3.xlsx
- Supplement S4.xlsx
- Supplement S5.xlsx
