# Supplementary material for: Evolutionary adaptations generally reverse phenotypic plasticity to restore ancestral phenotypes during new environment adaptation in cattle
Source: Ecol Evol. 2024 Jun 4;14(6):e11489. doi: 10.1002/ece3.11489 (PMC11150418; doi:10.1002/ece3.11489)
Supplement: Supplementary file 1 — Appendix S1. Appendix S2. Appendix S3. Appendix S4. Appendix S5. [file ECE3-14-e11489-s001.zip › Supplement S1.xls]

## Sheet: Supplement S1
Data S1. TPM value of the cattle RNA-seq data generated and analyzed.
L: lowland cattle in lowland environment；H：Tibetan cattle in highland environment；LTH： lowland cattle in highland environment；HTL：Tibetan cattle in lowland environment
transcript_id	LTH_1_heart	LTH_2_heart	LTH_3_heart	HTL_1_heart	HTL_2_heart	HTL_3_heart	H1_heart	H2_heart	H3_heart	H4_heart	H5_heart	H6_heart	L1_heart	L2_heart	L3_heart	L4_heart	L5_heart	LTH_1_liver	LTH_2_liver	LTH_3_liver	HTL_1_liver	HTL_2_liver	HTL_3_liver	H1_liver	H2_liver	H3_liver	H4_liver	H5_liver	H6_liver	L1_liver	L2_liver	L3_liver	L4_liver	L5_liver	LTH_1_lung	LTH_2_lung	LTH_3_lung	HTL_1_lung	HTL_2_lung	HTL_3_lung	H1_lung	H2_lung	H3_lung	H4_lung	H5_lung	H6_lung	L1_lung	L2_lung	L3_lung
transcript:ENSBTAT00000060569	100982	236914	329944	132648	69529.9	40351.8	276646	166208	241789	276318	158962	79937.5	286521	301122	239222	184110	6.24351	173194	23265.9	179034	19998.5	48362.4	25029.3	117509	164111	141239	77256	31999.6	47031.5	144734	91028	106062	78523.5	10.2913	40435.2	48454	62023.8	29603.6	17179.9	11357.8	68814	61399.4	59203.9	57169.7	17949.8	16114.9	78622.8	62729	66202.3
transcript:ENSBTAT00000060566	84675.7	112571	86748.5	116971	5958.86	4348.11	129133	142790	161383	165824	9298.24	8782.78	127639	131252	125072	137683	2.81418	92329.5	68871.7	114510	33590	4061.9	2371.27	54185.8	61487.1	102933	63354.8	1501.93	2388.28	51050.3	44636.4	77942.1	42493.1	17.7924	28277.8	29559.3	36189.1	18847.8	1855.9	1266.57	33979.3	25356.5	41878.2	38879	728.177	706.611	35289.1	34079.3	36794.3
transcript:ENSBTAT00000060539	31670	39205.8	44119	34469.2	16465.1	13953.2	60946.6	25410.4	40229.8	20934	26604.8	12158.8	54377.4	63750.6	70351.9	64446.4	3.22742	42088.8	14498.1	18464	8644.37	15203.1	8773.92	40216.1	37818.3	43640.7	21071.9	3376.92	24264.8	66933.8	52796	65380.2	51510.1	9.81014	22311.7	23321	35982.2	15465.8	11496.2	5007.24	32158.2	21806.3	17468.1	25449.8	7988.15	7109.12	45296.8	42271.7	41922
transcript:ENSBTAT00000060553	11442.7	16962.5	26424.9	23662.7	22.7986	17.0945	50072.6	17271.3	32599.7	14638.5	27.3981	15.1001	31378	33067	44568	27222.6	1.82245	25293.2	8661.05	10901.8	6833.33	16.8242	15.4473	28218.5	35150.8	39031.8	17383.4	5.6373	15.9806	40416.9	35334.2	40455.8	20941.7	6.64747	13112.6	14297.1	21493.1	11857.9	14.5523	8.54995	24924.5	20854.2	16168.7	26182.2	9.32113	5.13035	27511.2	31760.7	32624.2
transcript:ENSBTAT00000060549	17491.5	26016.6	30076.7	32587.3	1156.79	1156.76	42949.9	17179.2	20765.1	15159.4	1890.19	720.617	36346.7	34214.6	36679.7	29541.4	3.39178	18009.5	10266.9	11607.7	8354.32	1241.84	758.419	31363	26757.5	20940.9	14152.1	454.454	1999.44	39385.7	21113.9	20291.3	34203.2	3.12548	9188.71	11503.5	19000.2	8182.7	666.779	362.803	15803.5	11159.6	9658.6	13394.6	431.782	388.459	26185.5	16354	18867.8
transcript:ENSBTAT00000060547	23772.3	26037.3	12303	25809.7	38.4714	24.8265	27090.1	13688.3	16258.1	10687	22.2164	15.7896	15904.2	29029.4	37379.5	30231.6	1.41161	43858.4	7290.25	19522.8	5577.65	51.8001	41.7623	29481.9	6728.83	19773.4	14556.4	4.36646	9.99767	17110.6	18170.6	33992.9	16963.9	6.95102	10194.9	7880.98	19316.2	8709.54	16.6908	25.8278	19535.4	4131.69	6387.03	7526.92	9.35297	3.97379	10454.6	12489.7	14014
transcript:ENSBTAT00000060571	17569.8	23634.5	20932.2	17941	1755.42	1969.76	41923.6	14543.9	16342.4	15468.2	5089.26	2399.26	30520.1	28783	23442	20512.6	1.66041	16516.9	4135.96	7386.1	2392.4	1490.62	1194.45	23073.6	20384.4	25770.8	19955.1	1110.97	4518.44	26866	20051.1	17854.7	9872.01	3.91338	12087.2	6752.64	17045.5	12229.4	1509.89	1034	14997.4	6567.58	12249	19180.1	2107.29	1622.84	19332.8	15001	15612.7
transcript:ENSBTAT00000060567	11693.6	16642.4	17535.3	20081.6	6.60387	6.17875	30293.8	14655.1	26326.3	15290.4	27.676	6.38971	18929.1	27058.5	24483.4	22416.7	0.85687	25342	3137.34	11099	3409.49	9.34408	4.29491	23261.2	24341	27321.8	16822.4	3.86534	13.727	18642.7	18736.3	30596.7	15051.5	2.81293	11051.6	10322.8	16159.6	6568.7	4.80265	4.67322	13068.2	8602.75	10405.5	13243.9	7.61969	3.16596	16562.6	14992.6	15214.6
transcript:ENSBTAT00000015579	44749.3	22393.4	15709.1	24280	48926.2	57703	9513.95	22431.5	18354.3	28787.4	41235.8	43651.1	20287.6	10386	13971.2	17382.6	49459.7	1.16052	2.64293	1.52688	3.14268	1.58764	0.890453	1.08689	2.85074	0.582586	0.517443	1.04308	2.86594	0.858546	0.764639	0.428045	2.57954	1.66049	27.3946	10.4243	15.3449	4.19275	20.2569	11.8176	7.99109	7.65013	8.25746	7.78066	14.1112	6.40762	3.43871	7.00818	4.07236
transcript:ENSBTAT00000013354	35.2773	23.3907	65.1046	45.8781	107.211	111.356	37.084	59.4816	26.2039	28.68	123.881	76.1753	34.3551	13.8642	24.4277	32.2456	47.8839	22600.5	49638.5	38604.6	47962.8	29841.7	29480.8	25823.9	23685.7	27218	28670.7	39755.1	39120	8942.07	19064.9	13088.1	19325.7	29909.3	2288.01	1400.91	2987.65	2739.68	3528.32	3341.89	2918.24	1836.1	1600.32	1039.04	3947.47	2790.76	1426.36	2111.83	2869.87
transcript:ENSBTAT00000060552	8934.61	11932.1	15195.4	8437.97	2380.65	2386.12	22044	8902.82	11646.5	6130.54	3163.89	1108.15	13402.2	19222.3	18399.8	16744.9	0.886096	19025.7	2460.81	7013.13	1271.56	2806.24	2436.84	21148.9	20291	19595.3	9764.89	687.972	4918.76	18880.2	18909.9	21852.2	14435.7	0.969623	10242.8	8241.77	15972.3	6300.02	2244.68	973.382	12597.1	7482.01	7714.69	10217.8	1582.71	1198.95	14343.7	13428.5	13252.6
transcript:ENSBTAT00000012138	0	0.167094	0	0.710187	0	1.37001	0.257712	0.371429	0.138458	0	48.6732	1.06495	0	0.356332	0	0.256599	0.486858	16381.1	25977.3	28427.4	29364.4	30608.6	32626.1	18203.8	22346.6	24466.6	21418.5	26566.4	32381.8	10477.5	31362.4	22646.5	10593.4	32021.1	42.0185	11.317	12.4925	7.68688	22.4881	23.1606	26.6066	30.6946	6.86862	51.6744	15.8913	56.0554	13.4267	14.1379	19.4386
novel.1102.1	22859.2	14366.9	16155.8	16681.6	27794.8	29879.4	7756.16	23376.9	14143.1	18124.4	26472.3	34673.7	11544.7	7632.3	12330.1	12162.7	38135.3	0	0	0.381701	1.80556	0	0.162951	0	0.102067	0	0	0.122709	0.144494	0	0	0.446008	0.0466863	0	0.145543	0.228155	0.0954286	0.281852	0	0	0.383707	0.202241	0	0.0915327	0.132805	0	0.122124	0	0.0977709
transcript:ENSBTAT00000021497	0	0.0694748	0	0.17717	0.144705	0.113925	0.040182	0	0.191895	0.0418819	33.5896	0.483041	0	0.259274	0.0254551	0.186706	0.607281	9694.24	41469.9	15914.8	20001.3	18941.1	27465.2	15459	19226.1	19305.5	25817.3	24370	27216.9	6148.18	17095.2	13039.7	6488.79	16556.5	0	0.436584	0	0	0	1.25358	0.261063	0	0	13.1948	0.112946	0	0.259654	0	0.931288
transcript:ENSBTAT00000086577	17733.3	17671	8872.43	15088.3	27842.1	11515.9	10695.4	22651.9	18528.9	11267.1	26830.6	32149	11190.6	7447.73	8186.4	14178	19744.9	0.0254366	0.0719116	0.21335	1.76852	0	0	0	0.0815001	0	0	0	0	0.0322593	0	0.514671	0	0.349394	1.11567	1.08397	0.106679	0.105027	0.065374	0	0.214471	1.92171	0.16088	0	0.371154	0	0.648474	0.176754	0.459048
transcript:ENSBTAT00000061306	15503.1	11835.5	5646.48	18710.4	19383.9	14394.1	6779.25	20502.2	13037.5	15706.7	20228.1	27460.9	11296.9	6787.19	10151.7	10147	18033.4	0.0203178	0	0.128886	2.24177	0	0	0	0.0334796	0.0559524	0	0.0688729	0.126975	0	0.0101996	0.587285	0.0506205	0	0.90176	0.523866	0.43417	1.10257	0.566941	0.264943	0.739087	1.23315	1.08923	0.268549	0.491282	1.24789	0.268724	0.201692	0.219503
transcript:ENSBTAT00000009965	308.697	204.922	236.786	342.373	432.171	1066.45	210.099	299.881	172.222	248.202	394.837	319.967	123.104	131.448	229.852	344.283	683.036	9564.23	25901.8	13750.3	21427.6	12193.6	18048.5	10009.4	11760.4	11107.7	14451.7	22414.7	15237.8	5640.82	9719.85	7906.62	12178.8	8747.07	6017.14	9237	5485.39	8738.32	6987.33	12462	4297.45	5011.44	5739.7	5396.01	8323.61	4679.1	7267.42	5080.41	7401.15
novel.2061.1	9178.75	5101.28	14070.3	2197.08	364.05	1313.11	146.52	2906.51	3992.73	432.311	12024.4	3187.99	1222.98	5081.92	877.603	1009.93	11098.8	476.088	3797.55	13006.8	27341.2	4176.21	3227.08	849.849	679.913	582.57	1467.93	13421.8	1537.14	522.766	2324.8	24096.4	1034.02	3022.26	8104.52	25624.1	506.433	19466.5	6271.5	4795.71	323.585	24.3059	2254.38	329.073	0	2497.93	2176.61	4432.58	466.194
transcript:ENSBTAT00000060548	6106.2	4067.05	12669.1	8202.6	3638.97	2792.9	9923.73	1417.3	2628.61	1803.94	1838.43	675.88	6767.37	11003.6	7634.38	7811.99	0.703094	5426.92	2612.57	3402.9	2397.71	4335.64	1845.96	9334.62	7882.73	5468.35	2433.48	315.112	3880.33	14351.3	8916.63	8567.22	5979.07	0.384686	6570.28	5377.31	11249.8	6407.11	2228.7	1102.7	6148.66	3476.9	3606.02	6521.38	1429.6	1513.48	11372.3	8838.19	9456.57
transcript:ENSBTAT00000044397	7926.65	6885.85	5521.67	8893.65	12398.3	13585.1	2925.24	6883.6	5500.9	4503.98	10818.2	12056.4	3516.07	4776.76	4688.02	9789.91	22073.9	2716.19	4998.15	4603.8	7292.92	2574.77	3688.71	2018.46	1854.76	1747.77	1725.03	3478.33	3315.52	1111.13	2110.58	1946.77	7177.1	4152.67	4484.41	7056.49	3084.9	4305.9	4091.71	4933.89	2933.72	5756.89	3411.35	4416.17	4405.25	7099.5	3042.49	3738.93	3339.2
transcript:ENSBTAT00000067393	3134.08	1870.55	1198.62	3105.32	4660.79	6334.31	1778.8	2994.92	1603.21	2031.9	3045.13	4814.59	1389.54	981.932	1886.36	2212.79	8513.4	3772.88	9001.5	5070.2	3096.87	7058.42	7904.19	7363.82	8802.18	8137.65	10400.7	17748.9	10059.5	7435.21	6507.75	4313.21	8168.76	11506.2	11121.3	14973.8	7607.11	9151.94	10306.8	12311.1	8831.07	10730.2	10901.3	10207.9	12142.1	11951.7	16247	7056.53	8419.14
transcript:ENSBTAT00000060543	2806.4	4557.58	7395.14	3288.23	57.3089	58.1342	11699.2	3232.84	5951.23	2729.83	93.0971	41.6944	7315.1	9605.56	8694.69	7572.13	0.822249	9747.62	1139.64	2810.76	622.253	65.47	57.0962	8288.71	12061.8	9795.77	4595.13	20.3474	159.455	9568.87	10244.3	10519.4	4138.44	1.34964	5843.44	4487.65	8216.56	2860.56	49.7477	33.5607	6315.84	3967.28	4446.24	6804.32	66.5232	41.6646	8127.81	7789.37	8321.59
transcript:ENSBTAT00000060562	5331.41	7035.73	10791.4	5824.83	201.063	265.02	5970.24	1474.44	1972.7	1421.89	89.5238	62.7716	4554.23	14994.6	5226.21	5474.59	0.462515	17028.8	1313.34	7088.61	1430.64	381.185	99.5163	7463.1	3547.8	3829.81	986.512	10.2532	230.551	9904.93	5180.93	19707.5	4564.69	0	7766.15	6144.78	12227.6	3151.73	227.132	114.244	2892.98	1526.77	1495.2	3315.62	88.7096	83.9803	6024.66	5541.15	4911.16
transcript:ENSBTAT00000086849	0.32375	0.455403	1.17033	1.74201	0.922183	1.53504	0.829193	0.176751	0	0.213526	1.66235	0.703624	0.062264	0.121395	0.148317	2.75851	11.8536	11431.6	874.507	9142.92	38863.7	8891.87	22788.7	98.639	429.947	238.684	5036.58	566.625	6303.61	20148.1	585.786	779.208	33747.2	63522.8	12.8531	50.8408	26.3828	157.387	32.7277	29.5484	19.1803	21.0957	14.4114	176.951	48.5343	34.9461	26.2111	20.1753	55.8613
transcript:ENSBTAT00000062950	13045.2	8406.61	7382.66	12796.6	15925.3	17677.7	5035.17	9588.63	6388.31	10555.4	14163.3	17372.1	7298.28	4508.61	6870.04	7627.25	25409.6	0	0	0.36753	1.717	0.0359675	0	0	0	0	0	0	0.341641	0	0	0.400358	0	0	0.238238	0.186732	0	0	0	0	0	0	0	0.0749143	0.271733	0.219357	0.199902	0.147894	0
transcript:ENSBTAT00000075504	15096	8385.66	9085.26	7054.88	20030	16204	5428.35	12065.6	9714.74	9381.01	16371.8	20483.7	7061.11	3949.38	6368.3	6863.84	16216.2	0.251531	0.186241	0.398897	0.502376	0.130124	0.220569	0.0576918	0.149671	0	0.0640864	0.0968907	0.114092	0.113928	0.094702	0.124962	0.0921582	0	0.0656687	0.0900749	0	0	0	0.0529026	0.106041	0.0638753	0	0.0722738	0	0.105813	0.144642	0	0
novel.2081.1	2645.31	8658.46	4479.62	8836.21	8446.86	6086.22	1133.37	1050.45	4408.42	1424.02	6682.29	218.865	1264.37	14295.7	1532.93	1105.21	5482.26	4046.85	6498.75	444.808	25827.1	10097.9	4591.17	859.468	1535.65	1475.7	522.686	5205.81	2467.63	1756.82	1347.31	12111.1	3256.19	1042.38	1141.52	0	6632.85	187.156	1326.87	871.39	2252.74	2478.89	958.835	2607.17	3378.84	768.379	748.531	2021.88	3573.6
transcript:ENSBTAT00000007041	13655.8	5865.85	5780.86	12375.2	16456.8	18427	4036.42	6970.33	7637.66	8457.21	10531	13515	6483.5	3044.03	5614.12	9202.37	20333.5	20.3693	60.4091	28.4626	56.3937	43.114	45.6423	20.4822	49.3942	31.6132	37.8821	30.3993	40.4514	19.6069	36.4327	20.3538	28.689	268.458	713.83	617.727	225.279	214.966	468.76	253.79	283.936	542.8	580.596	265.615	686.564	363.727	346.946	459.588	402.973
transcript:ENSBTAT00000060577	3653.56	4577.92	7320.32	4070.58	870.223	1060.7	5328.83	1504.3	2093.4	1469.97	421.179	290.477	3556.7	10430.7	4490.48	5048.05	0.0670533	11686.8	1358.85	4396.06	1217.66	1924.42	440.364	4792.43	4488.66	3207.26	1157.48	74.5996	968.848	5289.65	3911.63	14141.3	2597.71	0.293496	6108.63	4890.22	8316.24	2463.23	1026.65	542.175	2529.43	1594.07	1478.72	3363.07	394.8	373.84	4448.8	4335.1	4122.86
transcript:ENSBTAT00000024376	4495.41	4271.56	4256.51	7689.48	7474.62	4887.7	1717.58	3805.57	2629.16	2957.68	6187.67	5743.24	1291.69	1650.84	1727.13	3677.23	9945.07	2413.11	2393.23	3362.89	1663.74	4179.05	3995.01	2969.98	4222.8	3915.96	3768.03	5362.85	5278.46	1604.89	2782.86	2479.19	4413.26	3678.36	4279.03	4368.66	4420.61	5434.06	6926.31	6964.88	3590.85	4968.84	4884	4499.25	6274.62	5276.83	2957.51	3547.92	3442.39
transcript:ENSBTAT00000022763	0.0208391	0.028499	0	0.0387607	0	0.032713	0.0263727	0.0108599	0.229852	0.0549767	25.4975	0.178332	0	0.224867	0.0375906	0.1488	0.0597865	4811.99	1267.67	3247	236.337	13508.6	16005.4	13711.3	11704.6	13856.4	13777.5	28100	20421.3	6371.34	27968.4	9667.52	2188	11210.1	0	0.278584	0.20419	0.0786628	0.0285622	0.888207	0.133862	0.0338663	0.113802	13.3478	0.138993	0.187005	0.298233	0.157602	1.92647
transcript:ENSBTAT00000012544	4839.25	3402.08	3285.58	7051.11	7015.1	6917	1995.54	2288.22	1850.38	2178.98	3620.99	4536.8	1954.99	1239.45	1916.31	2851.52	7742.77	2667.69	5020.76	3173.56	4410.43	3921.7	3835.98	4257.17	3710.6	3187.76	4025.56	4862.8	4273.24	2185.59	4233.77	2228.74	4204.3	2843.94	4056.05	4175.3	3528.21	4286.15	5213.88	5690.76	3978	3478.32	3447.27	3172.36	3637.52	3498.05	3371.84	3112.8	3683.62
transcript:ENSBTAT00000002145	0	0.0117243	0	0.0298984	0	0.0961278	0.036165	0	0.0259066	0.0424069	11.9531	0.108688	0	0.150014	0	0.0990242	0.232293	8190.18	4182.67	6605.32	10835.5	12900.5	12357.7	5372.11	7269.95	5924.11	12075.6	11512.8	13019.8	15348.6	10745.7	6002.89	16012	10461.3	0	0.93323	0.173482	0.242709	0.0335722	0.596181	0	0	0.0688487	10.4963	0.0571808	0.134631	0.394363	0	0.797026
transcript:ENSBTAT00000006532	13923.5	582.502	3562.17	849.328	474.537	122.262	1962.11	2429.57	13730.1	21558.9	7460.36	10691.8	4406.89	2089.72	9112.43	8973.72	8100.54	0.271281	0.182604	0.363296	1.64011	0.374244	1.11014	0.559995	0.34768	0.58365	0.103678	0	2.0235	0	0	0.465583	0	7.98491	1.73521	2.08867	1.16482	0.640063	3.06276	1.25524	2.84283	3.82344	3.0639	0.974359	1.58334	1.02709	0.311999	2.61604	0.566175
transcript:ENSBTAT00000081515	10597	5876.26	4565.89	6383.74	14822.4	18230	1918.33	6694.94	3897.86	6466.14	9216.52	10879	3681.03	2471.33	3866.1	3966.5	14844.1	0	0	0.106302	0.705571	0	0	0	0.0460218	0.0721064	0	0.0258203	0.202695	0	0.0210309	0.211915	0	0.0411036	0.0656249	0.0900149	0	0.0741336	0.0692169	0.0352449	0.0504619	0.053194	0.10094	0	0.157188	0.105742	0.0562123	0.130704	0.0822912
transcript:ENSBTAT00000007429	907.027	523.633	489.296	534.873	1059.45	678.107	1050.86	1552.24	515.956	441.419	1239.33	2060.63	1503.98	1614.11	990.716	1329.07	1646.53	1611.17	930.817	1795.26	1365.62	1421.63	4281.03	1068.86	835.683	932.498	1318.91	2082.89	1454.57	9832.87	2173.86	2847.82	10209.3	4311.47	13688.1	15225.6	13095.9	15045.7	17190.3	18024.1	15313	11996.1	9279.23	8516.11	9262.27	12376.3	23029.2	15913	16075.6
transcript:ENSBTAT00000036888	1016.31	964.098	345.266	864.668	1332.44	1494.38	663.247	1567.39	761.883	802.441	1868.91	2346.9	461.681	567.753	601.408	1239.46	1135.99	3534.84	6061.37	4785.49	3638.84	2819.85	6149.01	1934.07	1747.41	1728.05	1822.94	4372.45	3406.41	4714.85	1842.99	3154.72	6669.82	1872.47	13743.6	19152.1	9903.61	11291.5	11041.3	16561.8	7557.81	12366	10124.7	9112.92	9182.41	12432.9	13364	7035.89	8915.29
transcript:ENSBTAT00000083687	10211.4	5101.43	4165.08	4745.8	10522	15702.3	2070.57	7017.22	4562.5	4272.93	6979.16	10323.6	3645.25	2165.17	3937.25	4258.93	7829.85	345.041	678.095	600.662	513.488	643.106	524.656	316.674	184.708	217.178	337.81	502.897	267.862	358.824	197.054	252.256	585.212	354.147	1185.4	1454.63	919.055	999.704	1107.7	1024.42	874.06	978.318	1214.04	1248.39	1312.67	1165.94	1008.97	613.935	816.31
transcript:ENSBTAT00000065361	5547.61	5664.46	5020.28	4706.67	6729.13	4148.11	3333.27	7265.23	5895.98	6813.34	12682.1	13302.5	6571.23	3597.11	4962.25	4466.3	13435.9	0	0	0.150296	0.646782	0.028016	0	0.279476	0.306751	0	0.0258711	0.0469366	0.153526	0.229958	0.101948	0.220128	0.171136	0.0498126	0.742276	0.963604	0.344738	0.733702	1.27688	0.939677	1.79792	1.48269	0.703384	1.6047	0.571481	1.85813	2.19939	1.56958	3.20373
transcript:ENSBTAT00000017500	935.312	1758.76	333.619	1517	1420.95	2793.55	618.126	5665.26	1124.31	1134.55	2677.46	3095.81	900.495	877.47	1210.66	3058.84	1965.46	967.917	6523.26	2863.6	982.838	2612.02	1921.48	2330.45	1609.03	1020.69	3323.13	8890.84	2026.85	627.964	1365.06	1133.57	1522.05	1299.85	909.26	15638.6	859.514	1341.82	2312.16	1581.07	8547.22	61221.5	5186	5467.97	9385.56	39630	5564.09	8474.94	4859.62
transcript:ENSBTAT00000073633	7794.83	4038.16	3879.44	4022.87	8903.07	6044.43	3156.52	9164.98	7050.38	5045.99	5516.47	12920.8	7816.1	3004.26	5869.42	4985.52	13791	0.0149346	0	0.0515793	0.699756	0	0	0.0479559	0	0.0359868	0	0	0	0.0757614	0	0.132203	0	0.0341899	0.109173	0.112311	0	0	0	0	0	0	0	0	0	0	0.0500971	0	0
transcript:ENSBTAT00000078656	7576.19	3714.73	3491.28	5816.13	8031.31	9754.8	1880.58	4912.83	3496.59	4167.81	5116.11	8360.78	3051.79	1662.95	3298.79	2546.6	10204.7	589.237	2957.38	1046.27	1756.21	1440.86	1448.15	1005.79	1403.18	1183.09	1359.36	1689.59	2315.99	1019.18	1161.41	686.702	1050.64	1593.81	767.109	989.141	564.098	730.851	694.888	802.723	538.593	855.971	922.819	1012.63	855.836	885.109	996.299	534.423	581.332
transcript:ENSBTAT00000034373	163.799	201.584	69.4499	102.106	779.16	75.6646	34.2281	111.818	368.554	127.041	203.131	32.2531	10.7526	809.528	523.822	112.678	14.6568	14749.6	4731.39	16034.8	16192.6	10281.5	5409.93	1603.67	444.91	1939.92	5579	662.835	618.695	1662.32	1700.21	3400.6	934.38	363.695	3536.52	1545.04	1692.46	997.965	2121.46	450.946	658.108	177.098	808.001	736.049	696.022	164.282	137.754	94.2954	379.206
transcript:ENSBTAT00000016453	0	0	0.136348	0.137807	0	0.232611	0.125018	0.0514807	0	0	15.9778	0.0939299	0	0.0216074	0	0	0.188942	4182.97	11018.1	6074.24	2120.87	10889.2	10068.3	8659.8	9256.93	7843.89	6526.17	9209.14	12973.8	2021.16	7260.33	4433.37	1637.45	11207.1	0.0825241	0	0.189381	0	0.261123	0.332406	0.304591	0	0	4.04169	0.658887	0.132972	0	0	1.00895
novel.2116.1	991.014	986.029	1016.03	1352.28	2782.75	1876.68	868.258	598.477	899.279	733.667	1191.31	1340.65	1084.88	1129.69	1069.1	819.642	2253.58	3251.66	2952.2	4253.87	2179.73	5119.73	3574.8	2809.43	943.159	2469.52	2444.13	3860.69	2045.85	2663.03	3839.86	3758.53	2176.47	1582.72	4436.12	4578.2	9783.23	8417.37	13476.5	9012.58	7168.23	2714.68	4953.48	4272.85	4041.75	3452.69	8955.1	9087.66	7504.79
novel.1336.1	108.724	67.263	21.4082	59.0581	68.7684	137.016	74.7711	127.298	38.7195	49.6665	80.5262	263.755	105.464	73.7523	95.6955	119.438	150.05	4792.51	10098	5271.28	8217.61	6329.58	6798.23	4444.87	4215.54	4006.07	5730.94	6339.61	6937.34	3769.58	3511.74	3544.73	8057.92	7393.78	1178.42	1049.54	434.484	1029.55	744.721	613.39	1111.51	778.608	548.943	443.66	602.925	1252.29	584.581	1243.62	1370.12
transcript:ENSBTAT00000073474	0.0673423	0	0	0.0563655	0	0.308079	0.0340897	0	0.02442	0	4.96193	0.28174	0	0.0589188	0	0.067885	5.77032	2030.05	6199.89	2463.32	12644.8	6298.34	19276.4	3444.48	3467.38	1760.56	12288.8	4605.86	8095.28	2148.09	2640.64	3450.17	7021.13	13023.1	0	0.462988	0	0.177941	0.0474685	0.870147	0.290695	0.0437762	0.103837	5.44852	0.287464	0	0.0991288	0.19557	0.677218
transcript:ENSBTAT00000076985	5046.66	3994.76	2531.36	5330.37	6712.3	6705.17	2031.08	4515.38	4416.27	3657.94	7945.78	7184.09	4450.74	2608.87	3188.69	4923.16	13632.8	123.514	73.8391	197.827	149.396	159.607	26.3016	12.2327	138.769	82.7044	166.61	399.119	258.704	47.0338	41.2139	7.10146	575.633	60.1615	96.3195	168.593	68.4256	74.6922	54.7609	65.2365	41.9232	101.124	78.619	118.244	83.3048	107.573	26.9607	52.5807	56.3019
transcript:ENSBTAT00000075398	6.03811	3.93383	4.54925	6.90319	11.1264	11.8386	9.79026	9.90842	6.4864	6.26999	22.9753	14.3144	3.64878	3.36036	6.2403	11.3784	17.245	3237.54	9296.48	5353.3	6703.71	6653.96	8091.79	5072.5	6277.84	6336.25	8265.98	10323.4	9210.36	2214.01	5880.05	4845.32	1708.94	7578.55	95.1178	98.6945	82.4154	90.9644	113.989	109.013	81.1332	105.638	140.372	152.887	167.173	105.843	46.8578	69.6469	84.0055
transcript:ENSBTAT00000004635	0	0	0	0.0702484	0	0.0677576	0.00796615	0	0.0570651	0	4.88692	0.179557	0	0.126668	0.0227093	0.0356928	0.252828	2504.8	7831.89	2896.08	17325.5	6363.56	6535.06	3983.01	5338.2	2611.53	5904.6	4274.37	8672.93	4039.14	4613.97	3036.57	5630.96	4783.89	1.00962	0.504895	0.313751	0.617785	0.258826	0.406675	0.194086	0.122756	0.691545	4.58359	1.44426	0.508381	0.370633	0.171379	0.425306
transcript:ENSBTAT00000022919	2531.99	1764.11	1575.16	2243.94	4500.94	3686.9	1265.57	3599.86	2007.77	2112.03	2532.51	4380.79	1449.88	1009.69	1446.85	1886.65	3935.06	1809.66	933.615	3105.17	746.244	3194.26	3149.52	2552.97	2730.35	2592.99	2744.41	3824.22	3704.59	1927.34	2205.78	1199.15	2202.35	2609.91	3387.29	4019.59	2944.3	3366.41	4233.41	4772.44	3564.78	6153.04	4076.61	4242.15	3896.6	5851.79	3159.87	2680.94	2260.16
transcript:ENSBTAT00000013402	820.849	1149.44	688.272	1119.64	2000.81	1097.66	1209.37	1683.49	1011.67	1187.98	2969.97	2120.54	981.88	722.075	1116.5	1890.17	2461.05	2122.51	990.279	2099.62	547.701	5258.28	6713.08	3895.26	3349.11	3555.28	4101	6537.68	5540.94	2427.42	4604.21	3013.47	3519.41	4264.96	2707.48	3037.66	3605.64	4717.07	5477.13	5822.05	3771.26	4417.86	4249.09	4460.14	5739.48	5038.82	2999.82	3649.14	3539.32
transcript:ENSBTAT00000017580	5839.29	5042.46	3337.89	3693.91	6843	8012.24	1965.49	6817.72	4134.61	4222.07	7766.03	9292.12	3133.97	1976.35	2783.28	3152.68	6599.61	129.961	170.805	133.33	76.3149	450.103	246.002	217.287	121.993	166.817	308.469	404.552	278.673	83.893	164.488	92.6538	73.9722	124.137	101.114	75.9194	106.508	105.048	141.172	101.496	66.1855	86.8108	134.806	116.923	172.654	121.521	60.1079	68.4925	66.4343
transcript:ENSBTAT00000007014	5857.2	3702.53	2579.24	3437.42	8394.9	5264.98	2345.33	6047.61	4008.8	4082.88	7584.2	9968.94	3105.62	2084.05	3153.94	3172.37	8521.2	0	0	0.0104097	0.510233	0	0	0.0169373	0	0	0	0.056891	0.186086	0	0	0.0533626	0	0	0.0578377	0.158667	0.0221215	0	0.0813379	0	0.0355792	0.0750109	0.111203	0	0.0461787	0.0776623	0.0707743	0.0209444	0.0362632
transcript:ENSBTAT00000030106	1784.72	1256.12	1073.27	2590.13	2298.35	1706.47	1610.77	1436.79	1034.48	990.534	2223.64	2595.81	1538.5	720.026	1609.73	1367.21	2287.21	1756.31	1961.56	2259.85	2855.6	2969.3	2967.46	1583.37	2098.81	2119.27	2427.29	3110.81	3063.96	2593.3	3492.17	1689.21	2848.78	2410.66	2795.13	1042.53	3483.97	3792.59	5075.18	4534.5	3541.71	4389.89	4099.22	3821.72	5593.5	4943.06	3431.1	5707.02	6321.4
transcript:ENSBTAT00000024749	4626.36	2716.21	3255.62	3337.89	5201.22	7012.54	926.016	2221.76	5175.23	6973.82	6171.84	5845.81	4788.01	2683.54	2534.93	2943.03	4053.9	80.2843	140.356	128.878	123.568	93.9424	83.457	56.7958	85.7925	90.501	87.4058	74.1463	114.709	32.5175	40.5881	25.3818	36.3136	62.4213	279.073	224.203	198.996	196.466	258.465	209.505	163.334	181.839	259.853	160.852	188.915	261.605	88.3249	149.93	115.13
transcript:ENSBTAT00000017710	5997.43	3597.52	1805.82	3372.06	6536.41	6170.87	1416.56	4592.44	2912.11	2880.01	5331.29	8064.69	2566.04	1615.99	2593.11	2185.58	7732.92	238.127	534.292	233.777	301.325	551.01	472.555	350.752	259.812	279.732	491.311	515.724	426.689	306.929	330.12	230.641	280.96	782.891	528.678	535.398	348.876	472.348	453.274	563.472	389.372	528.984	608.772	547.852	677.405	582.243	467.191	379.195	363.734
transcript:ENSBTAT00000008132	967.426	802.64	336.386	856.452	1303.48	1343.6	686.67	1542.35	770.298	812.854	1818.33	2138.8	433.144	444.981	553.65	840.227	1275.43	1852.19	2152.63	2295.43	1273.18	1456.14	2540.93	1611.75	713.67	549.249	702.104	2541.38	1608.28	1979.19	871.577	944.726	2103.98	1247.14	10094.4	10173.4	6399.72	6539.89	6920.7	8031.83	5334.19	9605.57	9592.62	9631.67	8119.23	10503.3	5767.67	5632.9	5894.09
transcript:ENSBTAT00000025311	238.831	135.186	89.6475	823.201	438.96	672.923	128.058	232.725	69.0032	80.7934	177.249	396.353	175.004	96.4376	397.512	305.764	783.236	1155.95	4359.64	1904.82	17100.4	3434.43	3533.78	1196.36	1647.21	1163.54	1403.59	1718.68	3375.16	1629.77	786.19	4110.09	2369.03	3497.08	1180.09	855.067	530.463	8319.29	2016.89	2192.92	845.374	802.831	556.146	475.121	740.697	1006.79	1673.68	665.581	2975.66
transcript:ENSBTAT00000030326	1.89184	0.0913143	0.614399	0.0776213	0	0.798603	0.516397	1.64317	0.386733	0.311937	1.39995	1.02287	2.52816	0.71401	0.323418	0.303826	24.4066	6729.32	2342.8	7190.84	13052.6	1064.61	5179.9	1047.18	378.285	279.107	739.473	497.161	990.232	12628.6	1769.57	850.669	10517.9	8160.48	0	0.680089	0.663731	1.15521	0	0.599143	0	0	0	0.545686	0	0	0.659803	0.235655	0.582876
transcript:ENSBTAT00000004927	0.0391539	0.0160638	0	0.0455164	0	0.0439026	0.0123877	0	0.0650751	0	4.7027	0	0.0131777	0.102769	0.00784756	0.0657824	0	2868.48	6601.86	4460.81	7460.38	5786.81	9485.62	2824.23	3530.93	3033.52	5050.91	4144.82	3575.88	4356.02	3967.09	3462.88	3776.76	4134.72	0.228959	1.04685	0.175143	0.160114	0.337321	0.87833	0.150906	1.13474	0	3.35985	0.226331	0.210815	1.41686	0.165823	1.51756
transcript:ENSBTAT00000064935	0	0.0126105	0	0.0643169	0.0262656	0.0620364	0.0194494	0	0.0696623	0.0380103	2.54095	0.0584518	0	0.0537843	0	0	0.161669	1679.95	3439.47	1654.83	15913.4	5614.42	6753.45	1725.08	2636.85	1955.21	6486.29	3204.81	5182.42	4279.47	1673.98	1795.94	3486.7	4651.23	0	0.15849	0.0392833	0.0580124	0.018055	0.744673	0	0	0	3.65963	0	0	0.113113	0	0.338079
transcript:ENSBTAT00000022991	0	0	0	0.10266	0	0.495099	0	0	0.116752	0.0364023	3.33939	0	0	0	0	0	0.351885	4064.1	2194.24	5127.74	7671.17	7899.7	11071.2	8213.39	1588.26	1670.86	2711.68	3116.51	3657.55	6731.26	1127.04	1630.73	7235.23	8666.01	0.368861	0.548114	0	0.416686	0.367437	0.495257	0.453814	0.089697	0.14184	2.19896	0.147253	0	0.338523	0	0.115635
transcript:ENSBTAT00000008877	0	0	0	0	0.0291186	0.0343874	0.021562	0	0.0695061	0.0337112	6.04726	0.0486006	0.0602097	0.104346	0	0.0644065	0.0977614	3740.45	428.187	1324.73	1237.66	5714.4	6800.61	3790.92	3569.4	2339.14	4531.14	6768.95	9756.31	11981.1	7424.59	2816.38	14037.5	11170.9	0.170796	0.976142	0.729467	0.51451	0.580467	0.573305	0	0.664529	0.295548	9.5241	0.340918	10.2285	0.752395	0.989591	0.455116
transcript:ENSBTAT00000009155	1718.22	735.87	1349	1299.25	2493.88	1914.2	1179.64	914.538	513.989	1283.01	2063.86	3076.16	1053.34	709.714	1363.57	876.9	3664.67	1892.3	851.371	2753.44	865.201	2692.27	2552.93	1987.61	1282.3	1157.91	3063.95	3423.47	3247.8	2327.6	2877.65	1435.14	2101.71	3016.5	2650.64	784.934	2650.43	1495.25	3738.23	3671.13	2873.58	1908	1772.45	3429.3	4083.95	3510.17	3206.68	3323.59	3903.45
transcript:ENSBTAT00000024387	435.476	507.191	530.577	367.005	928.149	612.371	564.045	1129.64	472.214	516.079	1160.43	1700.06	213.143	441.226	572.383	816.041	506.03	955.637	382.725	966.092	309.633	1111.62	2026.74	691.958	700.635	990.344	955.819	1832.9	1485.85	691.727	956.656	1466.66	2173.95	849.87	6921.98	4767.58	8668.67	8668.46	14447.2	9794.96	7636.48	9104.56	10435.5	8860.95	10829.5	12250	2490.82	8648.78	8398.47
transcript:ENSBTAT00000079646	5301.54	2669.34	1246.94	2377.74	3879.02	5789.9	1194.17	3993.77	3143.42	3085.99	5452.22	6985.1	2238.46	2109.73	2821.03	3231.29	4190.83	0.122101	0.299165	0.132534	0.572102	0.200447	0	0.254849	0.219082	0.250085	0.174213	0	0.103383	0.0309702	1.45882	0.169849	0.300628	1.17402	7.72075	6.48881	0.563288	0.983092	1.41214	0.755007	2.03842	5.36112	4.47909	1.71911	5.87933	3.66745	2.57216	2.23023	4.26015
transcript:ENSBTAT00000005523	51.1411	36.5875	40.4431	43.7812	76.5169	131.911	30.9914	59.71	25.1521	27.5078	59.8905	129.019	29.0136	28.4671	31.8204	60.6959	48.3852	1929.87	6811.79	3236.09	6438.17	4978.68	5747.35	3456.88	3034.11	3092.28	3394.13	3475.82	5387.61	1591.77	2708.47	2203.69	2909.53	3053.61	405.939	524.647	275.478	405.672	377.544	458.078	406.995	269.512	194.177	202.803	208.627	378.139	494.329	300.277	363.917
transcript:ENSBTAT00000011576	0	0	0.0219684	0.0888132	0	0.0642481	0.0251785	0	0.0505021	0	3.0463	0	0	0.0348137	0	0.0250697	0.213096	2739.68	2979.77	3720.73	7596.21	2029.04	4120.9	1244.33	2866.16	2292.91	8155.19	3700.23	3070.89	6041.62	3397.59	2858.75	2132.35	7554.69	0.0132962	0.127665	0.0406839	0.180242	0	0.407034	0	0.0129331	0	4.12668	0	0	0.253815	0.0288893	0.187571
transcript:ENSBTAT00000080370	2532.34	1337.23	936.141	1406.39	3572.57	5472.33	1051.3	1479.87	1154.85	1710.08	3610.08	3124.7	1030.13	787.231	952.49	1787.48	2156.77	587.849	2383.62	853.691	1432.02	692.443	1189.21	681.421	607.963	466.542	799.064	1135.88	783.213	1304.03	993.887	979.984	3820.49	525.702	2541.99	3356.01	982.105	1720.14	2050.13	2483.23	1846.94	1890.09	1284.08	1235.44	1672.4	1664.05	3504.79	1388.22	1815.82
transcript:ENSBTAT00000070149	2941.69	1979.47	844.889	1047.39	3877.3	4607.55	493.702	283.17	410.48	556.67	986.203	493.101	268.983	317.66	372.733	777.99	771.304	956.015	4985.32	2266.89	3360.86	4102.14	2571.75	980.863	439.626	1072.15	1853.64	1503.47	686.348	380.868	477.204	691.394	1029.94	652.97	4698.2	4534.26	2339.75	2767.18	2925.35	3231.68	1462.66	1766.88	2000.98	1628.86	1932.85	2400.54	1302.02	2331.59	2082.98
transcript:ENSBTAT00000087016	120.203	217.8	132.627	381.918	262.919	337.729	443.868	650.364	348.705	390.642	856.101	477.975	207.187	93.5789	192.682	351.138	188.484	1497.65	358.226	1326.89	310.482	2474.86	3813.19	2580.12	3376.04	3461.73	3637.69	6159.84	3339.51	1927.05	2666.97	1438.71	2633.54	1988.05	3345.21	2764.62	3222.79	2964.82	3917.6	6987.8	4439.8	7628.93	7713.14	6640.55	9690.58	5983.14	3541.19	3445.59	3274.6
transcript:ENSBTAT00000085658	1733.29	1075.39	995.584	1983.25	2471.24	2489.5	813.681	1031.01	807.384	758.526	1463.65	1920.44	772.351	443.231	782.348	1099.96	1065.26	1331.05	1734.07	1669.08	1432.93	1974.51	2949.26	1600.95	1633.49	1795.27	2091.45	2355.75	2220.99	1060.05	1687.64	1200.62	1820.08	928.432	2054.46	2116.28	1907.32	2356.54	2499.72	3346.54	2100.63	2282.98	2377.92	2096.93	2814.1	2554.22	1559.45	1922.3	2124.37
novel.2080.1	2591.01	1365.07	3838.07	2809.49	2888.21	2200.56	134.887	0.0318672	344.675	206.443	4270.11	291.708	0	1452.61	230.208	254.661	118.595	0.0559045	903.765	1677.45	8063.17	3477.46	678.026	171.839	364.439	194.453	165.76	162.56	684.376	221.95	0	5362.01	1173.5	412.809	1494.55	0	1283.66	3855.1	0	608.979	179.637	0	158.935	173.106	235.172	161.413	239.848	0	418.739
transcript:ENSBTAT00000026002	4007.88	4079.57	2156.94	2854.33	6124.32	4900.55	1622.62	1758.24	1053.61	1229.94	2143.28	2963.15	1824.65	1511.6	2757.95	3197.75	8587.92	0.181115	0	0	0.136873	0.0437247	0.18529	0	0	0	0	0	0.0638959	0	0	0.0572592	0	0	0.0827481	0	0.443088	0	0.174555	0.933265	0	0	0	0	0	0	0.121508	0	0.311289
transcript:ENSBTAT00000000721	4125.1	2064.94	2215.08	2197.99	4502.32	6857.39	780.488	2046.96	1275.95	1571.28	2709.79	3969.47	878.188	863.35	1137.42	1722.6	3406.89	374.547	1640.39	571.467	959.966	843.964	742.567	626.057	598.888	585.844	684.049	736.974	1031.78	250.431	403.768	327.088	570.178	598.65	572.433	495.064	403.827	445.814	582.193	655.782	440.199	412.611	478.539	453.95	540.595	525.803	408.785	332.214	333.346
transcript:ENSBTAT00000040146	18.2115	8.25382	12.4988	51.4749	135.087	94.9791	33.6345	81.9643	12.7349	41.6917	17.0404	139.627	18.8944	14.2655	42.7151	209.454	49.3694	1254.32	1995.18	1744.14	1259.61	1200.24	4190.01	780.318	409.274	1362.96	937.935	2395.06	1145.72	1026.61	496.293	1725.75	1586.14	793.232	7367.08	5990.71	6356.31	8330.17	10586.9	12690	7062.87	7012.2	7284.78	4611.96	5660.93	7282.15	9157.8	5143.12	4437.1
transcript:ENSBTAT00000018574	0.290184	0.206361	0	0.175416	0.264503	0.546635	0.171378	0.0806531	0.122766	0.133971	5.37143	0.0735784	0.0683654	0.0846288	0.052345	0.0609422	0.499517	1715.75	8993.09	2905.6	3580.5	3968.95	4028.64	3507.13	3504.36	3247.57	4099.85	4391.13	4761.76	805.415	3390.72	2796.7	742.298	2927.28	2.32718	1.83989	2.1016	1.11364	1.39773	1.43212	1.32719	1.6034	1.88298	4.14425	2.96774	2.36968	1.37639	1.4221	2.08225
transcript:ENSBTAT00000018491	1578.28	1024.66	895.262	1315.75	2049.44	2072.58	593.098	851.646	457.82	640.784	1050.72	1450.26	570.393	369.449	628.763	978.696	2861.64	1226.54	1517.47	1575.81	1389.6	2077.75	2930.06	1416.22	1398.11	1381.52	1853.08	1939.24	1643.86	1288.49	1863.23	1113.49	2180.91	2615.34	1691.9	1893.35	1916.46	1906.29	2747.46	2862.95	1825.96	2155.27	1766.45	1840.21	2079.16	2065.79	1684.52	2018.16	1922.93
transcript:ENSBTAT00000009800	0.561771	2.47874	0.117038	0.473159	0.74272	0.827193	0.167675	4.08756	0.192181	0.262153	5.90506	0.725645	0.856169	0.482228	0.242185	2.87156	6.34544	1829.4	2801.01	1676.38	1446.07	5700.56	6610.9	2898.57	3407.63	2814.09	5867.9	5120.96	4664.48	3134.04	4917.02	3098.2	2183.31	10026.5	93.8409	111.665	93.8512	131.875	144.397	136.987	77.8151	87.4886	148.44	284.151	270.57	332.519	64.1524	92.8462	88.8877
transcript:ENSBTAT00000063708	1959.69	1514.34	1309.89	1251.46	2620.33	3353.2	943.34	1177.48	966.007	950.229	1596.46	2407.26	1163.08	757.555	1064.72	1610.19	4600.77	734.192	1415.4	882.738	1225.95	2205.45	1575.22	1502.22	1033.52	790.336	963.011	1256.27	1506.42	1152.21	1294.57	642.619	1893.18	1226.19	1037.6	1123.19	946.182	895.991	1247.28	1306.02	902.571	716.54	649.026	658.227	866.691	918.207	1163.53	1000.97	926.028
transcript:ENSBTAT00000010176	1992.39	1224.8	1085.42	1783.65	2477.31	2550.81	618.191	909.531	522.019	753.156	1207.72	1536.67	602.67	513.14	687.928	956.605	2833.33	957.688	2040.25	1252.85	1938.98	1653.33	2343.63	946.213	940.075	966.911	1160.82	1499.29	1229.94	817.529	1095.59	952.406	1298.3	2048.08	1851.77	1883.98	1900.07	2305.56	2678.03	2936.72	1514.15	1815.2	1612.91	1565.31	1782.07	1724	1370.37	1706.2	1734.38
transcript:ENSBTAT00000026278	1811.16	1118.86	1005.12	1585.34	2141.18	2571.54	801.098	877.712	513.533	641.956	1052.44	1474.71	1081.31	512.468	990.713	1011.94	1952	939.505	1246.02	1196.14	1043.14	1628.35	1787.54	996.417	913.227	773.75	1131.06	1317.47	1031.82	1947.14	1946.26	771.56	2002.27	1205.86	2455.26	2554.42	2136.86	2139.98	3037.07	3311.61	2271.5	2001.82	1826.72	1730.29	2259.75	1979.12	2698.32	3105.39	3409.57
transcript:ENSBTAT00000019573	19.8465	6.20138	6.78461	2677.55	84.1145	119.879	15.9408	24.7839	4.67905	19.0264	16.2322	56.7878	55.4011	7.57994	128.127	72.469	21242.5	79.9911	129.481	138.243	3816.65	302.256	216.082	53.7524	41.252	28.9665	23.4433	21.9325	65.1601	317.305	36.4193	642.1	350.146	20026.6	121.753	125.746	57.169	3302.33	281.017	298.718	91.3164	160.367	46.4237	23.5007	104.259	128.031	335.331	100.261	1414.23
transcript:ENSBTAT00000016224	4060.07	2211.48	2310.75	2148.2	4906.96	6518.34	1039.24	2242.59	1342.13	1493.27	2896.12	3817.22	1251.47	1128.71	1360.19	1484.3	4912.66	159.789	559.419	159.67	479.636	345.768	305.505	256.899	135.485	147.242	211.227	268.779	294.439	160.555	176.705	107.552	317.851	322.18	288.768	281.185	227.809	272.276	294.051	312.997	219.813	160.671	199.032	193.168	276.285	242.91	273.617	184.965	191.411
transcript:ENSBTAT00000047320	1265.95	902.174	928.283	1398.5	1428.84	1512.06	488.453	1116.23	605.189	786.928	1203.58	1625.64	399.251	352.566	461.727	1162.75	1369.93	1172.19	1997.11	1703.96	1114.05	1529.73	1462.68	1580.23	1653.24	1540.18	2001.68	2059.27	2050.16	656.55	1220.49	822.149	2673.76	855.845	2163.51	2318.86	1989.97	1964.73	2682.77	2815.16	2171.43	2552.51	2443.29	2462.75	3057.05	2815.37	1583.71	1556.64	1525.57
transcript:ENSBTAT00000022979	0.317975	2.23478	0.119261	0.110894	1.50627	0.562713	0.215421	3.90493	0.227165	0.229093	5.72685	0.489666	0.420513	0.541284	0.121574	1.48401	22.9288	1991.88	2935.69	1755.03	1359.42	4760.98	4917.83	2339.63	3787.64	3297.97	7188.67	5741.07	4967.14	2527.13	4015.52	2376.6	2022.69	7598.45	27.9432	66.764	32.1798	61.3809	85.795	57.8569	56.7475	55.2421	68.5479	202.029	84.5664	476.027	54.9827	65.6129	60.0406
transcript:ENSBTAT00000055086	1304.98	734.164	624.069	1353.18	1555.18	1572.82	441.857	875.957	535.119	685.729	982.025	1282.48	473.658	283.783	506.449	762.746	1388.1	1072.93	1847.29	1444.89	1112.63	1620.05	1770.84	1154.83	1313.85	1116.08	1629.2	1777.45	1459.28	912.12	1543.34	921.988	1860.56	1633.11	3273.68	2394.23	2344.93	3092.61	3395.49	4585.6	2514.01	2647.66	3153.56	3025.88	3664.37	3184.03	2281.5	2764.5	2310.07
transcript:ENSBTAT00000026336	1.5811	0.0734355	0.329402	2.03917	0.152954	0.762661	0.151014	0	0.135223	1.8003	7.6129	0	0.301209	0.0783015	0.125563	0.225543	0.513522	957.719	6973.12	1419.24	1492.6	6157.14	4426.67	5365.1	4004.85	2426.8	5669.04	6284.1	4261.68	741.815	3216.51	2427.05	783.917	2837.11	0	0	0	0	0.280375	0.722751	0	0	0.114997	3.9496	0	0.160623	0	0.108294	0.468752
novel.1185.3	2155.72	3291.93	3042.66	1323.57	614.74	1650.63	218.569	907.783	1820.41	330.175	3071.05	715.426	428.248	2604.39	330.046	350.881	2549.65	990.366	1755.3	889.069	1515.23	830.166	925.059	258.772	45.3488	171.77	412.468	2080.35	959.237	481.336	14.4866	1139.39	564.301	201.577	1655.02	5761.48	1831.71	3067.18	1436.44	1055.19	404.507	286.636	234.133	314.315	617.805	226.371	473.418	746.745	336.883
transcript:ENSBTAT00000030327	4.32422	0.323903	4.45776	0.300362	0.459981	0.772567	0.647159	7.9293	0.797048	0.55028	0.93512	2.35439	7.6452	5.62004	1.54279	1.33395	23.4393	3596.88	1122.45	3705.15	13113.9	671.296	1475.56	677.985	537.902	125.754	504.664	245.855	2261.59	3415.17	394.45	222.707	7994.26	4558.46	0.119913	0.370078	0.160523	0.237055	0	1.69053	0.0829856	0.058319	0	0.527895	0	0	0.0440201	0	0
novel.2992.1	0.0304365	0	0	0.014153	0	0	0.0288889	0	0.0505864	0	6.07151	0.163995	0	0.0488205	0	0.0191761	0.135833	1634.81	4979.85	2250.05	2264.91	4677.88	4962.23	3217.15	3069.28	3014.68	4998.17	6897.58	4628.97	1509.7	3131.12	1795.25	1329.71	3988.01	0	0	0.0324162	0.0191485	0	0.245798	0.031282	0	0	2.89163	0.0541351	0	0.0373358	0	0.175358
transcript:ENSBTAT00000002948	1863.58	1334.24	886.662	1564.42	2336.25	2224.6	853.203	2001.96	1589.63	1643.74	3159.19	3168.14	1335.27	781.971	1138.7	1320.89	2377.35	859.401	441.895	814.955	551.564	1635.62	1135.23	728.73	491.498	656.009	822.81	1592.94	752.751	649.792	472.203	354.897	864.562	456.994	1602.98	1289.4	1343.23	1637.14	1708.32	1655.25	1045.62	1569.22	1625.77	1528.74	2117.24	1703.88	996.776	1130.94	1059.17
novel.108.1	3093.99	1828.79	1930.72	2742.04	3392.01	4354.15	1002.32	1020.88	799.587	936.715	1343.63	2103.57	1777.16	1000.83	1658.29	1478.76	1280.5	448.339	1096.95	889.72	899.634	839.339	830.122	577.065	448.935	443.188	371.474	511.919	921.019	1012.32	759.558	414.603	1047.55	160.802	418.116	597.43	331.616	431.465	396.262	436.958	301.767	203.71	161.565	223.553	152.55	192.491	607.291	293.819	255.58
transcript:ENSBTAT00000021638	38.0197	20.1556	16.5597	49.7827	106.882	93.2543	34.195	70.3699	22.0589	48.443	69.257	89.6285	52.4769	18.9703	35.5442	142.449	289.93	1771.05	4714.43	2477.88	4246.03	3308.42	3625.02	2195.35	2299.8	2458.74	2877.9	3148.38	3152.63	1545.37	2352.11	1929.19	1951.53	3824.27	251.87	369.275	232.211	415.723	390.881	359.857	245.975	297.642	293.97	429.434	348.278	397.367	306.228	285.078	459.633
transcript:ENSBTAT00000026724	621.227	612.886	498.555	1496.32	2546.02	1665.75	1037.16	546.675	1293.72	1367.13	2643.56	593.435	701.368	285.365	498.209	584.461	1125.33	388.786	86.9416	273.42	68.1088	540.646	787.02	248.259	196.75	739.466	1059.46	676.495	414.049	145.544	200.577	205.861	127.69	605.171	6013.55	2574.21	5072.36	5895.43	7946.78	6220.46	3891.92	5767.55	6016.45	7653.51	7417	9099.08	2553	3267.2	1801.67
transcript:ENSBTAT00000028899	3586.19	1540.4	1492.74	2753.34	3862.56	5607.24	927.691	2516.71	1965.51	2267.95	2785	4136.44	1829.43	946.517	1579.46	1621.26	4985.37	0.0498353	0	0.0140502	0.462701	0.0206249	0	0.0571517	0.419717	0.0428874	0.0380919	0.0767869	0.110512	0.0180578	0	0.243083	0	0.325968	0.8457	0	0.368246	0.0587908	1.60101	0.0419258	0.0360164	2.08815	2.22138	0.200472	3.65659	0.0628934	0.0477627	0.367498	2.12911
transcript:ENSBTAT00000083616	837.948	887.295	600.329	1667.77	1303.04	859.696	578.029	1099.56	631.625	731.358	1394.01	1569.6	502.283	371.025	672.768	952.913	1660.68	843.651	702.2	1036.8	499.523	1623.75	1696.72	1251.35	1399.57	1345.5	1856.81	2134.67	1841.63	882.811	1413.67	841.172	1852.74	1179.17	1338.29	1603.4	1657.64	1944.39	2048.4	1878.58	1874.76	2407.98	2193.42	2219.71	2800.37	2674.54	1421.62	1741.12	1789.8
transcript:ENSBTAT00000002914	6.47803	3.80073	9.31184	13.4382	10.7845	14.5876	19.4973	4.65282	21.1175	9.96183	17.0104	7.59575	3.21955	2.02629	4.19787	3.59501	12.9037	960.862	1029.74	1345.57	8421.93	3573.63	6526.07	4441.37	1517.49	494.371	2472.33	472.289	2107.93	1107.44	1542.57	1184.83	3320.58	7452.53	91.5771	51.3065	22.221	42.5079	75.4735	44.4544	61.2673	66.1662	159.016	146.831	68.7737	147.559	7.28769	16.2664	22.0984
transcript:ENSBTAT00000005581	1483.33	984.784	569.735	2783.4	2176.77	2194.57	693.245	1392.62	1078.57	1238.92	1768.84	2276.79	819.388	541.197	805.91	900.381	1619.89	593.681	1050.92	700.056	960.624	1330.49	1058.52	950.034	801.244	914.998	1446.46	1288.44	1085.78	308.873	867.412	452.847	611.245	1230.26	1275.66	1283.82	1107.39	1377.75	1422.89	1760.76	1175.68	1549.82	1892.8	1746.84	2108.84	1824.24	772.414	1032.5	1004.79
transcript:ENSBTAT00000025313	108.402	48.6032	31.2126	328.066	154.595	210.467	33.1841	99.7134	30.9988	28.55	81.1714	197.844	84.1086	29.7045	188.687	134.035	1111.69	554.932	2803.92	1113.33	8634.79	1658.72	1639.33	625.062	954.367	700.911	873.763	1207.94	2660.29	910.439	457.223	1978.28	1357.57	5520.94	488.844	556.039	176.278	3165.05	630.416	671.422	227.032	336.767	237.913	181.493	395.64	495.034	875.708	225.478	1341.51
transcript:ENSBTAT00000079909	0	0.108176	0	0	0	0.118258	0.0208551	0	0.0796771	0.0217374	7.60125	0.0417843	0	0.0865075	0	0	0.0840503	1122.55	3345.4	2044.39	1052.71	4287.28	3207.42	2475.12	3926.07	4299.07	3394.69	5534.21	5764.03	940.133	3876.97	2607.11	378.375	3356.06	0	0.151063	0.0702043	0.248821	0.103253	0.207017	0.270992	0.17854	0.105874	1.95954	0.0586207	0.295761	0.134765	0.199406	0.379777
transcript:ENSBTAT00000080388	3042.59	1718.72	1344.48	2050.35	2919.77	4038.75	521.591	543.286	407.893	490.211	1133.07	1026.21	435.519	852.345	750.28	1547.83	3348.07	706.281	2134.56	798.326	1292.51	1177.65	1051.61	1209.59	442.167	559.985	370.6	819.924	773.161	182.647	609.738	728.583	1277.71	397.118	51.7537	53.9278	40.7029	58.4639	72.6965	62.9545	44.8436	20.0063	26.3871	12.2199	38.9474	21.41	15.2347	27.0243	31.0982
transcript:ENSBTAT00000044763	4617.52	3231.74	3165.49	2103.99	6057.14	2017.54	1023.69	1234.57	1570.1	1127.27	2890.02	2879.93	989.298	539.696	854.056	1194.13	2668.58	0	0	0.130476	0.259807	0	0	0	0.0847313	0.0637228	0	0.0855685	0.0746369	0	0	0.0334423	0	0.151353	0	0	0	0	0.0849573	0	0	0	0.0278764	0	0	0	0.0354833	0	0
transcript:ENSBTAT00000076344	249.965	913.775	218.49	474.459	1007.36	560.605	582.053	1233.89	629.138	677.887	1652.69	1635.06	731.126	409.298	593.687	1287.68	687.001	1406.12	135.41	812.271	117.317	2070.74	1621.16	1249.26	585.497	545.311	980.368	3345.86	928.365	1190.17	730.317	466.087	517.225	958.829	2155.32	3095.36	2168.03	2150.71	2533.41	2301.74	1897.99	5018.47	3309.83	4699.73	5002.19	5461.75	3660.45	2279.58	1710.27
transcript:ENSBTAT00000015358	1007.22	527.188	719.106	964.462	1175.25	1352.02	370.229	728.476	418.232	543.498	821.231	1283.18	391.378	293.336	381.225	541.497	1375.17	895.523	1785.41	1256.45	1532.12	1509.63	1818.3	1188.4	1370.57	1289.09	1529.97	1549.44	1875.08	790.197	1414.41	753.803	1512.75	1395.84	1336.77	1201.18	1185.33	1386.8	1634.16	2000.65	1219.95	1554.24	1448.14	1412.65	1751.23	1710.89	1024.69	1307.08	1260.64
transcript:ENSBTAT00000055432	1760.64	1033.45	777.323	1954.96	2441.82	3603.13	642.975	1168.58	883.781	1118.15	2186.61	2093.45	594.591	771.685	1060.21	1319.68	1141.06	490.62	1211.16	809.308	798.916	784.556	1107.21	497.253	617.237	935.239	862.159	1009.33	840.033	270.152	615.399	593.511	604.09	462.744	1171.55	961.72	694.574	1036.96	1303.24	1460.16	1045.23	860.77	880.255	752.71	1092.01	1063.65	757.196	724.219	842.898
transcript:ENSBTAT00000025484	1222.63	841.423	745.579	944.566	1539.81	1520.75	509.217	614.636	391.312	512.251	883.184	1032.03	478.89	315.089	571.995	813.19	1684.93	989.389	639.509	1084.86	648.382	1574.79	1914.28	1064.32	916.827	1023.2	1315.85	1449.04	1323.96	1001.09	1569.47	785.718	2147.71	1716.76	1718.79	1454.95	1701.31	1537.72	2373.65	2458.36	1283.91	1438.6	1357	1482.51	1642.36	1439.98	1556.43	1765.28	1893.75
transcript:ENSBTAT00000065672	22.7707	12.0235	19.2752	23.8958	297.929	75.6251	15.671	23.1595	15.1549	20.8258	33.2567	22.8941	90.2979	8.84773	18.7795	34.0239	1208.15	596.724	2036.2	822.609	1704.31	7776.19	1347.2	830.832	898.093	894.207	1357.13	1920.51	1029.08	2918	741.473	510.685	881.933	14388.1	409.754	1870.74	383.075	663.094	5372.06	787.418	332.064	428.861	492.318	527.879	782.419	391.515	3652.38	444.021	576.367
transcript:ENSBTAT00000003618	0.0829636	0.306339	0	0	0.14179	0.669784	0.0393726	0.25941	0	0.205192	4.28652	0.157771	0.0418836	0.0725861	0	0.196013	254.562	1447.26	3375.57	1634.62	4893.64	2677.01	3990.2	1553.64	2140.6	2071.73	2490.67	3267.34	3167.61	1382.46	1604.66	1867.33	1642.5	3874.38	0.242572	0.475322	0.212064	0.5089	0.316765	0.390831	0.191854	0.471895	0.239857	1.41113	0	0.223348	0.203539	0	0.195542
transcript:ENSBTAT00000082322	5.34702	4.97556	2.38196	16.2644	23.7459	3.50637	12.1891	9.43252	8.54923	6.61776	3.93184	13.0915	2.11065	2.17821	2.80871	8.122	0.865773	1395.54	2056.6	1305.29	10089.3	1203.91	2091.06	432.125	646.103	510.512	1693.27	994.973	889.283	2718.05	984.288	1122.95	5038.91	2791.28	7.23197	5.66227	3.23811	4.3251	5.46558	3.24093	11.6793	9.11365	5.64672	16.9939	10.3742	13.4047	8.36369	12.9517	13.2275
novel.1389.1	1251.86	958.556	637.907	1705.16	1688.62	2111.38	791.543	1657.3	1439.12	1599.32	2535.41	2410.69	915.513	1041.8	819.105	851.705	1305.15	101.789	183.397	161.867	128.96	200.79	170.163	163.052	164.749	191.715	227.132	220.933	297.542	95.7025	119.754	110.543	117.026	111.269	3218.56	2066.73	2146.86	2878.23	3302.91	3301.2	2686.42	2310.4	3422.83	3437.25	4392.83	3170.34	1240.47	2117.19	2000.27
transcript:ENSBTAT00000005007	887.569	683.069	648.34	1089.15	1409.27	1022.64	476.269	925.89	478.815	650.248	1083.15	1315.05	501.207	308.152	563.217	740.156	1433.08	820.83	912.668	1085.72	803.803	1134.73	1295.58	902.361	1064.98	911.955	1320.16	1416.71	1242.53	691.202	1142.48	655.546	1542.04	1189.77	1667.22	1545.39	1482.33	1601.88	2168.19	2540.83	1602.18	2068	1892.95	1928.75	2218	2088.45	1529.57	1767.62	1787.99
transcript:ENSBTAT00000000673	0.0361344	0.0296499	0.0498741	0	0	0.0486202	0	0.0376617	0.0245686	0.0178741	1.85074	0.240507	0	0.0316146	0.0108635	0.0170745	0.0691122	1550.71	3638.57	1917.17	2152.18	4208.52	8378.55	2042.87	2908.14	1276.95	2425.53	2861.38	4319.34	1416.38	2265.51	1819.18	439.485	3763.41	0	0	0.0230908	0	0.222868	0.389085	0	0.0734042	0.104468	1.0465	0	0	0.132976	0	0.227113
transcript:ENSBTAT00000063284	27.0905	6.96039	27.2399	30.3356	102.236	132.379	21.796	66.0788	11.8462	26.5099	51.1084	73.8031	14.6295	15.551	30.5439	20.2963	29.7758	1053.96	1109.68	1689.41	613.876	989.22	1735.44	634.818	306.298	908.06	816.669	1695.73	852.716	142.495	332.843	965.728	102.114	986.302	6092.7	2141.13	5451.78	4315.59	10695.5	8281.4	5599.71	5503.62	6555.72	4142.49	5658.51	6045.95	2273.75	5605.96	3474.05
transcript:ENSBTAT00000046179	1940.9	1839.77	1427.2	2056.33	2602.65	2200.53	694.335	2258.24	1654.2	1929.88	2660.37	3631.2	1505.15	1262.78	1258.31	1342.87	4368.82	18.6807	14.2206	27.4664	20.3526	20.7795	15.3896	15.1044	28.0655	20.6065	18.2911	24.0037	56.7495	41.412	23.0465	10.9448	43.3453	89.9954	191.975	183.337	146.164	105.177	142.454	151.131	113.149	235.141	230.369	171.575	323.044	267.485	134.929	256.706	237.256
transcript:ENSBTAT00000027728	1139.45	807.98	760.418	937.645	1549.2	1865.7	420.181	599.421	350.308	489.213	712.816	935.239	472.025	335.027	547.353	651.796	1906.14	787.613	1063.48	918.112	987.633	1247.59	1693.94	962.197	662.692	737.326	1012.87	1217.26	1087.69	630.91	956.345	599.564	1241.76	1957.71	1668.29	1536.78	1629.43	1797.54	2158.8	2373.57	1479.15	1391.16	1325.86	1412	1550.36	1327.98	1235.68	1416.11	1510.18
transcript:ENSBTAT00000043378	0	0.0276944	0	0	0	0	0	0	0.0764941	0	6.33848	0	0	0.0885885	0	0.0531613	0	1438.08	1231.58	1619.61	813.471	3663.14	3705.54	1922.62	2962.87	3699.7	3730.1	5967.17	6536.08	2084.99	3312.85	2450.91	1400.01	2094.24	0	0	0.10784	0	0.158605	0.499708	0.0520332	0	0	2.3894	0	0	0	0.214413	0.344718
transcript:ENSBTAT00000086703	1218.81	771.775	703.328	1342.2	1637.78	1870.6	430.254	717.647	441.023	415.93	821.763	1136.55	471.842	350.742	500.112	714.353	1465.43	740.744	1566.7	960.97	967.496	1212.1	1445.72	902.403	830.201	816.619	844.023	1167.03	1037.18	598.292	1061.84	659.12	1267.47	772.321	1757.61	1519.2	1423.01	1626.73	2087.23	2403.55	1437.48	1418.98	1386.54	1006.44	1606.82	1554.85	1127.98	1475.48	1372.16
transcript:ENSBTAT00000064475	0	0	0	0.0601415	0	0	0	0	0	0	0.480364	0.0163971	0.0174119	0.0377195	0	0	0.0989498	1037.77	1284.41	1005.44	10705.7	2752.59	1552.42	568.095	690.109	749.576	1543.71	531.758	939.107	3070.42	778.365	555.168	2160.14	2413.36	0	0.138321	0	0.0813694	0	0.0464219	0.0265859	0	0	0.808607	0	0	0.116346	0	0.162582
transcript:ENSBTAT00000023981	15.0241	12.9975	10.3353	73.1209	61.6908	22.2823	37.5109	26.1152	16.7969	25.9755	51.844	30.3055	18.4653	12.5569	30.0164	74.7884	722.525	1446.6	1710.39	2554.44	2600	2303.35	1280.03	1068.74	1866.81	1602.94	1156.05	1510.32	2486.77	1726.03	1647.07	1316.93	1650.21	1479	771.016	1735.19	866.649	3898.77	2011.19	2394.07	651.65	776.093	1104.09	1279.65	1600.77	867.732	1475.56	1424.13	1050.27
transcript:ENSBTAT00000084848	19.0205	20.8696	24.4689	21.7371	42.2593	71.9878	14.9827	30.0416	19.7413	14.7642	76.1212	32.9248	14.0588	17.452	15.5129	17.9754	173.688	1472.01	3111.03	2397.19	3139.46	2640.6	3327.19	2622.94	2366.68	1647.35	2091.75	2089.22	4066.15	828.882	1997.7	1856.93	1846.09	1679.21	20.6969	15.5916	34.2198	24.1168	39.2763	31.5088	40.827	24.2531	8.97703	19.0121	27.5196	30.7889	37.0321	31.6908	31.343
novel.1906.1	2800.05	1285.9	799.917	1433.41	2911.55	2337.65	934.81	2720.31	1984.14	2188.88	4219.3	5176.62	1504.08	943.034	1009.55	1451.74	1710.36	1.6053	0.540279	1.44263	0.216637	2.46372	0.762502	0.368196	2.20435	0.276299	0.511259	2.28796	1.4563	2.25401	1.91393	0.290008	2.73497	1.11564	12.9399	24.0726	21.7604	7.22004	19.3763	12.0703	12.9552	25.8864	18.7954	38.054	36.9757	35.2006	28.2322	23.2774	16.4068
transcript:ENSBTAT00000020111	219.11	219.337	131.253	463.206	355.083	359.627	161.817	388.675	239.371	252.912	446.912	583.578	231.46	164.154	215.683	480.962	539.495	984.044	796.156	1042.22	3329.22	1522.15	2491.36	976.6	1142.76	725.697	1129.91	2756.09	2124.41	1471.9	786.921	865.346	3020.12	2989.72	874.787	1800.82	928.699	1297.99	1061.12	1348.51	678.981	1388.14	971.88	971.874	1120.52	1592.68	1160.9	817.082	972.135
transcript:ENSBTAT00000037367	985.227	510.526	580.985	1038.29	1278.93	1815.41	300.704	713.277	388.258	522.602	798.241	1186.03	292.35	228.651	337.127	472.849	1227.46	690.231	1776.77	876.679	1229.49	902.944	1217.54	641.887	1000.91	807.43	1146.57	1155.18	1232.07	543.4	695.451	488.75	924.702	957.878	1439.38	1430.33	1139.26	1444.51	1477.36	2033.09	1070.21	1680.69	1673.55	1631.4	1977.98	1853.56	1065.38	1114.71	1187.86
transcript:ENSBTAT00000002349	1165.24	838.311	538.121	1303.71	1467.46	1598.96	296.519	426.071	238.574	337.128	606.362	884.642	219.479	370.776	342.656	777.194	1517.62	984.501	1211.41	1002.15	1458.85	1628.35	1883.34	1096.85	561.305	636.682	677.349	810.002	714.745	400.246	748.459	915.456	1755.65	1108.4	1232.67	1359.97	1244.79	1623.66	1800.85	2116.33	1301.17	743.069	629.679	627.178	818.69	698.036	708.996	793.54	764.366
transcript:ENSBTAT00000035878	371.682	234.518	357.254	476.176	425.639	1031.38	198.857	733.774	236.897	262.475	392.694	663.854	502.41	230.289	560.044	775.043	263.1	570.296	1425.65	763.415	1050.25	405.132	1348.98	305.254	421.059	489.238	512.321	618.974	828.566	1710.3	571.605	1529.06	1882.46	580.156	2383.48	2805.98	2255.24	2895.22	1527.4	2584.53	1553.4	3255.39	2323.9	1859.22	1827.07	2594.46	4084.04	2755.32	4123.66
transcript:ENSBTAT00000040082	1622.85	968.347	752.847	1182.37	1887.87	2442.43	651.249	1373.4	987.276	1020.03	1661.44	2650.57	774.342	623.175	760.439	685.104	3062.5	377.603	938.208	663.667	623.233	1007.49	795.323	614.906	612.302	526.459	683.576	728.568	1291.45	330.597	454.515	254.627	312.785	541.104	318.544	306.713	243.44	277.038	334.156	366.162	353.913	283.041	331.644	313.605	424.354	493.605	226.789	258.681	263.203
transcript:ENSBTAT00000069619	6.05666	9.51978	1.58155	3.25402	24.689	1.12881	1.0617	2.38857	32.4622	3.11741	2.86824	2.17905	0.557817	131.671	39.9488	2.72013	0.66531	5218.25	1230.56	4589.08	4773.76	4396.71	2220.55	404.707	90.2644	486.142	1795.16	102.858	178.556	842.843	685.451	1232.55	3853.16	90.8747	404.394	242.105	33.2904	43.1376	113.27	12.4484	62.9326	6.28483	38.4914	37.4747	20.4714	6.66534	5.22078	4.0482	25.6891
transcript:ENSBTAT00000064621	2480.85	1309.99	163.855	1523.47	2900.55	1945.27	191.978	99.537	167.349	382.076	253.484	118.588	105.68	118.924	158.262	447.156	480.378	1099.08	2209.46	776.101	452.189	1697.37	1212.31	767.331	245.037	320.466	536.19	462.395	388.727	143.583	246.369	457.373	542.217	390.455	3248.55	3320.69	2334.18	3466.31	3099.42	2536.76	1804.71	739.386	984.294	1016.85	1298.72	1098.01	957.858	701.207	1205.2
transcript:ENSBTAT00000070094	134.677	97.1137	69.7075	101.46	380.257	199.648	44.5005	93.1239	76.2423	60.8508	110.931	176.563	53.4213	36.7904	51.1818	142.154	268.183	1061.15	4870.17	1681.87	2166.09	1841	2941.73	1539.41	1595.24	1800.74	2164.08	1962.8	2203.84	647.496	1536.68	1283.28	1593.94	1684.67	349.21	263.882	130.77	147.726	347.262	217.368	175.158	152.427	157.179	122.885	235.846	177.164	188.538	201.855	191.236
transcript:ENSBTAT00000024788	791.763	557.127	543.093	1048.16	1237.15	1128.13	322.095	605.876	341.911	449.848	740.106	1011.2	380.271	239.705	332.629	643.937	1451.85	646.991	855.864	872.182	992.797	1112.65	1603.34	747.754	803.748	870.615	968.374	1013.67	989.93	715.856	853.095	614.788	1481.84	1444.05	1231.07	1097.55	1142.95	1451.27	1837.96	1995.57	1234.78	1428.01	1267.58	1234.54	1432.33	1415.26	1040.31	1040.75	1065.72
transcript:ENSBTAT00000045468	11.0945	7.09317	1.84792	87.887	76.1883	21.0171	16.2207	9.65173	5.87453	10.1724	7.04979	7.20534	16.064	5.22823	8.83918	80.4156	279.922	1289.88	3790.27	1278.53	4274.01	2163.98	2724.77	1257.07	1070.41	940.641	2304.06	1366.49	1883.81	673.43	1373.71	1141.62	1092.31	4334.7	61.7158	127.619	35.3116	293.99	104.675	45.6636	74.2508	91.1081	63.8069	212.255	41.9942	126.933	81.684	64.8025	153.692
transcript:ENSBTAT00000019814	858.406	520.99	472.991	935.011	1092.37	1127.02	432.157	759.197	552.216	548.754	995.353	1259.33	408.295	326.622	488.003	647.467	1196.24	576.264	813.549	924.156	731.677	1254.31	1216.1	879.33	863.116	910.674	882.142	1364.54	1377.58	778.541	933.014	687.745	1156.92	829.861	1308.19	1330.08	1007.21	1256.55	1446.77	1491.66	1280.8	1177.64	1176.21	1125.73	1651.42	1446.17	1068.41	1157.67	1233.12
transcript:ENSBTAT00000014865	12.149	5.28393	5.46184	26.0328	81.0319	61.3205	11.1986	32.3106	5.10977	14.5182	10.4968	57.7587	7.56344	7.37154	24.8651	101.392	44.4624	816.779	1567.64	1165.89	732.773	801.857	2636.52	425.513	207.447	719.104	491.82	1241.43	572.275	440.88	270.744	1075.12	725.966	927.414	4299.55	3389.06	3728.01	4394.28	7259.61	8344.67	3426.77	3383.2	3821.62	2303.51	2887.85	3587.77	4879.53	2565.13	2172.29
novel.2060.1	553.284	2009.66	943.059	0	0.209018	0	134.887	705.158	1348.15	206.443	9.78059	291.708	546.356	3439.34	230.208	254.642	2494.42	1388.64	903.66	0	1861.04	504.713	678.026	171.839	0	194.453	165.76	3797.85	0	221.95	617.244	1050.37	0	412.809	0	7468.8	481.538	98.6786	1780.83	608.979	179.637	397.657	158.935	173.106	235.172	161.413	239.848	827.33	0
transcript:ENSBTAT00000030941	51.9219	281.167	84.5712	553.049	341.462	58.6882	272.866	67.3978	38.0472	58.4227	87.8416	255.528	125.173	126.991	267.885	260.184	225.11	823.185	480.475	731.881	407.696	2823.85	646.728	1385.95	408.062	429.66	542.996	749.022	1619.3	1090.51	3261.22	1767.01	1405.19	2829.78	1909.86	2094.82	1972.94	4217.39	4765.68	1264.25	2525.76	870.795	835.604	1039.09	1025.99	3291.49	2251.13	4744.6	4635.66
transcript:ENSBTAT00000081083	0.0600682	0.0394309	0	0.0502771	0.266917	0.0969888	0.0532131	0	0.0326734	0.0118852	2.26696	0.342692	0.03639	0.0525546	0	0	1.76929	1455.56	3480.57	1577.02	3425.67	2769.78	2394.19	1465.56	1801.93	1345.64	2909.39	2453.1	2226.85	928.231	1850.82	1018.19	1159.35	1236.6	0.843022	0.523105	0.644871	0.476162	0.550435	0.452758	0.444505	1.1519	0.463103	1.4359	0.352568	0.937924	0.589475	0.34889	0.509682
transcript:ENSBTAT00000040046	418.965	644.522	384.213	547.898	656.871	389.629	483.343	591.4	363.485	362.081	928.072	879.279	419.828	291.586	531.007	726.221	665.912	682.471	171.383	782.176	179.978	1277.18	1393.83	1117.75	1120.35	1073.88	1139.49	1960.88	1719.08	1016.41	1782.87	952.865	1765.57	678.666	867.044	1114.04	1571.79	1613.75	1618.21	1394.77	1381.39	1558.24	1342.68	1344.35	1800.15	1472.84	1358.88	1728.26	1725.85
transcript:ENSBTAT00000082241	2654.63	1273.25	751.529	1672.27	3165.87	4287.17	543.503	2074.76	1262.42	1501.47	2391.07	2602.02	844.72	753.29	1013.79	1060.91	2384.43	0	0	0.00941096	0.163369	0.0122798	0.0130094	0.0153123	0.0325947	0.0306414	0	0	0.0403756	0.0604762	0.044685	0.0281415	0.0228295	0	48.3725	26.808	21.7767	18.1732	16.6145	24.4222	43.1124	27.3064	33.0219	43.4548	33.9921	44.8413	12.5877	25.9975	17.7087
transcript:ENSBTAT00000076963	1178.95	777.953	864.476	1136.73	2321.06	2680.01	557.283	1193.45	1027.25	932.729	934.934	2066.89	707.941	497.741	969.623	866.328	1192.3	379.385	402.013	647.713	285.719	367.297	550.488	244.821	201.179	171.907	288.947	319.105	346.153	218.117	357.306	362.707	303.483	634.647	773.949	835.344	680.09	1237.27	1086.42	1513.86	928.567	1071.55	678.029	785.636	700.226	1634	735.186	1350.55	882.054
transcript:ENSBTAT00000024656	1199.77	621.674	735.559	778.879	1441.07	1863.21	461.957	1101.38	705.082	731.443	1482.53	1765.14	674.812	404.65	623.218	634.332	1565.04	306.1	832.919	393.491	544.362	666.665	755.8	433.972	548.827	581.022	771.867	1027.22	782.45	428.149	423.726	286.042	506.839	770.448	961.19	928.504	633.254	842.609	830.708	1101.41	744.46	992.162	1108.92	1180.05	1281.09	1194.41	915.889	708.184	709.656
transcript:ENSBTAT00000006465	349.657	221.618	204.119	303.601	511.233	708.395	136.566	298.153	211.906	210.017	324.243	509.064	181.786	132.795	197.246	309.975	608.423	830.786	1389.29	1094.73	1471.88	1040.46	1646.34	548.309	550.217	555.742	653.852	1020.7	946.193	1437.67	705.892	586.395	2530.16	1106.05	1811.17	2506.86	1270.09	1560.27	1578.27	2552.33	1067.07	1500.24	1130.41	1145.02	1017.64	1301.38	2953.86	879.358	1068.74
transcript:ENSBTAT00000002666	804.566	571.148	467.04	654.302	1047.65	1115.33	312.374	569.193	331.212	397.143	678.276	795.944	361.617	237.766	369.944	538.998	1192.03	747.683	739.575	887.942	708.795	1153.9	1453.47	824.68	724.042	828.395	957.845	1178.03	964.72	711.808	832.206	627.62	1191.47	1084.68	1197.62	1145.78	1101.71	1247.35	1526.71	1721.36	1031.53	1192.21	1142.61	1145.35	1421.32	1212.02	911.141	992.498	1007.73
novel.33.1	53.8192	168.569	57.5161	367.494	224.807	100.063	194.591	121.731	40.2939	90.7963	57.9154	204.146	98.1259	80.676	177.279	223.889	183.466	357.864	280.685	1021.83	230.374	3187.03	0	926.265	700.07	670.544	738.815	89.0753	1509.76	790.51	3467.94	2093.02	564.267	4461.02	2871.51	1356.56	3047.26	0	5293.6	1833.43	1922.96	1638.79	1090.4	2981.57	461.053	4597.99	3375.14	29.9665	2890.89
transcript:ENSBTAT00000046011	1104.73	702.669	281.503	875.078	1513.32	898.084	317.199	788.657	699.453	813.936	1043.19	1069.99	593.78	393.832	602.435	616.101	1242.41	418.433	1081.92	502.272	279.474	1112.65	604.178	711.385	665.036	545.797	418.42	856.553	657.406	498.189	439.69	380.41	350.631	975.071	1273.62	1864.47	840.947	1323.57	1190.05	1276.12	984.209	2097.15	1382.87	1303.5	1566.21	2021.01	847.277	1013.44	860.329
transcript:ENSBTAT00000002326	725.691	613.055	495.91	923.175	1138.95	1258.96	206.558	452.575	214.687	310.543	450.984	647.892	163.171	245.886	239.731	439.994	1183.14	876.508	1294.96	1017.84	1739.64	1103.21	1261.22	600.038	549.709	487.839	733.363	818.248	790.653	363.21	544.687	568.221	1638.76	865.412	1051.87	1181.37	1104.83	1257.74	1529.22	1553.24	870.727	846.738	779.652	688.528	943.475	868.35	682.084	757.194	801.467
transcript:ENSBTAT00000016359	185.876	231.81	223.999	253.384	426.307	378.464	186.179	677.475	234.208	297.662	615.932	782.378	294.634	159.219	255.333	372.046	596.52	506.996	190.16	606.899	214.414	673.799	1487.45	377.099	571.253	602.057	803.923	1243.49	1210.86	1371.05	538.446	930.93	1061.29	1860.56	2014.79	2097.03	2201.39	2642.06	2947.79	2688.13	2120.4	3462.53	2631.39	2660.75	3380.64	3879.29	2465.61	2040.54	2202.47
transcript:ENSBTAT00000021268	807.697	454.655	359.156	832.082	1076.2	1357.99	264.673	400.942	229.416	331.867	510.43	692.174	273.542	188.927	302.044	482.971	1066.96	670.585	1407.8	954.366	1330.68	1163.93	1431.18	802.534	711.248	756.704	1096.05	998.551	987.959	548.619	881.322	483.933	1296.2	846.707	920.348	972.247	812.393	1093.65	1300.64	1403.28	847.34	916.294	933.076	899.696	1077.41	984.385	769.637	969.394	930.856
transcript:ENSBTAT00000021033	886.838	614.453	515.701	1073.05	1111.83	1273.7	334.323	511.204	314.616	424.457	631.125	828.097	355.704	252.012	393.978	558.268	861.525	695.718	1116.07	901.737	969.372	1019.42	1045.68	723.409	595.352	647.773	821.907	849.357	718.103	515.855	721.526	485.207	1043.99	707.015	1160.7	1218.19	1044.8	1205.83	1512.13	1684.55	1030.13	1031.52	1067.22	1024.57	1157.57	1028.75	939.653	1074.64	1142.02
transcript:ENSBTAT00000023213	432.541	364.635	246.739	534.941	546.111	574.116	273.66	645.382	517.31	625.3	1233.89	799.226	527.626	291.45	306.136	417.58	1319.62	1310.46	665.999	1273.38	906.391	1332.49	1063.3	718.247	507.837	618.41	769.945	2153.72	921.176	598.343	499.596	329.063	954.997	557.833	1371.77	1415.63	1078.63	1227.9	1383.78	1047.23	1042.12	1577.22	1599.54	1529.9	1779.43	1949.27	823.172	1111.78	966.112
novel.1185.4	1528.04	516.998	1707.22	2393.91	2448.2	1202.88	146.605	0	316.276	186.143	2124.03	26.5119	251.089	1341.63	240.931	176.515	2767.29	583.763	690.96	392.655	1008.27	1059.48	405.594	189.767	438.665	292.022	0	2169.45	0	0	19.6051	508.986	416.832	66.0088	335.413	1483.66	344.553	1902.05	1081.43	629.211	34.5102	214.809	183.327	150.62	19.4394	198.422	188.374	244.545	192.442
transcript:ENSBTAT00000020266	437.688	303.094	286.344	781.36	1271.72	776.397	205.805	242.971	110.908	128.482	251.807	255.799	225.473	99.1446	212.941	289.167	7027.93	481.165	758.839	587.137	419.17	1147.4	826.436	467.372	299.922	315.612	396.807	411.721	379.045	423.4	477.003	275.688	849.012	6752.37	879.489	729.313	497.383	990.38	1433.34	968.653	418.525	410.159	337.913	385.183	421.717	389.706	581.698	565.228	552.753
transcript:ENSBTAT00000016672	6.23416	1.74706	0.141059	1.28311	0.582217	0	0.150893	0.142025	0.0617667	0.0337022	0.734661	0.323918	0.18918	0.178832	0.368705	0.375604	0.260628	0.0311442	0.146746	0.0307321	0.659019	0.225565	0.254898	0.32502	0.0399151	0.0562845	0	0.0335912	0.153824	0.157991	0.191522	0.236309	0.175728	0	5661.16	5785.61	6265.45	4015	6150.11	11979.9	5301.28	4073.61	5832.46	10989.4	6948.41	6660.47	4979.29	5800.83	4401.08
transcript:ENSBTAT00000038516	0	0	0	0	0	0	0.0140754	0	0	0	0.253178	0	0.044919	0.0324361	0.0312084	0.0140146	0.241088	981.496	2530.35	1144.04	385.326	4774.44	3496.14	564.151	1590.68	648.585	4215.24	155.73	199.514	3271.51	1108.88	2008.9	1353.8	6761.05	0	0.0509771	0.0379054	0.0419832	0	0.179638	0.137172	0	0	1.96333	0	0	0.109145	0	0.291269
transcript:ENSBTAT00000073935	9.95132	7.4058	6.77027	30.4414	41.9579	16.9126	29.0208	47.3287	14.858	33.3078	55.4695	33.6626	22.5717	10.9275	30.8174	61.6076	96.3276	802.492	2484.01	861.113	1365.9	2101.57	2572.45	1641.82	1801.15	1620.62	2519.29	2722.62	2411.31	944.21	1925.53	1393.13	798.797	3207.74	54.3658	132.379	58.6076	230.858	103.583	74.9014	85.2723	128.142	122.999	218.997	176.26	156.416	131.796	107.295	274.888
transcript:ENSBTAT00000002642	373.955	416.45	277.807	472.628	631.314	447.071	353.69	530.019	291.337	362.939	746.373	805.569	362.077	180.866	363.359	472.595	1127.02	612.369	355.911	722.565	605.402	1111.97	1139.5	792.677	733.55	805.729	907.555	1260.56	1048.16	791.248	1026.59	623.901	1387.84	1793.12	961.844	1096.27	1059.39	1276.91	1508.4	1476.52	1107.66	1329.17	1238.51	1205.33	1664.98	1399.25	1119.64	1283.41	1435.76
transcript:ENSBTAT00000077692	18.9981	26.5431	10.6305	17.1111	15.1132	14.2782	17.9058	45.4295	31.8599	23.1974	63.3627	77.356	20.6222	16.2723	18.7644	14.4856	0	612.173	480.995	785.546	158.928	1528	1394.72	2237.47	4362.78	3355.98	2954.4	4653.34	4171.23	1147.19	3016.37	1856.46	685.434	304.244	0	0.130745	0.437488	0.323034	0.268098	0.307156	0.0879543	0	0	2.72758	0.304419	0.153589	0.349918	0.414209	1.34468
transcript:ENSBTAT00000026183	893.025	510.717	369.631	1001.11	1173.47	1136.5	325.006	582.549	368.063	415.443	697.766	847.558	340.007	180.357	327.295	392.275	1028.49	549.351	960.866	618.744	606.352	992.622	1195.87	582.689	681.676	652.21	939.863	951.167	777.296	408.374	736.493	415.805	617.582	1076.12	873.807	846.779	768.796	990.025	1177.65	1463.41	777.453	1090.23	1094.53	1017.05	1262.06	1118.03	671.922	806.062	825.339
transcript:ENSBTAT00000078632	606.365	725.96	1074.74	993.241	1434.33	2490.58	422.724	2904.48	1622.9	2024.27	2324.84	3262.19	1341.71	588.465	457.157	864.333	2119.76	2.66683	124.503	7.59264	4.22901	18.787	112.442	47.3794	81.4124	76.9022	42.1048	39.9861	90.1969	3.54847	39.1751	1.82445	0.538204	0	0.159794	0.219182	0.122234	0	0.11236	0	0.0737235	1.5543	0.553018	0	0.510329	0	0	0.173595	0
transcript:ENSBTAT00000052022	1000.66	431.092	315.575	765.618	997.022	1638.22	406.155	193.117	181.971	201.812	374.25	401.858	286.717	345.522	371.96	585.555	1356.21	253.364	2260.73	258.762	585.224	510.658	802.055	553.228	356.261	243.442	258.375	410.492	770.115	408.538	620.844	714.27	838.531	839.18	1123.51	1517.03	841.72	1719.02	1444.08	1710.81	1902.35	593.705	468.339	257.896	736.215	1034.93	1204.3	1240.31	1094.89
transcript:ENSBTAT00000060554	457.856	299.699	261.495	230.732	722.37	670.62	150.904	213.278	389.395	277.766	294.415	231.101	80.2745	155.408	388.465	253.002	269.562	970.961	1358.18	1074.79	3850.71	1426.66	2810.19	13.1431	15.2852	459.145	2247.44	221.923	29.9305	907.509	60.1735	47.8233	2090.08	390.844	201.698	171.504	165.753	384.538	371.751	393.028	254.57	132.992	325.926	483.176	789.134	197.336	140.315	143.486	330.805
transcript:ENSBTAT00000083854	523.27	375.905	367.094	636.889	768.886	989.019	226.389	420.07	264.067	303.977	510.408	660.115	222.611	175.538	233.02	415.801	1007.78	617.429	796.32	831.929	877.505	883.793	1148.53	802.595	681.755	742.247	850.273	971.653	1001.73	564.961	772.323	470.743	1220.61	987.286	918.46	1183.39	945.029	1076.37	1267.98	1423.76	913.224	997.046	1008.21	963.959	1267.62	1105.21	779.804	880.494	854.663
transcript:ENSBTAT00000003999	1754.27	917.588	614.247	1025.19	1667.67	1835.75	494.147	797.69	384.546	548.86	1107.24	1391.42	564.416	348.346	572.54	761.749	1102	366.6	795.203	445.654	425.102	1101.59	771.657	757.491	338.689	336.037	497.96	610.588	574.643	294.59	550.193	255.884	431.769	461.099	187.534	212.887	180.396	170.598	212.566	249.757	221.54	198.033	194.285	215.171	296.439	265.794	212.518	172.681	151.342
transcript:ENSBTAT00000011388	23.5691	22.8508	14.331	49.2373	96.3796	88.1985	36.7335	39.9509	18.0438	41.1864	79.497	69.7074	14.1344	14.8598	23.2771	38.8111	38.0048	598.867	2544.76	832.218	1604.91	1941.55	1332.42	1080.33	1942.02	1332.01	2201.68	2244.97	2333.8	472.902	905.868	705.894	347.646	421.393	757.111	839.776	596.557	959.458	1016.43	1123.86	704.161	550.015	876.893	1401.03	1588.53	951.272	503.909	569.35	622.936
transcript:ENSBTAT00000074178	248.194	163.732	166.454	285.087	562.959	746.314	206.918	712.944	207.223	231.451	432.917	809.926	222.164	151.208	263.837	347.227	537.178	390.205	836.761	655.367	273.45	353.812	851.114	261.269	337.695	483.634	498.69	1236.54	456.619	325.405	337.609	775.155	192.14	763.467	2138.3	1775.63	1685.27	1974.42	2226.48	3546.62	1913.3	3021.78	2807.65	2374.78	3136.75	3696.93	1639	2264.43	3006.88
transcript:ENSBTAT00000086463	319.446	255.566	116.729	471.06	820.65	871.222	93.7179	21.3534	33.4428	42.7085	145.85	22.7271	58.6717	122.646	92.4278	290.619	374.709	1805.72	1753.81	217.496	2555.94	1626.99	1897.14	773.364	64.9417	355.217	264.158	683.25	288.306	146.695	248.972	499.661	1213.06	304.875	2411.87	2239.7	1553.9	2112.69	1852.01	2098.85	1002.16	313.329	575.509	209.442	210.829	686.481	1402.58	674.886	671.053
transcript:ENSBTAT00000086353	12.4339	7.38626	6.7217	26.8762	75.0293	26.6814	29.5945	43.1847	14.7712	33.7509	51.7668	45.6898	39.7424	8.31763	27.9078	70.8595	115.093	813.926	1992.04	860.59	1454.37	2119.23	2332.01	1545.58	1577.19	965.195	2224.66	2136.36	2317.6	1087.59	1816.6	1226.19	941.524	3454.72	51.7839	122.38	39.7115	173.208	97.1398	69.1391	75.4181	103.823	111.176	176.098	144.7	174.848	110.429	89.2277	194.755
transcript:ENSBTAT00000005375	151.173	96.2273	86.5125	137.563	182.708	310.595	31.3304	98.7168	76.8038	94.0293	117.412	200.579	44.8427	45.8233	59.7675	50.6855	74.9518	832.776	3858.81	1350.52	946.206	1759.18	1444.59	1557.57	1942.68	1633.9	1764.03	2227.35	2439.58	332.015	1079.15	971.67	224.663	746.052	39.18	30.1256	26.1549	40.0335	43.8943	43.9263	39.2213	36.1219	30.2121	25.0871	53.2707	47.8927	25.5359	30.9728	40.4314
transcript:ENSBTAT00000015996	1842.9	1108.9	781.512	1106.16	2549.67	2911.25	545.795	1289.03	1001.15	812.65	1557.63	2117.49	620.544	493.951	667.541	696.259	1710.75	26.6821	75.9747	35.8913	60.8606	44.0121	74.3769	36.4806	40.0658	38.3311	94.5433	47.5345	60.5693	81.0336	34.0526	42.9189	129.555	39.2536	764.872	490.546	345.109	544.131	538.08	481.165	471.025	454.996	471.289	430.092	538.988	491.038	271.152	368.665	346.684
transcript:ENSBTAT00000027793	0	0	0.0319257	0.0968016	0.0790633	0.0207487	0.107333	0.104469	0.0768877	0.0762777	0.803661	0.498521	0.0233546	0.0337289	0	0.199166	0.811078	615.806	3385.02	653.974	4215.42	1315.26	1904.8	697.713	1063.15	716.99	1642.61	1441.61	1187.29	698.361	1064.49	899.145	1125.26	1989.51	0.206111	0.159026	0.128103	0.480221	0.144928	0.601904	0.178299	0.112771	0.416099	1.06332	0.164563	0.290596	0.0756635	0.0839674	0.254417
transcript:ENSBTAT00000083399	15.418	8.43412	9.73296	359.588	38.3145	87.462	11.9169	24.238	7.70847	7.56747	17.5823	43.3471	24.6009	4.52636	96.1968	44.0945	2176.38	487.285	185.816	689.301	2777.37	243.518	2479.23	65.2608	37.4504	58.0562	40.8129	120.108	128.884	436.333	399.627	964.644	287.91	12842.7	446.846	216.854	296.492	2162.89	406.695	1256.85	253.91	212.771	205.911	118.741	232.274	264.534	477.976	150.957	1001.82
transcript:ENSBTAT00000068360	0	0	0	0.147272	0	0	0	0	0	0	0	0	0	0.0659757	0.0362734	0	0.144229	3.17122	0.311838	2.40817	3.31351	0.87877	10.6076	3.43123	1.73175	11.2795	1.54921	0.684076	5.83712	8.70811	37.3557	2.9467	4.01714	0.536603	5355.72	4758.84	6070.04	2622.35	4211.8	6133.85	4901.96	3354.37	8514.27	11121.3	8428.73	8089.67	3052.42	5084.07	3079.44
transcript:ENSBTAT00000003962	684.035	403.559	382.317	744.968	1002.19	1159.32	268.94	488.626	277.765	357.369	579.287	752.541	317.126	198.261	365.497	390.299	991.247	454.075	790.436	570.977	692.316	760.012	1043.48	548.493	606.318	575.351	798.684	796.739	738.153	514.673	677.377	415.381	685.971	781.686	995.866	999.313	855.215	1109.28	1389.95	1603.32	792.78	1176.71	1059.73	1120.98	1319.93	1178.28	811.956	974.923	1024.13
transcript:ENSBTAT00000019336	2114.39	887.041	784.258	1092.93	1325.48	2979.84	396.155	870.589	594.432	872.913	893.86	1223.41	355.685	295.778	502.911	330.164	8026.46	0.0989644	0.699453	0.19531	0.112185	0.573407	0.354361	0	0.0951261	0.0596169	0	0.32022	0.418966	0	0.260822	0.469312	0.0761447	0.396481	1.67296	1.17837	1.10679	1.07263	1.23994	1.52986	1.25164	1.27543	0.834566	1.49289	1.51622	1.89425	0.66394	1.62097	0.807947
transcript:ENSBTAT00000002672	2442.06	25.3862	2983.31	2203.59	2697.26	5028.38	348.009	10.4474	0.67055	2312.7	72.2847	47.0485	516.211	336.425	845.174	847.937	5.31736	0	0	0	0.211461	0	0.190842	0.449249	0	0	0	0	0	0	0	0	0.143528	0	0	0	0	0	0.179785	0	0.0786423	0.12435	0	0	0.340237	0	0.0938615	0	0
transcript:ENSBTAT00000005279	436.368	789.728	320.806	625.056	477.758	563.471	249.782	505.155	460.429	482.946	995.613	548.99	236.317	262.431	243.451	278.054	182.679	270.341	561.348	510.305	334.232	736.276	261.252	161.443	126.021	95.5103	129.123	280.782	209.366	141.2	82.5484	272.502	236.106	525.053	2545.82	2500.54	2429.28	2159.61	2505.11	2341.87	1452.41	4311.49	4189.17	1715.08	2025.97	2596.06	1069.88	2393.11	1239.25
transcript:ENSBTAT00000031754	763.235	458.243	365.934	780.231	979.433	1251.15	206.701	326.751	185.392	269.262	420.634	539.055	229.832	198.436	266.441	470.836	974.564	570.464	1029.38	677.914	1092.55	1083.47	1259.39	617.943	499.18	477.179	553.448	676.548	555.317	496.104	535.997	514.514	981.854	857.489	932.067	931.454	734.965	1042.84	1177.04	1327.37	707.899	681.73	606.879	566.78	747.191	622.011	615.75	592.415	647.716
transcript:ENSBTAT00000066448	0.0318164	0.0384732	0.0184902	0.0256959	0.0228953	0.119418	0.0243709	0.0069813	0.0303617	0.0182231	2.48575	0.00955338	0.0642492	0.0395574	0.0362477	0.105503	0.086476	1167.08	119.831	401.214	347.45	2068.56	2217.2	1469.65	1278.05	753.229	1394.64	2479.65	3074.32	4602.7	2984.92	1002.19	4770.53	2886.07	0.061551	0.245606	0.0941671	0.139063	0.0806582	0.247927	0.0697032	0.0190496	0.0193652	2.89443	0.0670139	0.0991781	0.215684	0.0516702	0.244704
transcript:ENSBTAT00000020267	222.348	355.917	153.172	192.542	394.282	229.334	273.965	380.577	345.991	251.648	602.241	571.849	329.322	172.959	324.43	456.098	626.116	553.097	178.194	506.127	191.543	1098.43	1034.6	719.287	549.005	667.037	752.319	1147.61	1095.08	1229.04	956.462	675.99	1970.84	1363.61	1021.77	1200.06	1477.54	1278.86	1784.59	1486.19	1170.32	1053.01	1389.16	1404.67	1672.45	1282.84	1260.31	1267.77	1698.45
transcript:ENSBTAT00000020729	561.699	306.403	294.856	844.025	751.583	1531.19	198.265	533.12	298.062	341.918	665.344	766.371	218.163	177.49	250.012	340.198	655.833	420.267	675.368	558.05	869.644	664.118	1214.84	490.643	754.588	583.239	841.578	956.2	1019.57	317.934	673.792	340.317	655.166	492.12	790.653	731.447	691.18	1257.97	1007.59	1687.22	887.983	1446	1377.4	1268.03	1675.33	1606.31	825.479	1058.65	855.826
transcript:ENSBTAT00000076309	1570.23	1244	773.505	737.843	1680.71	1976.11	616.234	979.056	559.819	604.808	1152.03	1604.76	915.557	364.294	939.929	787.155	2373.7	151.22	159.531	155.505	168.458	274.184	301.953	208.494	152.255	153.152	196.159	254.166	270.785	286.604	192.065	122.796	324.539	271.887	172.962	184.011	141.14	148.002	158.415	199.732	156.554	133.226	127.822	117.462	166.862	143.309	186.281	125.924	176.415
transcript:ENSBTAT00000070631	123.107	89.2696	67.2156	352.434	177.847	274.943	58.3863	151.531	41.932	60.8954	116.785	312.322	113.43	69.7929	185.957	222.847	362.315	369.328	1041.51	472.154	4839.21	897.67	944.956	304.211	307.196	186.415	272.479	277.85	632.746	629.138	234.609	929.267	846.093	1551.38	608.417	672.782	356.503	3287.44	778.354	820.314	397.331	527.527	357.815	395.895	422.387	800.522	798.209	522.332	1244.59
transcript:ENSBTAT00000087027	7.18219	7.4509	6.29722	5.80709	24.948	9.93277	51.8177	47.1475	18.1647	18.417	46.1033	67.3413	28.7717	13.1698	43.2455	80.0171	18.4717	619.386	471.218	625.94	281.025	1932.56	1632.01	1357.68	1951.39	2749.38	2355.86	3593.78	2789.42	1569.84	1907.16	1347.92	606.008	2140.36	458.42	227.025	142.328	262.061	89.6717	419.58	295.485	219.532	178.611	254.091	247.117	275.985	371.651	174.084	370.134
novel.1185.1	0	716.785	0	0.55019	0	9.94145	0	101.343	99.8995	0.0260123	16.5384	0.0500018	2.0973	2308.71	0.0158098	0	10.2089	2.45188	0	0	9250.42	2387.59	1.81982	0	0	4.86551	0	0	4.98648	16.1269	0.211175	235.557	2.95923	2.42134	0	49.1698	7.79622	96.6713	6.0235	1.91106	0	0	0.0506781	0.0483487	0	0	7.32157	0	0
transcript:ENSBTAT00000003259	991.025	1108.41	469.482	636.13	1609.66	1042.9	651.519	1735.95	1030.62	960.251	2260.03	2348.98	1026.52	543.94	978.935	975.768	1246.45	101.131	72.2324	82.3832	46.0733	266.72	231.933	164.624	144.021	121.739	207.083	301.042	255.74	191.84	198.659	102.265	148.501	200.671	211.751	238.075	175.385	187.107	225.073	266.902	197.063	247.357	253.761	239.311	336.039	297.878	267.825	220.602	213.365
novel.2997.1	107.789	74.077	72.9795	173.609	176.373	146.75	79.0176	126.344	75.5232	92.8447	202.113	194.473	73.3852	64.4081	85.1553	95.8683	9.43014	942.377	1701.28	1599.69	898.824	2534.3	1634.98	1906.43	1419.72	1634.45	1144.74	2612.04	2972.92	542.181	1342.66	699.153	392.896	33.6259	262.182	208.449	167.311	230.394	284.122	251.488	217.679	199.21	279.681	242.753	316.831	327.256	136.081	209.84	190.608
transcript:ENSBTAT00000028602	235.452	153.083	166.654	202.707	393.057	453.396	139.574	288.597	183.984	194.902	346.154	513.656	120.275	96.3524	120.737	284.131	334.362	582.419	883.612	868.845	875.058	723.589	953.487	422.451	520.999	542.816	556.522	895.167	1090.19	865.295	543.624	430.832	1490.34	979.968	1707.57	2113.76	1229.29	1518.07	1506.87	2030.88	1103.79	1547.02	1496.54	1401.89	1441.25	1643.9	1958.51	931.038	1120.27
transcript:ENSBTAT00000043278	1026.68	1202.44	826.334	941.022	1348.58	1157.19	470.208	801.91	518.195	599.317	1010.31	1400.65	683.891	486.509	635.213	778.575	3140.07	181.588	283.418	193.16	234.102	418.135	336.571	293.573	201.916	185.794	236.098	267.853	435.614	254.261	328.244	190.507	668.297	554.695	106.333	156.819	128.251	134.738	131.801	119.129	119.033	70.4759	76.167	75.8413	96.7442	78.2298	124.79	109.069	128.531
transcript:ENSBTAT00000082446	807.628	532.362	433.461	781.703	1118.94	1298.62	327.012	748.561	448.292	485.13	896.908	1214.26	487.45	299.92	410.678	506.478	1144.14	361.705	535.99	525.733	689.624	605.983	589.813	413.662	387.246	402.857	401.303	719.406	764.457	486.745	458.883	287.989	952.022	498.656	505.051	619.605	409.665	541.853	608.66	724.521	443.6	554.737	453.182	504.878	624.04	726.321	594.41	517.487	569.72
transcript:ENSBTAT00000003201	958.114	693.244	542.534	1054.93	1150.68	1701.54	127.607	293.933	141.036	217.625	427.527	393.359	150.48	245.555	193.185	598.535	927.473	560.256	866.025	397.501	745.813	880.089	1518.62	668.761	307.324	353.142	448.158	536.38	410.864	219.705	295.873	461.018	1017.45	431.386	923.623	883.12	987.091	1094.42	1245.35	1528.48	761.481	526.256	493.923	493.497	677.231	510.291	343.936	513	360.348
transcript:ENSBTAT00000086688	110.408	198.443	179.855	123.877	331.045	283.529	164.504	436.077	149.948	194.87	430.069	496.812	269.644	113.373	217.628	323.809	401.286	485.135	99.6316	501.846	123.985	672.521	1382.52	361.16	504.417	509.977	627.539	967.115	1096.25	1443.74	671.342	755.183	982.31	1181.52	1282.22	1245.5	1940.81	1947.73	2345.65	2104.69	1491.96	2201.99	1612.41	1687.95	2050.92	2297.65	2030.32	1593.6	1780.13
transcript:ENSBTAT00000006866	184.262	351.34	213.147	167.05	494.079	303.474	380.795	606.959	375.917	398.783	899.66	807.684	354.828	177.675	352.515	485.256	482.248	516.521	63.4183	404.369	43.9934	925.718	696.623	605.926	644.216	666.813	796.177	1125.36	964.635	626.567	846.362	361.896	1040.48	772.101	1139.1	1016.86	1291.29	1157.26	1592.81	1589.24	1223.26	1822.62	1789.65	1786.12	2241.5	1877.2	1090.02	1406.19	1351.77
transcript:ENSBTAT00000072546	9.57607	5.67493	9.5458	5906.74	11.82	14.6745	1141.36	6.37663	5.78754	5.26316	14.8192	12.1404	3.49152	4.65459	3.19886	5.69809	3695.68	4.37732	11.4584	9.11872	2765.89	6.8103	5.97098	2707.71	6.85674	8.20378	9.10808	16.7866	7.54983	4.62618	11.1092	5.84306	10.7276	1127.37	6.6664	5.48641	8.49911	3742.78	5.62502	12.8891	2549.1	9.51037	7.6904	5.86954	14.1935	7.16111	7.17858	6.27656	7.94144
transcript:ENSBTAT00000079874	586.806	405.125	343.514	578.567	815.391	712.01	230.002	324.168	215.695	276.265	421.099	555.887	361.975	210.06	332.764	300.206	838.839	510.904	773.346	520.587	608.193	933.363	1033.85	647.175	538.878	590.947	697.956	791.597	727.015	539.496	730.329	545.446	656.065	847.951	972.611	814.095	866.794	1006.11	1317.87	1371.75	779.753	773.901	808.707	794.02	899.375	816.204	682.394	947.883	972.487
transcript:ENSBTAT00000018501	1792.54	1577.76	1085.75	966.036	2248.57	2956.34	330.071	574.314	353.505	410.906	668.426	1264.53	823.938	517.085	734.373	986.023	3498.25	4.34723	10.6649	4.52014	8.06392	10.8073	7.09387	10.0945	4.90384	1.4068	5.03001	3.33253	2.43359	2.96167	3.31406	7.20125	7.35309	35.3672	32.7636	37.6455	19.1611	12.6092	21.4913	12.536	13.5711	15.5513	36.1678	59.8335	12.3718	20.3129	28.0563	20.2219	51.5613
novel.1730.1	133.068	69.9408	81.713	128.438	190	216.83	98.1505	148.777	95.4945	122.813	186.256	289.853	80.5735	59.4333	79.7716	156.834	103.884	451.274	1350.09	567.055	2945.19	1373.85	1402.25	722.926	845.658	692.524	1051.33	1268.05	1295.07	658.074	602.22	410.321	1150.07	602.934	603.976	694.831	521.803	596.246	568.596	705.004	568.765	549.386	690.117	696.457	825.265	877.325	545.551	442.316	515.515
novel.2061.2	0	0	5173.67	0.718205	0	0	3.04601	0	0	0	0	0	0	0	0	0	0	0	0	0	1787.8	0	0	0	0	0	0	0	0	0	110.816	6266.82	0	0	0	8016.59	0	0	0	0	0	0	0	0	0	0	0	154.936	0
novel.1605.1	1418.53	750.882	753.365	1100.66	1683.44	2294.89	554.388	1173.7	689.049	842.126	1365.79	2291.56	379.168	454.045	601.234	672.843	291.26	58.6522	271.454	95.8848	126.366	86.5652	133.101	96.548	76.2085	68.3138	84.8068	107.405	154.821	63.1723	69.3824	59.9303	91.3936	174.751	857.002	530.256	554.563	488.638	684.349	648.731	643.431	575.162	633.443	568.658	657.451	828.621	299.911	446.71	426.417
transcript:ENSBTAT00000044482	898.127	567.11	505.336	30.8443	1128.68	71.0943	306.487	26.5073	135.231	161.541	299.603	33.9538	195.997	134.143	375.437	571.085	1621.5	974.541	978.201	1091.34	33.1342	1360.82	46.6028	831.011	30.1636	344.845	427.54	507.488	44.0602	512.957	569.092	682.146	1973.35	1106.72	1226.53	1042.69	1185.4	38.2047	1649.64	69.5799	1244.1	60.394	619.834	597.643	732.525	65.1137	625.985	735.382	1248.94
transcript:ENSBTAT00000009019	7.079	5.07547	2.66907	59.7811	20.8551	24.6838	10.2834	12.7364	6.94584	6.64034	7.61761	8.20855	18.4834	3.6217	5.81894	40.3605	201.575	813.102	2292.83	870.853	2698.24	925.961	2087.61	960.83	1151.19	755.475	1289.74	1168.31	1742.33	526.915	833.338	655.351	683.107	2726.97	38.0205	75.1701	29.6024	222.181	37.2212	47.0594	52.0919	68.1702	57.2137	105.223	48.5517	116.635	68.1455	42.3073	92.4724
transcript:ENSBTAT00000026358	1187.68	715.905	702.983	813.799	1280.49	1863.12	356.313	978.438	777.507	742.192	1300.82	1700.6	547.024	341.128	481.304	563.231	2080.32	144.771	481.271	218.104	224.199	344.773	327.979	148.281	160.807	177.515	247.963	270.986	351.694	217.288	190.792	140.281	301.312	182.151	221.88	302.45	203.293	221.063	198.3	267.319	167.532	207.472	292.955	286.597	319.889	231.408	277.242	168.731	180.382
transcript:ENSBTAT00000014871	4.05522	2.60444	3.27639	21.1355	44.8877	22.9389	9.36512	27.4964	3.52959	12.5515	7.27159	50.0494	7.39915	3.97279	14.5273	80.1944	22.2711	471.641	512.603	694.372	298.774	452.723	1327.76	322.863	167.585	471.25	359.573	1055.25	465.46	475.087	204.169	714.744	603.862	471.206	2591.35	2614.87	2448.71	3316.31	3996.44	4803.61	2803	2519.14	2804.31	1821.54	2518.25	2766.86	4345.69	2204.11	1587.76
transcript:ENSBTAT00000084253	26.3307	41.4946	31.1691	48.3584	144.375	96.5285	119.961	51.8678	57.9951	55.637	198.529	63.8521	83.4353	45.6702	84.7999	48.8117	11.4228	607.763	273.012	385.903	96.3301	2636.78	1490.19	1655.02	1090.08	1040.42	1147.15	2739.22	2604.96	1012.98	1899.81	1299.73	277.385	1222.24	1086.32	333.548	1533.29	1001.04	2061.45	1643.68	1065.71	482.606	1247.29	1151.06	1930.57	890.867	363.574	868.859	620.19
transcript:ENSBTAT00000008225	109.799	307.277	248.216	232.359	547.762	441.824	192.374	300.716	214.964	200.166	538.214	259.901	251.088	280.881	202.872	387.128	115.774	960.056	65.9464	1303.4	260.07	1156.7	747.443	372.982	211.758	147.184	278.517	683.385	394.729	335.013	419.886	430.239	557.795	529.171	1092.49	2370.85	1519.61	1471.27	1786.72	1460.59	923.222	2546.04	1228.35	2005.77	2555.21	3186.03	1157.74	1563.23	1195.87
transcript:ENSBTAT00000019808	1710.46	1396.18	942.887	1043.36	2493.39	2269.25	518.292	538.248	304.504	410.581	736.66	1105.57	678.32	579.098	830.82	985.771	3046.06	4.70409	11.0824	5.17233	43.9295	6.87885	10.2438	9.06309	3.57425	5.91045	2.9364	3.76902	7.3495	19.1759	8.97356	10.2404	25.8184	15.3845	28.1854	19.204	22.5938	34.9613	26.684	19.7875	19.6615	11.6472	9.06732	10.1374	8.92305	14.1491	17.8084	15.3433	29.9726
transcript:ENSBTAT00000015987	190.99	248.904	133.321	181.622	393.162	501.01	53.6377	109.975	54.4087	77.7652	130.701	94.3359	59.3822	75.3098	96.5087	149.421	90.8839	812.406	1924.92	1040.39	1110.73	782.335	427.937	137.622	147.735	248.278	471.158	272.887	106.207	202.474	160.901	326.708	360.015	600.485	2105.32	2062.54	1397.87	2318.28	2105.13	1890.01	1121	1551.12	4558.72	1088.22	1283.23	686.513	684.131	1059.01	1521.5
transcript:ENSBTAT00000025963	489.452	407.205	276.103	490.37	768.276	654.561	257.696	603.063	300.241	358.903	619.704	847.085	307.06	190.261	312.343	465.364	719.185	482.666	277.303	486.156	225.175	631.742	782.597	541.396	594.741	450.958	810.963	771.676	705.648	526.084	639.36	341.855	913.474	456.746	962.816	1046.63	899.382	885.908	1122.06	1269.18	941.583	1224.42	1137.56	1094.97	1416.96	1198.08	782.527	1014.44	1016.59
transcript:ENSBTAT00000012599	242.98	157.909	192.835	215.171	462.543	745.686	176.616	306.701	126.657	172.229	314.441	483.196	123.332	142.019	149.11	275.882	124.623	402.529	812.295	603.21	1355.37	355.649	1028.95	269.904	283.358	307.63	366.972	646.816	437.752	644.382	382.539	441.726	1130.59	285.883	1807.68	1902.16	1418.59	1550.9	1610.86	2490.11	1346.48	1424.38	1202.79	1199.26	1359.89	1532.02	1530.53	959.913	1160.15
transcript:ENSBTAT00000009564	0.0032737	0.0161173	0	0.00913363	0.00559496	0.0330367	0.0062145	0	0.0296782	0.00809676	1.60907	0.00622555	0.00661082	0.0415311	0.00590528	0.0175317	0.112706	666.831	329.351	480.76	100.313	2207.61	1329.44	1594.59	2475.22	1059.67	1860.71	2685.89	3108.01	1543.76	3373.33	2171.12	1197.4	1674.2	6.03842	8.73279	8.0353	4.81325	5.02861	10.3195	7.33072	9.42742	6.55898	16.2262	6.72957	22.0419	8.67208	7.24033	5.84357
transcript:ENSBTAT00000078460	444.272	319.941	239.585	457.449	387.85	738.5	203.049	502.914	383.129	354.066	502.781	741.491	326.493	224.281	305.037	291.121	471.242	358.891	837.708	511.151	664.467	589.433	775.814	510.606	429.928	483.089	660.551	925.628	676.75	566.484	542.548	489.268	646.682	484.467	994.027	1067.45	771.114	897.812	822.643	971.641	827.782	955.096	1098.59	1126.37	1210.75	1122.27	832.302	828.007	895.431
transcript:ENSBTAT00000081693	193.596	269.155	205.208	513.331	479.19	414.783	248.107	468.545	325.685	372.456	626.109	542.053	303.976	209.826	291.497	401.146	614.186	683.023	204.401	969.451	392.088	1023.85	754.271	491.021	335.164	351.231	442.016	869.18	474.358	455.578	408.393	363.665	516.616	805.295	827.641	1374.33	1019.43	1351.48	1363.69	1602.26	749.021	1688.36	1038.24	1305.87	1655.27	1904.46	1096.97	1065.22	1026.21
transcript:ENSBTAT00000007943	120.473	74.3808	45.5142	123.772	139.443	183.741	58.5987	130.757	94.5087	96.088	142.037	197.567	70.2936	41.0225	72.3689	118.665	201.393	357.943	1349.41	447.79	1623.29	1373.7	1628.01	854.737	1056.58	782.21	1390.65	1663.34	1420.21	771.299	895.052	672.633	938.126	1987.98	467.444	552.582	327.929	370.637	366.705	535.179	343.596	430.914	438.207	452.192	571.858	620.046	572.336	327.486	328.476
transcript:ENSBTAT00000023642	211.449	128.942	165.872	180.626	302.364	357.211	58.4447	184.554	131.886	140.613	191.505	285.382	92.6947	56.8089	72.1687	87.6159	416.405	574.557	2034.62	844.689	1075.6	1490.57	1284.54	1029.42	849.04	1301.89	1488.67	1362.4	1678.11	472.098	869.243	603.12	497.144	1303.45	96.1994	89.6534	75.7265	92.1154	106.126	141.96	74.8906	95.7973	93.1888	85.1759	135.149	110.027	74.7974	79.4282	106.528
transcript:ENSBTAT00000025422	1300.42	809.498	743.784	749.175	1837.08	2231.4	336.253	1084.08	734.894	686.535	1315.42	1845.99	487.108	388.707	544.99	486.852	1933.93	76.1656	332.603	105.19	183.553	161.963	152.146	121.291	98.7689	107.999	157.351	167.19	158.9	69.3346	93.4328	73.0483	106.509	104.553	109.867	106.528	77.5837	96.2668	97.9699	118.771	98.3872	98.2148	112.055	91.5498	136.41	115.324	93.3586	76.3234	82.2076
transcript:ENSBTAT00000004519	1153.98	595.846	469.963	821.692	1700.98	3155.06	314.629	822.07	587.08	764.9	1307.72	1551.3	453.516	459.759	472.334	575.723	1415.25	154.502	359.5	145.058	324.742	286.765	287.474	198.588	120.141	120.66	157.447	323.154	167.093	60.9312	116.41	74.5081	102.841	87.9688	286.707	248.186	175.627	249.667	208.786	294.36	187.824	175.708	249.152	255.407	297.922	305.999	144.33	151.673	161.061
transcript:ENSBTAT00000071014	0.041953	0.0344243	0	0.0501638	0.0614574	0.0483851	0.0455084	0.0812058	0.0651995	0.0533629	2.36956	0.125371	0.0242053	0.0471926	0.0504514	0.0679678	0	835.477	1094.02	942.806	721.798	2186.2	2348.72	1164.97	1471.98	1081.49	2030.69	2726.81	2086.96	891.423	1696.73	1044.7	557.875	2561.96	0.580775	0.494457	0.758314	1.07461	1.84473	1.43588	1.0718	1.27593	0.438956	3.20698	1.63095	1.27464	0.977794	0.511277	0.847556
transcript:ENSBTAT00000024402	1460.95	1015.96	1108.4	833.401	2070.24	1505.36	334.859	908.615	607.113	662.414	986.866	1653.55	441.954	358.563	446.698	510.682	1286.96	128.387	255.048	154.805	175.165	290.54	226.109	137.383	140.534	136.353	194.416	241.273	274.211	99.016	127.869	74.9311	204.816	130.981	61.5641	60.4176	54.4755	47.7794	57.0173	65.4267	54.1623	43.5568	43.2812	37.9268	60.5715	60.0943	54.9749	34.1155	39.5082
transcript:ENSBTAT00000024092	82.1822	35.4471	26.8635	83.2374	98.6722	98.1766	22.5412	68.3425	32.0184	43.3043	62.8658	109.299	35.3324	17.5722	28.496	56.1084	62.6954	664.818	2188.9	935.903	653.808	1221.69	768.579	1077.67	1388.3	1423.4	1340.53	1591	1367.29	474.168	1092.37	869.67	487.475	677.117	470.869	577.229	337.71	400.502	440.886	557.544	430.033	640.646	452.551	345.696	428.77	548.715	877.286	290.296	434.624
transcript:ENSBTAT00000065893	306.769	462.501	191.294	394.27	563.929	357.752	383.438	781.514	554.64	535.55	1201.22	1144.55	537.372	298.213	522.072	559.371	775.768	259.554	143.839	212.926	98.8842	593.321	485.64	468.217	351.564	292.892	545.692	793.708	620.655	461.596	492.272	278.885	453.911	662.662	790.825	784.469	761.948	914.705	840.075	863.853	939.404	983.644	1194.78	1121.75	1442.23	1283.19	727.665	940.132	1002.84
transcript:ENSBTAT00000072971	1049.06	883.063	632.245	736.238	1471.61	582.727	648.831	1208.68	985.902	968.498	1848.29	1754.13	904.179	462.528	676.661	694.892	2689.81	3.74168	1.1526	2.53205	0.633822	7.62184	7.0379	6.30797	6.67967	4.79975	5.98324	10.2413	12.1771	9.99708	8.57844	5.51454	7.95109	17.0118	97.0736	65.2931	104.367	75.5715	105.306	92.2332	116.554	89.0359	137.681	136.795	155.914	135.085	60.7819	119.096	103.355
transcript:ENSBTAT00000014304	246.494	205.519	278.282	223.144	499.752	569.854	245.877	572.165	314.369	293.339	623.78	663.42	220.612	149.807	201.279	312.819	871.064	218.815	347.789	288.828	358.348	291.642	449.902	215.971	281.229	251.765	371.186	390.22	485.662	571.088	287.703	207.522	621.956	734.942	1987.03	1675.25	1394.07	1325.14	1500.2	1621.17	1420.52	1949.77	1957.45	1857.8	2083.98	2328.22	1289.04	1449.98	1518.24
transcript:ENSBTAT00000003773	0	0	0	0.0320235	0	0.0463321	0	0	0.0676358	0	4.66179	0	0	0.0200845	0	0	0	337.977	869.623	446.865	258.862	1318.07	2104.46	557.021	1469.4	1424.66	6159.27	4897.92	1926.77	177.981	1189.43	594.066	50.9456	1306.14	0.0479424	0	0.66746	0	0.391048	0.803345	0.106171	0.0373066	0.0663681	5.39254	0.0765563	1.99306	0.063359	0.03125	0.0360708
transcript:ENSBTAT00000010022	794.511	444.844	318.581	545.129	639.372	1344.58	138.366	527.425	327.82	270.707	537.196	757.497	281.11	223.632	421.921	314.791	444.005	196.782	1113.87	314.429	556.449	428.82	600.575	295.381	246.551	306.811	449.552	698.079	364.268	222.837	258.184	260.956	473.026	269.934	1134	1126.47	707.462	892.529	823.318	1238.42	761.36	814.368	990.199	815.185	1029.16	870.918	994.823	500.585	645.241
transcript:ENSBTAT00000074598	706.335	1470.51	473.137	152.837	1093.76	1785.24	1496.69	846.767	551.278	312.387	3049.51	752.429	1410.35	914.463	1224.05	1466.42	585.032	0	0	0.122172	0.374266	0.0717367	0.151998	0	0	0.298337	0	0.267076	0.943474	0.847904	0.348058	0.281826	0.431853	0	0.995576	0.993155	0.6231	0.408967	0.986427	2.69775	1.16919	0.792317	0.522047	1.99221	0.722624	1.96877	0.730954	0.294972	0.638394
transcript:ENSBTAT00000015584	475.02	971.76	750.486	217.017	636.381	616.801	687.774	1060.3	1171.87	988.101	3511.22	1219.95	1420.02	1123.98	983.543	986.256	1099.05	0.258675	0	0.249316	0.100016	0.203323	0.0738526	0.511896	0.208166	0.181195	0.697382	0.519067	1.58747	1.44193	0.729304	0.319511	1.10468	1.5149	0.934477	1.35718	1.39602	3.20417	1.61565	4.28661	0.334765	1.28323	1.68678	0.895374	0.245775	0.814869	0.976677	0.322472	0.558328
transcript:ENSBTAT00000037679	33.0497	6.37134	5.5145	8.9412	27.0476	28.5509	13.8555	13.1547	12.6707	11.0338	15.9079	12.8331	5.2314	4.40961	8.47181	6.83113	153.049	420.669	3310.77	599.201	1423.86	1217.43	1470.67	1116.1	1397.51	1266.21	1814.85	1550.53	1295.35	140.214	962.717	642.638	373.578	336.163	142.232	46.3307	35.2926	50.3603	76.692	69.2813	130.807	55.8669	64.5436	61.6808	74.1629	61.4189	40.7145	41.3839	65.0859
transcript:ENSBTAT00000082578	561.519	510.435	332.934	659.237	776.044	645.701	241.153	310.002	173.167	225.951	397.74	507.65	254.933	195.629	278.043	455.979	1001.73	399.415	449.112	457.686	525.397	751.508	936.359	519.634	393.215	406.211	514.926	563.216	529.732	536.261	526.08	376.077	839.872	543.588	588.074	621.904	770.846	796.336	1003.92	931.708	618.764	549.604	528.236	527.779	644.301	596.782	548.803	666.355	665.641
transcript:ENSBTAT00000018414	471.097	393.882	245.804	350.884	559.139	491.43	159.747	243.858	143.391	161.644	352.211	392.242	199.669	149.843	202.971	339.339	740.034	575.211	260.635	418.795	218.499	1235.26	1552.69	967.47	526.714	478.358	669.871	964.761	661.067	536.783	889.638	564.897	1157.3	699.623	803.345	720.423	963.544	907.027	987.422	1047.33	868.584	631.189	536.502	594	775.102	607.882	483.198	692.345	613.458
transcript:ENSBTAT00000075075	296.682	393.415	215.439	401.204	515.733	260.763	258.631	390.116	226.19	244.061	528.285	599.946	260.583	163.775	270.14	367.77	581.734	451.784	203.255	388.238	159.392	852.845	771.63	644.855	486.775	428.607	558.766	901.013	691.674	642.345	729.958	353.369	1050.59	499.469	906.375	841.233	1106.51	1039.09	1591.22	1276.83	1022.48	1008.48	935.078	940.045	1261.6	1050.56	900.67	1096	992.963
transcript:ENSBTAT00000054840	470.732	445.508	289.088	896.826	489.811	284.035	336.843	594.678	299.389	226.527	537.569	497.228	356.647	233.983	380.577	551.739	632.868	382.942	199.12	322.325	234.628	565.569	579.476	527.398	457.003	413.195	525.756	596.987	521.339	506.096	635.957	321.743	993.859	500.048	730.095	729.582	853.671	881.42	991.659	811.444	866.188	887.668	823.953	737.602	855.15	762.935	787.802	906.788	951.788
transcript:ENSBTAT00000018411	481.981	373.291	86.4917	176.964	435.901	263.169	109.047	350.2	152.451	194.026	206.543	237.041	101.73	95.9681	104.551	120.237	57.9738	213.028	148.149	194.815	163.77	262.569	314.374	126.657	107.946	422.25	629.399	342.542	187.484	38.708	177.153	87.9292	113.751	299.012	2591.85	1927.44	2320.77	3141.94	3175.25	3279	2337.58	4255.11	3963.06	1783.28	1486.16	2257.04	813.693	1958.38	2021.43
transcript:ENSBTAT00000072789	1733.87	837.206	911.439	712.524	1596.35	1081.98	474.97	1263.16	705.894	1109.47	1162.23	2068.88	680.856	322.315	514.891	719.887	1390.64	3.8613	15.7923	4.5625	3.74495	6.58501	5.8641	5.88212	7.32809	6.43817	9.41716	9.71505	9.70251	17.5916	5.48205	5.25791	24.7814	2.35942	25.5561	42.8048	20.9209	13.4074	25.4627	19.8709	21.7245	29.0619	14.1977	22.2628	13.8021	24.5286	59.2832	14.6175	22.8094
novel.1091.1	134.423	511.673	746.652	0	575.289	0	0	0	0	0	13.1106	26.2943	0	192.981	18.2113	26.4163	533.298	75.7965	0	1343.27	2087.96	1514.08	405.455	0	0	0	0	343.627	0	0	726.583	7609.29	0	745.13	103.01	0	0	439.169	0	0	0	0	0	0	0	0	0	39.1986	0
transcript:ENSBTAT00000065779	0	0	0	0	0.0319588	0	0	0	0	0	2.25158	0	0	0	0	0.0117814	0.0894142	575.394	2827.31	749.986	300.146	1673.3	466.153	1425.06	1404.48	1412.27	3037.99	2220.6	1812.85	384.014	721.31	644.688	162.254	230.342	135.343	60.9387	99.8026	73.6927	286.842	59.6506	61.5779	132.012	127.443	48.0016	366.637	120.543	44.5235	76.5542	269.014
transcript:ENSBTAT00000083107	764.517	384.65	337.765	215.314	832.172	881.486	159.793	699.735	602.866	724.868	1327.68	1447.35	304.9	304.658	275.231	310.982	217.392	228.787	1127.54	330.662	400.37	736.506	621.351	430.917	682.657	680.048	471.279	1031.89	1464.28	168.977	475.027	255.364	303.112	135.88	183.105	121.777	116.151	139.801	150.718	151.152	66.4485	72.1442	178.403	141.436	130.103	94.2856	84.8675	47.0152	62.2294
transcript:ENSBTAT00000072571	357.115	125.85	156.012	100.956	400.289	499.411	56.9914	344.001	214.605	384.507	383.893	526.137	54.8729	78.8509	58.1455	130.086	561.885	547.57	1666.77	671.234	1049.06	1075.1	1287.01	830.024	834.612	572.674	991.872	1124.44	984.128	160.609	583.755	482.58	188.535	1390.06	292.31	168.272	271.544	183.966	279.333	282.133	272.06	197.042	338.726	347.074	518.931	253.535	72.7281	107.478	112.922
novel.2181.1	273.082	170.146	77.5112	511.389	257.817	564.351	66.8515	101.074	103.664	299.51	83.8203	482.978	69.7636	68.6262	77.5624	66.2349	48.9649	341.735	291.015	540.528	134.411	195.842	133.698	50.0177	65.3926	34.4493	80.615	9.4327	38.0476	77.5819	10.4696	53.1778	58.1784	441.196	3854.67	2453.21	2179.21	5642.49	1266.94	9668.99	464.29	1871.12	1788.95	1509.36	2269.93	3303.96	1455.97	2234.28	3187.82
transcript:ENSBTAT00000010318	0.00896321	0	0	0	0	0	0	0	0.0243772	0	1.27254	0	0	0	0	0.0169415	0.0514303	590.374	1647.12	708.815	748.643	1405.48	1533.84	816.863	1352.41	1143.45	1976.98	1657.31	1871.43	837.559	1409.68	1267.82	534.156	2474.68	0.0299508	0.0410823	0	0.0253756	0.121096	0.156834	0.0207275	0.0436993	0.0345515	0.873529	0.0478266	0.0482602	0.0164925	0.0244033	0.197175
transcript:ENSBTAT00000002492	0	0	0	0	0	0	0	0	0	0	2.1783	0.0459169	0	0.0380254	0	0.006085	0	600.9	486.092	582.393	242.002	1612.86	1384.85	1433.6	1945.89	1218.46	2123.23	2498.9	3024.29	780.311	2029.56	1393.39	604.911	2027.75	0.112956	0.0553344	0.0370309	0.0364574	0.0907719	0.246991	0.23079	0	0	1.34085	0.412278	0	0.0355424	0.201598	0.0607038
transcript:ENSBTAT00000017770	206.345	270.94	193.478	603.723	476.939	304.479	199.603	270.708	171.938	246.22	467.734	490.861	191.497	143.506	219.295	288.23	476.706	462.462	296.502	436.219	457.646	1032.9	936.938	508.997	352.692	397.93	661.451	798.754	657.693	492.933	583.877	325.323	979.797	413.132	681.67	705.92	1062.89	1238.84	1683.95	1482.3	909.469	839.655	904.802	989.229	1248.24	1006.14	944.089	934.733	917.051
transcript:ENSBTAT00000022658	0.0792557	0	0	0	0	0	0	0.0826056	0	0	3.4896	0.150719	0	0.104013	0	0	0	2417.35	1016.91	1356.65	2763.18	1328.14	795.315	292.867	319.865	385.986	1912.62	1623.18	293.864	190.216	817.953	1449.71	419.015	28.1991	0.198626	0.181632	0.151939	0.149586	0.0931103	0.213351	0.366558	0.708408	0.534652	1.89457	0	0	0.145832	0.359637	0.49814
transcript:ENSBTAT00000024437	0	0.00963472	0	0	0	0	0	0	0	0	0.749108	0	0	0.0154097	0.0141204	0.0221934	0	519.111	2895.66	813.151	411.835	2348.85	1279.24	1727.19	195.456	1079.16	177.447	577.293	144.031	88.1433	2328.91	1149.47	2.50535	5793.62	0.0392357	0	0	0	0	0	0	0	0	0.0647733	0	0	0	0	0.221401
transcript:ENSBTAT00000008373	128.564	295.195	220.232	17.9235	426.548	452.297	489.278	321.897	26.1349	23.5949	97.1233	451.105	246.727	200.235	327.66	378.49	484.116	570.648	102.667	383.149	5.65904	505.832	1364.69	810.114	466.023	58.2004	82.4883	158.206	795.439	647.456	1335.56	249.273	679.338	1023.37	798.827	903.037	2001.4	85.3294	1388.4	2003.23	1957.89	1354.09	171.801	185.61	305.295	1673.48	1036.28	3188.68	1386.09
transcript:ENSBTAT00000024018	16.1866	13.4596	7.25685	19.5036	25.2071	34.1267	19.7122	23.931	12.8354	15.7018	49.1547	25.1646	12.2476	6.96034	8.75	16.4262	35.8177	755.585	2212.16	1026.44	1374.32	1315.48	1386.84	962.812	1020.15	814.406	1203.84	1422.33	1097.07	446.465	1158.88	668.817	454.475	883.576	140.418	94.5878	126.741	107.967	132.465	111.106	113.145	114.982	123.198	163.449	176.364	148.647	59.4705	75.451	78.4063
transcript:ENSBTAT00000055693	358.324	355.737	229.385	546.341	560.194	470.599	159.489	393.649	214.354	208.814	457.229	529.318	138.55	139.319	203.008	284.04	577.444	466.807	599.518	539.991	581.949	763.188	811.499	480.118	500.177	487.568	574.021	778.243	638.705	286.568	417.319	402.937	588.945	456.806	672.401	659.796	705.254	766.455	991.318	1090.07	652.215	709.941	673.019	667.749	910.915	756.162	484.368	501.03	562.336
transcript:ENSBTAT00000034695	91.4166	135.255	65.1739	71.7052	149.273	109.244	170.139	131.446	68.6139	69.1641	224.174	178.874	115.051	77.2197	114.997	129.029	158.178	435.068	213.074	390.802	137.318	699.297	1212.52	698.556	272.742	367.788	523.013	1256.07	524.108	625.062	578.352	448.645	491.958	911.467	1592.54	1242.72	1263.12	1672.88	1506.22	1403.89	1801.03	1506.3	1393.82	1266.64	2108.73	1785.06	1356.49	1599.82	1832.39
novel.2169.3	145.83	333.981	605.588	277.152	470.034	322.789	15.2065	2.71086	4.92913	4.2466	44.7764	1.48747	30.2935	591.533	15.1152	2.68439	33.1806	979.158	51.4009	309.174	183.643	1338.45	964.243	19.3498	8.16632	1.39389	5.94132	38.338	13.701	51.8036	48.98	1373.75	26.2368	29.3341	2240.67	2436.34	6126.91	5751.38	6592.29	3208.62	70.7642	32.0891	13.7277	14.839	44.5699	112.495	43.6608	125.12	37.7011
novel.1632.2	0	0	0	0	0	0	0	0	0	0	0	0	0	0	0	0	0	1481.97	542.362	911.411	1603.89	1508.05	910.164	176.131	1479.47	339.008	1232.76	187.728	1864.21	2277.63	747.187	731.058	3698.56	0	0	0	0	0	0	0	0	0	0	0	0	0	0	0	0
transcript:ENSBTAT00000064981	1284.42	650.587	390.501	598.951	1398.26	1731.07	348.307	983.15	662.079	542.57	1224.32	1652.88	410.886	440.986	565.682	482.981	1258.48	65.4084	340.992	67.6837	175.82	224.059	134.973	205.997	142.239	89.2842	171.866	182.235	182.659	58.0151	108.371	77.0035	49.4567	178.457	110.235	91.8957	63.8608	84.4625	81.0317	102.276	76.0929	86.0986	102.097	90.8805	126.164	108.773	61.2989	64.3243	64.5424
transcript:ENSBTAT00000023183	380.05	384.96	324.968	560.063	584.36	408.758	237.085	377.16	231.629	256.728	445.897	600.585	285.093	193.118	260.731	328.085	866.928	363.945	392.378	495.715	436.008	651.462	615.937	406.771	387.968	384.778	506.686	561.914	642.22	449.595	554.165	256.352	873.096	533.812	489.235	649.97	619.015	627.539	827.107	820.185	571.247	544.162	622.619	620.082	600.756	633.09	574.057	569.016	534.973
transcript:ENSBTAT00000000094	0	0	0	0	0	0	0	0	0	0	6.34184	0.0697226	0	0	0	0	0	312.77	1435.11	462.803	302.171	1161.14	320.298	614.463	1634.65	2179.54	2981.03	6169.94	997.86	224.395	262.263	717.736	82.2692	1588.96	0.413479	0.189051	0.175717	0.190296	0.419959	0	0.1837	0.0595834	0.282662	2.17421	0.293449	0.246757	0	0	0.172829
transcript:ENSBTAT00000001208	1158.78	886.974	689.833	739.266	1599.99	1463.78	422.616	591.607	407.21	471.672	828.028	1031.22	493.832	430.511	524.578	635.142	1578.9	100.862	130.137	108.313	199.447	223.212	201.153	124.813	75.9589	87.1292	114.852	130.601	126.881	88.8496	113.941	71.2528	243.536	195.98	94.2767	117.656	104.627	126.472	110.656	141.647	102.768	62.93	61.131	62.7046	84.5407	75.759	96.5346	85.8509	83.4571
transcript:ENSBTAT00000029418	266.828	235.79	168.006	142.282	456.197	935.263	303.59	98.5296	52.156	125.622	292.448	273.85	129.17	171.683	136.143	178.9	344.094	84.0903	385.563	87.0429	199.122	106.313	235.561	149.635	60.31	41.5842	68.4968	65.8628	147.734	30.9428	101.018	130.711	195.263	181.506	3880.33	2277.99	1908.98	2806.37	3329.19	3780.12	3642.5	1230.43	1627.11	1144.44	1117.32	2307.46	1135.61	2627.32	1713.03
transcript:ENSBTAT00000028974	48.7664	79.049	140.159	484.127	1431.9	1673.06	2697.47	28.4403	2746.01	696.343	68.6075	96.3115	105.937	19.2037	212.55	4761.78	6.77902	0	0	0	0	0	0	0	0	0	0	0	0	0	0	0.0987386	0	0	0	0.978623	0.43661	0.322386	0	0	0	0.693977	0	0	0	0	0.104765	0	0
transcript:ENSBTAT00000053881	844.794	589.95	575.688	950.332	1315.73	1813.86	399.017	816.512	481.358	636.738	890.527	1367.35	478.331	273.394	482.698	489.537	1449.37	81.4255	258.374	111.425	238.839	150.34	169.004	108.633	100.482	104.276	157.878	154.712	142.023	116.625	100.337	80.0066	135.645	177.574	135.434	149.582	148.367	175.935	168.817	168.066	130.019	160.407	158.512	165.399	187.841	167.532	121.155	121.451	123.085
transcript:ENSBTAT00000009406	0.066644	0.0364563	0.0306615	0.0743747	0.144272	0.143475	0.0702838	0.0972451	0.0966672	0.0483498	1.06993	0.17743	0.0717754	0.0583079	0.00267147	0.151157	0.628833	572.44	1724.64	658.249	1631.99	1253.77	1579.14	1071.93	928.141	710.644	1355.72	1054.61	1415.44	554.129	1042.56	712.373	835.819	1821.97	0.467655	0.458187	0.346376	1.12366	0.934307	0.753484	0.705501	1.28523	1.0276	1.21729	2.07436	1.08844	0.392403	0.362891	0.649252
transcript:ENSBTAT00000085370	35.675	16.4713	17.2555	24.6366	49.8076	38.6535	33.0121	28.3153	8.42956	14.3438	20.8973	37.0266	8.44328	13.9592	16.4602	36.4998	95.0892	490.02	3648.41	633.399	971.221	1341.76	1404.44	1080.04	921.154	478.411	820.8	1313.35	1171.21	434.997	722.403	1018.27	363.465	21.986	47.9268	54.4887	22.4649	47.3487	58.4313	30.8542	31.2676	32.7915	21.7707	25.8191	29.4138	53.6488	20.7709	25.2592	44.3547
transcript:ENSBTAT00000038015	0	0	0	0	0	0	0	0	0.0211572	0	3.60693	0	0.0235638	0	0	0.0147037	0	604.84	376.508	741.042	161.079	1058.83	1461.11	1164.79	1459.02	2165.79	1963.58	2734.03	2583.23	723.994	1583.13	804.58	436.188	1621.12	0	0	0	0	0	0	0	0	0	0.62225	0	0	0.0286279	0	0.0366708
transcript:ENSBTAT00000012454	1215.64	817.476	406.683	793.273	1338.64	1144.39	368.601	1041.71	740.849	676.327	1261.24	1907.9	437.927	375.591	456.529	542.256	1262.58	57.6475	118.244	69.4023	77.7909	138.403	105.064	70.8529	77.7863	80.4814	128.315	129.834	133.926	67.3879	70.1511	45.9878	83.5038	80.6544	82.8915	92.0462	60.8965	63.7033	77.3088	90.1818	62.3392	80.7095	82.0051	74.8443	108.753	99.5373	84.3903	55.7619	52.6953
transcript:ENSBTAT00000077453	0	0	0.0160267	0.0485945	0	0.0312476	0	0	0	0	0.605158	0	0	0.0304775	0	0	0	692.675	1009.05	745.909	1926.82	454.518	1012.2	324.511	878.222	535.738	2921.55	975.597	661.231	1517.87	873.585	723.855	392.935	2165.82	0	0.106442	0	0.0219156	0	0	0	0.0754816	0	1.34515	0	0	0	0.0632275	0.109472
transcript:ENSBTAT00000004190	245.585	358.83	235.619	570.727	343.957	235.338	226.881	355.326	222.314	270.135	571.05	552.036	376.679	218.599	292.993	379.718	509.99	334.783	370.451	365.489	206.552	737.206	642.884	496.305	401.425	375.366	490.308	661.143	577.862	642.637	635.283	358.411	834.856	414.054	494.688	582.166	715.736	782.899	1001.59	788.409	621.067	641.409	568.938	605.299	757.438	651.359	572.659	728.817	691.665
transcript:ENSBTAT00000024107	254.812	303.284	232.892	349.841	383.128	222.619	294.715	698.437	614.655	513.322	1323.14	1350.22	470.407	311.888	467.305	326.632	443.941	190.914	267.523	206.543	80.4251	591.742	338.329	438.949	591.174	581.56	863.966	1195.38	1018.98	228.217	534.872	375.813	137.515	309.584	320.199	227.24	293.927	318.359	337.783	364.915	275.557	337.77	529.833	460.441	620.605	553.767	228.66	327.852	372.686
transcript:ENSBTAT00000035955	219.662	74.789	103.703	106.725	304.08	378.553	124.742	237.092	71.0349	101.523	171.025	336.467	109.592	86.948	114.492	107.66	259.312	476.464	2273.85	595.143	600.759	758.016	840.158	616.64	524.854	496.868	677.235	818.957	671.181	256.425	384.787	401.374	180.683	1575.35	634.372	506.273	482.372	455.876	423.415	647.552	335.282	495.502	256.832	291.993	402.801	339.639	929.595	200.041	203.006
novel.2081.2	0	679.143	214.596	822.756	3551.78	0	0	0	0	0	0	0	0	1514.12	0	0	0	835.81	0	0	2831.03	0	0	0	0	0	0	0	0	0	0	1217.13	1710.83	0	0	0	238.589	0	0	0	0	897.771	0	0	0	0	0	0	0
transcript:ENSBTAT00000078511	527.305	303.473	330.867	391.325	794.603	1404.37	157.609	472.999	330.645	353.53	795.623	705.214	199.818	215.949	240.207	277.533	1083.99	198.652	634.232	281.291	635.318	698.797	464.779	476.633	313.796	457.468	366.628	714.788	724.35	177.605	433.076	247.084	383.545	595.986	170.079	135.798	130.737	156.401	200.427	221.014	204.94	143.145	132.067	124.767	194.836	237.024	132.722	146.733	151.34
transcript:ENSBTAT00000065632	1484.72	1830.16	613.633	741.592	1722.25	1369.22	213.562	575.575	647.577	1021.48	1434.97	949.18	451.925	288.174	346.576	745.151	579.133	0.101283	0.155099	0.0999426	0.114813	0	0.0388567	0.0711433	0.0243387	0	0.101609	0.0819304	0.0535977	0.0481685	0.0778553	0.120077	0	0	0.428038	1.38053	0.168139	0.156822	0.227767	0	0.341591	0.0900213	0.160147	0.280108	0.0554194	0.111844	0	0.0879745	0.184959
transcript:ENSBTAT00000017131	731.09	712.701	344.737	530.147	1444.53	651.063	425.175	1060.32	648.42	527.112	1186.17	1533.48	622.779	369.184	584.457	578.772	1895.68	80.4475	61.952	74.7254	45.9085	148.595	90.4852	76.3412	57.7639	55.2443	82.8874	150.836	107.33	110.27	75.5484	50.6225	123.568	123.693	162.43	143.966	119.667	120.822	170.291	147.498	121.378	138.433	146.742	146.288	157.785	160.048	199.831	125.134	124.019
transcript:ENSBTAT00000042645	341.152	166.412	186.676	251.283	453.573	725.696	124.85	242.364	188.458	198.964	327.547	421.123	123.503	102.67	123.752	214.358	281.452	324.111	768.547	411.402	616.207	395.675	633.353	281.339	183.905	247.96	354.052	483.877	390.293	323.154	231.931	253.662	575.601	361.7	1463.16	1316.67	945.986	1061.76	1096.7	1411.8	887.861	987.805	1111.84	1065.41	1051.48	1199.37	1241.39	716.637	746.65
transcript:ENSBTAT00000002852	918.569	556.815	370.325	656.382	1284.05	957.381	342.183	1023.61	655.113	620.55	1187.28	1802.37	638.236	323.923	579.425	505.859	1877.04	39.9917	122.184	43.6731	75.8853	88.6706	75.303	72.3249	64.2498	48.1896	115.497	100.537	96.3764	73.7983	74.2385	46.0057	44.8513	108.197	96.7664	73.9442	64.0931	72.0294	83.7989	81.7702	63.3425	71.6775	88.4071	83.9355	93.6291	82.6127	66.9621	52.9477	66.2941
novel.1451.1	559.3	418.363	189.216	270.922	639.55	417.873	235.271	979.471	189.553	622.272	907.485	1734.53	487.754	230.308	510.451	429.981	1672.73	104.178	350.348	125.75	139.286	316.47	258.593	266.604	443.631	103.309	456.754	436.957	837.118	233.187	349.738	292.787	276.596	647.576	291.437	286.448	82.8184	138.248	193.76	212.427	138.973	253.679	84.1896	250.139	216.937	323.057	308.772	162.225	223.404
novel.2218.1	506.303	181.811	422.328	392.333	676.92	733.248	355.136	184.734	108.055	257.313	472.831	362.832	748.925	191.698	340.672	210.995	0	312.237	486.099	368.038	479.444	584.499	699.202	407.876	245.486	154.261	522.052	535.933	366.478	879.444	755.464	352.455	224.298	885.215	0	0	0	684.21	713.82	679.259	856.543	270.201	354.258	498.186	546.017	344.124	636.245	626.313	469.149
transcript:ENSBTAT00000014213	926.434	535.937	452.228	663.265	1228.48	770.651	267.199	991.042	791.887	639.804	1262.73	1645.81	395.933	417.521	522.647	526.485	1421.52	33.4867	175.688	42.4762	129.674	160.082	152.828	62.8201	59.8102	68.5298	102.398	116.934	92.3323	32.0021	73.6499	60.6675	63.2861	138.1	158.529	121.151	102.259	218.552	184.792	204.022	127.557	123.592	157.72	159.427	229.58	205.61	97.9893	126.484	131.54
transcript:ENSBTAT00000037203	481.547	466.404	21.2437	705.178	345.85	235.909	14.6511	196.408	135.407	21.8471	72.3975	63.8837	458.914	103.982	436.172	454.077	1458.59	28.3868	681.22	23.4231	783.943	421.468	431.112	20.6271	282.738	250.462	72.8865	96.0744	90.6498	822.898	440.069	405.862	888.713	1345.1	809.247	760.966	62.2627	1061.19	634.279	629.411	44.5679	557.681	508.437	133.88	170.322	128.99	912.324	734.118	1399.12
transcript:ENSBTAT00000029870	1279.56	453.97	321.709	635.188	1272.37	1545.05	175.468	362.291	308.97	382.174	673.054	596.685	238.289	228.394	285.739	400.329	856.632	153.562	570.767	137.599	306.38	618.642	448.963	383.821	162.324	355.197	389.973	357.629	236	64.6944	182.455	183.155	153.017	161.384	288.299	160.142	225.255	307.533	456.788	353.687	288.619	118.033	240.312	199.184	369.509	166.189	81.1878	152.986	146.58
novel.101.1	53.8192	168.569	57.5161	367.494	224.807	100.063	194.591	0	40.2939	90.7963	57.9154	204.146	98.1259	80.676	177.258	223.889	183.466	920.613	280.685	0	230.374	150.561	1914.89	926.265	0	0	738.815	516.822	497.752	790.635	470.232	0	1365.57	0	0	1356.47	0	5300.21	48.9132	1833.43	1922.96	0	545.406	0	688.599	0	0	5742.91	2890.89
transcript:ENSBTAT00000025174	1053.65	659.795	507.879	707.3	1312.69	2062.74	220.236	653.586	349.058	405.911	791.246	1037.56	239.107	242.935	294.021	456.636	711.729	117.873	292.551	146.495	185.313	251.113	256.507	191.922	168.935	160.629	174.508	265.04	284.816	107.796	145.686	126.432	272.32	113.965	205.244	207.46	197.143	194.161	268.918	321.958	234.21	157.566	137.851	121.262	249.412	215.523	216.16	134.258	141.797
transcript:ENSBTAT00000082722	0	0	0.850405	0	8.58603	0.510169	0	0	0.90229	0	3.32179	0	0	1.61718	0.854929	1.22427	2.17557	1331.07	871.594	1052.82	1253.47	3529.2	1423.9	318.057	109.786	352.269	851.826	202.356	171.816	919.109	1096.34	1526.83	1486.79	989.756	397.351	104.705	111.817	87.5735	226.56	34.1922	41.8672	8.78058	47.3185	54.9044	28.4503	11.2281	15.581	4.47327	9.30892
transcript:ENSBTAT00000019179	0.662287	1.23508	0.387806	1.93177	1.54349	4.18562	1.6636	2.65653	1.219	1.86635	3.39031	2.86241	0.790284	1.21157	1.08606	1.26444	0.460625	1.70634	0.484128	1.57513	1.02607	3.86253	3.49136	3.80008	5.29085	2.87374	3.40321	4.6307	7.61219	4.65381	4.44873	3.15554	5.11979	0.462042	3892.39	3247.35	3223.98	3217.71	3098.85	3661.56	3675.82	3497.51	4768.83	3501.35	4104.5	5891.23	1414.56	3330.1	2501.8
transcript:ENSBTAT00000016013	1203.14	609.304	657.836	669.802	1403.7	2029.39	216.738	513.003	321.576	363.119	589.442	875.336	206.153	272.235	350.78	477.383	1338.23	89.7102	270.625	169.9	244.737	194.352	180.782	147.183	128.285	108.206	109.212	138.969	269.294	75.6471	97.4015	82.0525	311.777	140.681	112.225	136.577	87.2984	100.628	128.609	141.952	107.008	86.646	70.0385	66.7613	95.559	94.3864	134.171	61.3742	72.272
transcript:ENSBTAT00000078080	538.908	246.987	350.97	319.148	855.477	871.82	167.263	401.922	247.756	262.41	437.488	682.431	176.942	180.876	199.589	331.158	827.34	324.234	984.368	453.28	504.092	638.035	620.319	481.997	605.58	544.822	584.402	679.692	913.77	145.828	415.469	265.511	211.928	624.05	57.1496	35.2522	27.3552	37.6597	48.131	58.4803	32.2436	47.1738	50.974	40.1331	45.9443	57.0315	20.9383	38.0535	41.1323
transcript:ENSBTAT00000066266	207.317	244.659	67.6797	274.074	395.812	338.249	61.0699	143.849	101.481	100.864	301.182	128.06	37.6133	43.27	56.026	120.296	107.595	383.388	1001.06	316.64	231.753	466.451	216.182	122.7	147.433	308.419	368.805	350.561	159.428	125.603	119.294	204.304	193.993	589.567	2126.48	1727.51	982.142	1351.11	2066.13	1423.42	1005.51	1855.25	3828.78	948.527	1468.27	907.578	516.669	808.531	918.192
novel.1255.1	428.862	397.143	248.521	743.282	613.317	792.882	353.433	780.945	621.319	657.92	1208.89	1117.58	548.672	462.086	520.145	524.774	1074.12	96.2565	111.576	112.208	102.436	206.482	141.906	98.9555	116.24	107.261	149.157	217.591	218.888	123.227	110.845	79.1824	150.89	179.982	329.581	268.384	318.214	381.614	443.162	373.126	302.798	357.23	496.207	487.795	536.571	488.961	224.893	283.899	298.504
transcript:ENSBTAT00000063682	327.644	156.043	136.547	231.223	449.404	548.349	113.891	238.57	149.961	198.197	304.06	269.935	97.2438	69.8462	115.678	154.735	159.75	361.38	948.699	535.606	337.632	488.754	538.235	286.556	314.382	462.891	637.455	590.243	344.417	223.72	288.061	356.055	428.35	203.701	1097.81	825.056	734.964	1016.91	1071.15	1448.48	978.561	1064.12	1241.2	1102.16	1423.9	1078.41	665.043	724.377	741.546
transcript:ENSBTAT00000082227	137.906	122.369	69.6415	42.6808	1627.25	607.9	198.343	518.585	106.055	157.672	124.323	340.477	64.3597	95.4841	25.3352	41.5572	372.881	117.482	593.422	149.778	86.2891	2649.11	716.224	232.896	254.226	157.973	284.694	186.973	298.761	251.728	254.806	72.1962	96.4113	819.059	804.706	714.296	458.297	354.03	6398.77	1503.42	1499.22	2149.08	767.517	1099.03	528.664	1406.58	517.849	1338.24	196.648
novel.1157.1	125.328	140.12	113.767	161.617	184.905	185.44	132.834	182.636	99.723	112.646	262.967	224.334	113.564	97.456	93.7163	97.4752	114.141	367.176	633.7	569.006	502.105	580.764	592.809	406.797	316.525	276.62	272.529	436.841	565.167	371.424	368.121	272.765	489.924	444.16	1900.16	1355.6	1589.49	1401.26	1574.94	1722.6	1035.19	874.908	976.346	1081.81	1402.5	1289.16	1025.75	953.066	965.299
transcript:ENSBTAT00000026133	0	0	0	0	0	0	0	0	0	0	0	0	0	0.0715632	0.0491817	0	0	622.826	252.135	626.059	235.709	200.17	2202.49	1952.22	774.938	1409.38	867.347	180.26	2414.98	1331.2	417.281	781.57	1516.56	3952.1	0	0	0	0	0	0	0	0	0	0.451214	0	0	0	0	0.385572
transcript:ENSBTAT00000063023	250.888	179.872	176.564	292.473	362.865	342.786	143.453	318.202	233.913	255.862	520.846	542.871	154.555	127.261	140.168	180.846	317.517	463.93	439.795	537.306	427.539	603.534	527.437	324.421	241.261	230.398	337.709	680.049	401.358	292.01	254.036	236.378	325.231	590.635	1013.49	1069.85	717.325	943.852	806.679	1152.85	666.764	902.699	992.994	1124.99	987.741	960.239	923.871	637.971	594.088
transcript:ENSBTAT00000061300	34.1443	24.4984	26.1791	15.662	90.345	53.0529	8.55664	44.3777	101.992	57.6484	197.547	86.6884	6.14407	16.9527	10.5701	1.96177	0.136125	125.35	2310.14	180.464	166.275	352.618	449.987	291.094	875.657	1201.09	907.646	2503.12	2228.66	216.053	741.605	333.942	135.77	748.47	560.037	105.569	721.179	545.806	1215.29	645.315	324.943	394.323	1080.84	995.335	1408.1	957.577	216.405	156.405	53.5674
transcript:ENSBTAT00000000187	991.117	476.778	173.817	363.016	1712.19	607.929	133.239	464.181	139.039	289.432	299.965	570.02	78.9043	92.1274	84.8016	125.673	58.4981	233.486	441.208	123.616	111.235	343.893	262.866	81.1993	260.238	337.233	961.869	199.697	301.187	32.9915	101.014	93.8027	178.015	151.979	1046.6	605.472	1194.45	1037.2	1319.6	784.127	389.909	1079.5	1506.95	1866.91	1670.74	1769.93	198.665	593.975	597.981
transcript:ENSBTAT00000079764	329.309	145.132	177.201	363.101	579.975	938.7	127.544	239.153	135.526	173.843	264.177	363.97	83.5123	73.9883	161.199	262.933	667.412	292.523	955.838	504.478	622.186	531.873	571.132	248.067	437.712	326.225	332.511	342.124	863.066	293.702	431.353	275.408	615.13	895.268	445.887	482.599	292.274	373.066	423.925	523.828	456.01	317.59	355.084	318.414	391.673	430.7	533.744	318.83	365.67
transcript:ENSBTAT00000056731	533.46	278.865	270.101	449.719	591.352	1174.94	167.679	337.558	202.249	222.674	341.334	454.086	150.771	126.39	183.216	253.779	673.186	356.358	529.304	431.895	620.794	489.193	569.24	391.874	283.615	243.872	307.42	364.776	345.458	207.322	265.058	160.815	639.444	641.057	506.439	428.674	439.934	439.992	582.973	680.467	442.511	318.671	371.627	312.738	429.647	360.572	366.835	269.414	315.76
transcript:ENSBTAT00000006383	72.7376	69.8998	33.0276	73.0526	144.931	77.6106	64.3585	127.594	102.263	87.384	189.654	225.01	78.6828	53.7474	95.9967	72.9684	106.058	81.0863	143.904	91.899	71.9705	203.627	153.751	148.753	195.583	209.695	227.813	362.548	283.103	85.9209	132.739	141.703	83.1613	74.1613	2233.38	1568.64	2023.21	2309.62	2234.57	2474.68	2129.11	2139.81	3267.58	2396.09	6385.93	3158.05	993.9	2891.04	2366.83
transcript:ENSBTAT00000069821	442.24	435.19	332.989	422.867	581.55	467.703	141.867	202.78	109.032	117.924	285.941	303.936	155.152	141.395	199.77	408.744	768.487	421.937	254.002	277.086	230.345	673.101	986.59	427.115	209.442	215.478	302.232	401.47	350.988	379.929	375.621	315.461	1142.32	481.198	616.404	852.043	761.711	642.398	823.22	878.258	505.87	401.648	311.488	369.247	518.114	410.557	421.46	529.946	496.795
transcript:ENSBTAT00000043046	115.233	64.1452	97.4862	163.25	207.739	151.752	83.1794	124.33	74.4601	85.0813	133.54	193.494	62.5546	46.1196	74.2778	82.8202	346.472	338.202	834.348	572.176	869.896	728.282	768.907	573.17	545.703	469.168	570.278	706.303	643.322	560.007	592.407	351.265	676.846	1476.86	491.561	449.718	489.067	539.098	579.951	642.739	527.867	464.804	397.856	391.013	562.039	569.165	486.296	518.956	447.778
transcript:ENSBTAT00000021328	290.278	335.935	189.167	207.409	392.977	247.562	444.337	471.472	561.298	324.252	855.408	651.265	481.399	254.052	444.428	401.643	679.843	174.626	67.3782	176.222	46.0827	374.658	289.75	184.19	130.738	243.794	229.425	362.655	302.264	297.547	168.046	107.645	241.581	279.644	844.974	603.433	753.717	784.574	1039.36	920.43	815.717	854.868	1020.32	951.823	1139.9	1073.26	676.892	856.217	775.305
transcript:ENSBTAT00000064839	341.41	254.235	126.317	155.543	226.376	465.431	108.193	93.1639	70.5685	63.3414	114.98	112.94	73.072	102.989	90.5438	226.901	138.065	994.312	845.416	751.581	1293.75	364.935	349.586	152.366	121.68	91.6127	172.807	185.97	211.258	128.633	120.643	222.761	731.155	303.713	1864.31	1401.63	1157.09	1029.04	883.446	920.673	585.308	324.434	507.823	507.5	272.739	311.282	253.248	405.184	497.121
transcript:ENSBTAT00000084939	76.2586	53.3766	62.201	69.0595	131.606	152.77	54.9556	53.797	28.9552	35.341	64.1292	105.351	36.8355	38.6178	45.9305	89.2972	135.296	471.526	1648.5	573.656	974.982	932.111	929.648	708.734	561.752	515.274	490.856	763.951	942.836	347.759	628.157	450.103	611.967	546.118	566.852	521.192	355.082	471.936	542.161	559.695	353.232	273.48	303.139	341.335	271.877	385.756	235.219	348.629	434.09
transcript:ENSBTAT00000006781	199.989	298.333	128.565	434.125	353.372	223.914	203.783	202.302	88.8269	123.135	275.863	294.759	222.595	137.028	246.611	353.862	981.433	215.102	156.056	226.271	128.54	571.715	599.899	544.474	281.574	230.23	378.51	505.196	445.786	650.12	701.977	294.349	1087.47	681.632	351.891	748.621	570.262	893.149	914.911	731.883	904.102	559.833	338.389	541.144	686.659	566.017	706.973	958.14	872.927
transcript:ENSBTAT00000007324	12.4135	8.45563	10.1815	18.017	45.3683	18.86	26.5943	28.7892	18.288	20.6038	40.802	30.1022	19.0886	9.74565	21.9233	54.8469	104.687	428.356	1160.6	599.557	600.133	1198.56	936.411	1084.09	1093.73	541.53	1051.4	1578.34	1525.63	562.872	664.873	471.658	633.618	1693.96	144.264	184.45	130.636	122.155	241.637	168.151	146.883	205.844	220.719	307.821	266.624	234.641	104.563	120.928	172.094
transcript:ENSBTAT00000008319	468.271	809.374	346.541	611.927	825.197	381.559	405.192	731.111	442.245	475.966	1032.86	1194.96	480.84	299.593	580.238	719.133	1298.57	66.5752	58.509	64.4777	92.6494	127.557	141.518	118.409	124.036	137.695	118.956	205.95	288.91	156.387	154.015	104.864	223.185	196.329	124.101	156.936	124.886	148.948	155.292	141.506	140.251	141.752	128.713	109.009	177.23	184.428	177.301	140.94	166.044
transcript:ENSBTAT00000005752	0	0	0	0	0	0	0	0	0	0	2.9014	0	0	0	0	0	0	883.603	220.001	1009.48	158.646	890.212	1146.91	1475.8	882.423	1152.07	1376.52	1950.54	2294.82	1095.15	1159.58	916.189	303.096	1518.03	0.154136	0	0	0	0.270955	0	0	0	0	0.763379	0	0	0	0	0.289922
transcript:ENSBTAT00000002160	343.077	292.171	214.404	291.29	507.527	324.723	210.708	340.668	167.707	220.117	320.174	505.608	239.458	123.734	212.773	246.906	382.091	281.299	180.649	302.321	127.797	616.062	760.573	437.322	448.682	430.085	614.76	532.051	574.754	492.941	626.897	286.998	496.143	418.288	505.015	502.862	610.035	631.393	846.989	690.333	556.766	767.703	739.469	682.586	696.529	738.563	495.228	727.406	628.491
transcript:ENSBTAT00000012317	162.831	117.432	92.1502	181.624	351.491	360.706	114.048	182.822	86.9056	110.577	161.159	277.717	122.808	75.1277	109.109	102.589	747.839	217.918	562.655	364.32	176.241	545.184	425.663	341.892	621.747	499.341	595.621	1035.62	750.378	728.601	522.671	288.783	509.736	1062.23	661.216	626.818	436.545	550.233	845.77	727.131	434.456	680.062	619.818	595.205	638.301	724.439	1173.76	522.857	585.533
transcript:ENSBTAT00000014877	196.294	313.331	139.54	147.066	436.143	213.144	239.058	324.026	215.461	186.741	482.366	475.242	232.15	83.0439	238.071	346.409	372.851	332.134	97.1132	229.411	90.8368	553.497	586.605	378.346	385.58	414.685	427.882	692.572	672.414	464.321	478.08	242.055	728.723	493.043	622.675	635.296	745.737	691.504	1020.45	976.845	707.705	910.048	841.987	781.579	1151.94	978.907	764.34	839.847	774.964
novel.2987.1	145.407	289.354	162.241	117.091	393.686	309.18	385.112	342.846	338.024	260.098	1031.3	503.557	485.634	241.232	345.846	340.877	275.594	52.3874	11.5671	36.8509	12.0044	103.852	140.841	75.4155	121.583	93.3709	87.9956	196.334	257.501	143.968	174.858	109.113	92.755	160.704	1249.09	721.365	1320.83	1348.1	1819.23	1148.06	1578.18	1490.29	1610.6	1257.09	1993.53	2192.45	875.746	1857.42	1301.45
transcript:ENSBTAT00000035225	797.22	513.019	430.233	623.084	1064.25	1105.88	274.041	730.882	509.915	544.47	908.259	1341.86	358.053	276.406	384.931	384.095	1170.2	45.4129	222.435	60.2835	102.282	144.231	143.406	98.8207	102.314	104.235	126.04	167.357	187.084	67.9453	153.545	83.2601	109.604	157.591	138.551	144.582	92.2161	129.433	148.449	163.148	139.222	138.839	128.621	104.659	174.272	173.277	136.592	121.58	117.956
transcript:ENSBTAT00000084857	291.291	319.42	207.886	387.46	455.869	327.26	154.712	330.823	169.759	215.173	402.412	435.265	150.239	120.306	187.258	292.633	600.936	328.067	179.921	389.003	82.8842	458.173	469.961	381.871	464.781	450.303	501.954	662.18	558.941	263.282	479.337	251.763	625.891	306.937	641.084	652.36	616.881	585.962	882.753	871.756	597.047	836.814	757.079	740.582	938.67	819.049	460.864	656.963	560.365
transcript:ENSBTAT00000008502	387.675	229.075	225.061	448.524	585.817	754.038	130.268	214.671	132.286	191.148	276.69	367.73	131.842	93.6234	162.273	233.626	488.867	357.937	545.615	503.463	575.352	516.768	664.664	378.46	317.824	351.975	386.489	448.261	421.149	217.88	339.304	236.064	482.421	444.784	476.126	472.875	452.371	556.396	696.717	804.349	387.404	459.395	472.079	462.875	537.496	478.568	382.271	372.94	439.998
transcript:ENSBTAT00000066379	255.495	302.405	177.661	361.313	400.558	322.333	166.6	267.112	142.164	193.328	340.994	416.38	191.342	118.293	204.115	293.283	538.334	279.566	134.247	313.963	134.327	434.857	638.133	378.237	509.548	417.357	488.437	652.312	528.243	443.323	535.455	249.917	670.171	487.304	542.716	638.715	687.716	783.979	813.553	866.208	599.271	732.505	707.845	735.857	861.61	723.873	639.467	713.935	698.351
transcript:ENSBTAT00000073065	90.8061	62.291	61.15	99.8142	200.412	157.405	100.738	126.615	67.7683	99.739	148.502	142.157	65.7564	32.5287	72.3666	83.7606	252.682	503.924	347.698	572.756	363.949	747.822	765.589	589.488	416.655	391.797	736.311	665.848	537.744	451.838	443.867	317.945	768.28	1076.91	895.546	811.222	622.922	800.442	1011.97	1073.31	887.039	875.889	822.67	987.508	1000.79	829.136	712.176	512.813	780.663
transcript:ENSBTAT00000002651	922.245	1019.88	591.482	737.615	1706.2	1210.36	269.401	349.468	295.815	253.064	594.207	783.828	431.683	450.318	455.098	743.906	2327.53	0.842005	0.501142	0.437296	0.267925	1.19826	0.40804	0.640359	0.340778	0.50723	0.553262	0.955958	1.0944	0.871141	1.09009	0.392293	0.977461	0	0.36445	0.944256	0.557573	0.411703	1.13896	1.04391	1.38253	0.472663	0.373717	0.623945	1.16393	1.37023	0.654084	0.87984	0.87593
transcript:ENSBTAT00000000561	1190.89	497.302	526.683	808.031	935.851	2684.01	229.784	574.595	514.946	538.85	848.435	895.176	239.131	394.903	397.717	791.801	1168.92	6.36828	15.6296	8.04492	12.0052	4.86571	5.2264	7.58411	8.61017	3.92062	5.86612	10.9445	23.6025	3.90507	7.50041	4.20364	18.2713	8.49106	29.735	33.243	19.8109	18.0593	29.8113	23.903	18.2917	22.081	17.1144	20.5504	16.5421	28.2323	17.5122	29.1077	24.2363
transcript:ENSBTAT00000013079	111.193	297.748	78.9446	154.412	274.525	139.576	184.458	286.05	192.35	182.443	601.957	355.074	191.122	82.5973	275.622	308.796	119.656	208.389	86.166	144.944	40.3916	362.627	474.546	293.108	410.966	424.803	588.325	1076.61	627.049	490.476	516.166	245.016	660.236	223.858	635.356	618.977	873.65	699.618	991.431	753.57	763.418	1286.75	1210.23	1274.82	2118.91	1223.63	885.612	1191.42	1259.59
transcript:ENSBTAT00000066053	660.599	717.392	308.065	427.387	994.64	632.604	380.828	851.175	639.427	437.285	1092.49	1275.26	593.714	373.491	621.395	561.813	1133.69	63.4247	38.3554	67.973	29.2035	131.439	108.917	96.4465	63.071	73.3812	92.0011	155.488	140.054	81.0354	95.9313	54.1956	102.239	150.659	78.7191	88.8872	65.6489	68.7311	80.912	87.1212	75.7602	66.7561	84.9916	73.9262	83.3064	82.7783	77.6457	64.4631	67.5203
transcript:ENSBTAT00000017141	0	0	0.11964	0	0	0.262423	0.137123	0.0225861	0.314327	0.0857542	2.25876	0.16484	0.131281	0.0379192	0.15636	0.0819182	0.207237	402.884	2070.04	578.519	1113.43	1567.11	1653.35	981.685	586.092	635.035	730.837	1762.9	1321.87	336.929	478.446	338.42	384.351	554.548	0.289647	0.24831	0.498522	0.204501	0.127292	0.350008	0.167042	0.211302	0.292371	1.27512	0.520333	0.408373	0.398736	0.432663	0.102152
transcript:ENSBTAT00000002015	624.121	399.936	7.84586	379.409	873.606	588.943	3.22802	286.36	4.49261	226.388	7.33431	8.31537	124.797	91.3064	183.518	220.21	672.13	7.59535	1070.12	10.5191	596.756	915.032	627.907	11.7667	443.852	15.0911	630.258	21.2707	20.6845	299.455	270.414	515.976	476.814	665.325	1014.75	1087.26	15.6477	604.109	1419.7	882.42	13.0329	776.937	14.0464	746.691	31.498	24.3281	538.885	295.508	660.279
transcript:ENSBTAT00000055065	166.813	236.111	139.766	110.183	312.837	192.777	264.766	345.945	204.485	171.934	521.454	477.522	213.535	114.55	268.202	269.575	339.765	247.106	56.9096	226.58	42.8447	426.982	376.077	323.633	396.212	332.084	465.404	734.965	564.82	374.422	587.207	232.951	520.152	337.372	595.088	668.927	823.567	733.958	1047.72	866.701	848.416	1173.03	1090.67	1085.65	1593.74	1264.61	705.497	1109.53	968.124
transcript:ENSBTAT00000003832	657.868	632.536	589.128	397.483	1011.8	764.352	272.812	919.682	616.164	538.874	1030.75	1638.31	373.404	285.88	377.497	328.817	1005.5	78.2118	62.6626	77.5091	51.804	141.22	167.952	85.0299	80.7987	94.1294	113.73	193.915	185.7	81.5339	77.6419	54.3069	120.666	128.912	103.247	100.729	84.3685	78.4396	93.1068	123.673	73.8937	93.3656	98.1319	83.362	111.567	112.38	104.107	69.7857	65.0139
transcript:ENSBTAT00000015716	685.301	344.688	270.147	525.146	750.044	916.457	190.611	474.435	285.816	329.469	493.617	789.647	317.405	145.12	263.994	331.753	448.969	168.153	454.658	192.868	384.105	285.521	416.036	181.849	228.52	193	303.52	302.837	278.91	154.137	216.525	144.557	235.383	288.684	363.926	356.589	287.475	370.178	412.097	520.693	281.717	425.759	410.197	405.464	506.999	489.306	265.479	320.768	338.436
transcript:ENSBTAT00000026525	511.529	308.735	387.468	520.063	832.755	857.914	221.561	500.599	319.618	341.736	536.232	986.438	274.618	223.672	304.877	328.877	971.662	109.157	320.191	180.143	350.632	297.241	294.246	185.132	214.227	153.75	248.134	273.123	325.144	169.777	205.74	124.807	244.409	443.936	230.813	256.494	221.179	300.578	321.218	328.845	248.978	255.355	267.376	229.282	382.688	335.527	268.376	222.772	248.433
transcript:ENSBTAT00000020323	209.163	261.423	149.721	301.214	437.838	277.703	155.115	248.416	138.529	171.089	340.864	359.736	153.676	116.036	178.897	245.792	687.076	341.622	168.536	285.623	157.001	576.068	660.457	341.918	316.898	321.211	424.404	528.208	446.676	332.734	389.007	264.391	618.594	504.854	729.384	602.599	777.376	807.225	1083.81	1057.25	644.558	782.932	665.604	702.767	893.43	783.27	517.794	737.558	722.909
transcript:ENSBTAT00000064194	0.0229642	0.0376863	0	0.0640701	0.0784945	0	0	0.0359022	0	0	0.0825393	0	0	0	0	0	0	1038.56	888.414	908.554	785.188	2086.56	332.206	3.48869	99.2322	1688.77	4155.87	19.9719	227.606	916.33	44.6151	304.481	230.196	245.384	0.230207	0	0.24947	0.173369	0.633995	0.247272	0.177016	0	0.154915	4.07489	0.214435	0.0927338	0.0281697	0	0.108251
transcript:ENSBTAT00000018469	0	0	0	0	0	0	0	0	0	0	1.89405	0	0	0	0	0.0390598	0	734.605	84.3098	364.553	99.3082	657.765	920.102	1387.62	1345.33	444.938	1523.78	1803.1	2694.06	1870.04	1035.32	754.664	1011.12	1543.13	0.0776856	0.142077	0.0990428	0.0585054	0	0.166889	0.215049	0.25188	0.0896186	2.13749	0.124051	0.208627	0.0760493	0.168791	0.121769
transcript:ENSBTAT00000014072	42.267	64.9135	37.2018	84.0698	151.299	113.018	83.5841	294.695	65.0962	72.235	132.879	325.488	114.933	46.6533	92.4301	179.262	195.118	249.368	156.841	322.576	48.5689	242.801	503.134	164.999	192.693	322.121	308.062	931.892	370.38	466.741	322.165	554.297	224.581	404.895	1079.77	910.197	1109.89	996.886	1718.45	1717.09	1093.11	1597.31	1484.36	1207.61	1694.74	2204.29	1354.66	1955.66	2299.23
transcript:ENSBTAT00000071825	333.82	355.266	183.983	517.042	538.705	416.12	214.228	214.873	115.212	141.73	279.64	355.324	289.837	128.194	258.362	339.186	1119.37	251.956	173.232	243.591	157.647	719.971	646.453	412.198	206.627	245.549	378.463	442.226	288.663	334.559	492.645	232.561	424.01	530.423	398.871	489.466	563.594	667.348	686.997	547.957	472.951	388.344	361.711	401.481	470.438	372.488	418.618	577.924	584.901
transcript:ENSBTAT00000080541	471.928	329.037	139.253	316.522	722.836	569.949	178.83	351.816	122.275	183.764	274.66	294.162	60.5021	124.458	112.995	196.463	114.677	91.357	289.488	79.8317	192.231	102.532	171.732	73.0508	56.1424	67.7675	82.542	120.349	79.8339	28.6245	31.0157	88.6344	102.075	143.978	2113.66	1827.74	1414.56	2213.36	2119.14	2489.49	1299.57	1400.21	1433.02	1064.18	756.661	1070.23	1048.86	464.858	843.48
transcript:ENSBTAT00000001667	0.022429	0.0245387	0	0	0	0	0.0189232	0	0	0	1.27642	0	0	0.0261647	0.00899082	0	0.142996	523.788	1567.5	639.163	160.592	1792.83	1478.86	703.952	889.848	696.832	1238.48	1541.58	833.552	250.922	1114.59	788.696	5.32909	2175	0	0	0.0191103	0	0	0.0603773	0	0	0	0.769866	0	0	0	0	0.0469905
transcript:ENSBTAT00000045121	188.466	111.004	84.0579	169.855	277.129	345.438	95.8766	206.25	113.43	131.469	208.48	287.388	111.104	73.9409	128.331	121.723	228.553	234.48	952.306	302.904	518.465	644.227	564.896	495.928	572.467	461.146	621.388	811.328	688.361	310.204	489.896	362.318	304.706	330.142	545.1	546.08	419.309	624.003	617.12	702.333	489.021	488.112	621.813	478.714	614.27	592.518	574.006	411.152	493.488
transcript:ENSBTAT00000026826	84.0294	244.205	88.7929	93.3962	239.974	177.722	189.08	212.052	147.014	134.269	443.981	211.61	162.8	101.526	242.282	302.718	116.26	252.912	64.2454	133.971	30.1085	384.669	425.896	340.331	380.483	310.081	408.955	734.487	703.29	587.006	587.933	182.478	825.834	223.033	668.265	613.436	926.656	873.823	1276.31	909.064	952.748	1175.21	1103.53	1234.74	1807.02	1378.9	943.735	1248.21	1107.93
novel.2515.1	161.094	341.677	396.802	115.543	543.612	467.217	9.24217	3.20489	5.13764	2.95362	30.8109	3.70571	16.047	348.723	11.8459	9.02204	52.2131	659.037	12.2908	165.034	19.3177	850.294	611.578	12.963	2.36698	5.13947	3.87686	24.9614	19.4199	14.3436	19.4411	847.366	16.5659	29.4467	2446.01	2011.84	5676.95	3444.19	6252.41	2588.83	48.921	28.9662	24.878	42.7354	55.3274	81.4814	23.8598	112.468	83.1213
transcript:ENSBTAT00000027713	388.611	290.121	254.871	459.349	531.181	432.405	181.601	163.695	87.727	113.969	228.424	280.052	182.036	155.386	181.368	289.779	556.905	305.776	293.611	321.909	298.669	484.96	495.995	368.694	142.909	160.674	223.212	264.295	208.443	550.3	466.471	191.066	949.764	265.119	622.331	761.442	703.895	742.338	831.376	855.782	579.277	331.14	290.501	293.83	390.589	360.274	680.959	703.265	697.892
transcript:ENSBTAT00000012542	788.387	612.273	491.999	669.601	1000.07	1074.13	233.479	512.894	351.061	432.269	753.364	914.624	220.791	255.768	308.701	391.031	1186.96	68.976	134.896	99.66	130.976	147.03	146.484	90.2209	86.9506	110.439	127.783	169.28	168.886	60.1609	103.035	81.5726	125.174	114.884	173.657	166.58	142.124	156.187	207.049	194.36	145.504	125.119	151.168	140.861	183.099	163.344	133.648	135.691	145.591
transcript:ENSBTAT00000080273	376.243	166.509	260.491	289.385	304.226	403.055	79.1741	298.547	142.515	205.69	400.615	444.677	183.498	178.494	144.304	148.451	288.484	212.82	1491.42	388.298	463.928	607.119	738.448	550.909	528.376	487.273	478.06	566.234	879.69	146.456	504.549	307.797	261.871	150.344	82.8369	54.1741	59.9609	77.5653	66.7615	70.9795	74.8262	62.4229	69.1854	47.4266	112.43	93.9384	44.0324	71.1499	70.5708
transcript:ENSBTAT00000016242	312.455	195.305	138.657	370.052	424.898	409.137	111.808	534.934	264.725	409.6	499.581	701.707	137.385	112.261	160.145	307.491	256.357	182.907	192.413	175.812	224.217	184.627	256.936	105.564	132.299	148.858	229.208	245.911	238.305	355.637	138.68	188.816	676.842	332.014	986.566	1078.3	504.438	644.253	726.808	836.695	328.995	1083.19	1167.11	1291.46	979.022	953.186	1509.74	447.774	651.827
transcript:ENSBTAT00000065532	267.22	231.532	234.521	324.636	487.718	296.415	237.311	236.634	122.348	140.048	385.495	361.007	182.085	126.264	172.874	201.162	214.166	458.899	227.361	414.474	312.361	627.737	567.401	363.853	286.1	228.812	334.818	499.277	486.667	346.117	464.799	205.373	486.986	200.186	453.456	580.065	864.647	499.309	962.196	946.71	760.596	563.316	555.388	656.138	1043.15	751.462	409.827	751.504	592.164
novel.1083.1	878.236	220.137	281.9	269.501	1153.7	1515.75	314.497	374.234	196.771	367.665	1540.17	847.656	686.952	524.856	594.835	585.539	918.278	44.7587	68.594	47.3589	40.0819	76.2942	68.7436	32.9592	23.7023	22.5713	32.7824	116.879	38.579	92.9402	72.4851	61.4434	124.577	20.5063	297.885	181.331	121.133	95.9909	119.173	169.275	141.258	112.037	93.2305	90.9629	232.992	117.74	299.389	173.518	172.725
transcript:ENSBTAT00000007322	356.34	150.163	144.564	224.356	395.121	559.484	92.3969	167.307	67.7532	90.7137	164.096	245.581	69.882	82.1714	109.346	148.076	386.565	405.674	645.725	587.894	1011.5	753.762	688.816	529.348	271.333	179.852	259.605	550.66	390.525	158.358	304.928	226.123	615.088	318.618	482.032	372.619	417.47	402.605	585.76	626.069	429.527	290.174	287.503	265.117	475.142	491.638	305.623	333.419	320.109
transcript:ENSBTAT00000046359	48.7866	52.3366	33.1056	66.989	89.2852	80.5614	61.6367	111.403	69.2621	81.9302	149.411	153.069	64.1014	40.9368	58.8266	60.2625	95.0262	232.711	426.636	290.678	175.03	835.802	700.264	629.049	950.642	833.026	1084.78	1516.61	1225.34	275.231	780.874	571.74	196.39	653.171	507.357	407.72	381.355	524.114	556.313	554.843	463.593	562.28	719.922	688.367	875.78	747.293	339.252	543.488	447.182
novel.295.1	507.612	409.598	208.879	407.478	835.508	619.81	283.154	536.686	373.353	423.451	735.401	756.514	340.765	296.33	247.899	296.338	725.526	101.443	262.051	116.739	111.421	504.271	318.008	261.474	222.206	156.451	244.675	416.364	596.458	156.687	275.605	133.052	158.319	300.494	252.094	206.269	156.667	166.269	240.503	219.485	140.205	178.988	255.919	321.911	311.541	233.73	151.749	169.832	158.156
transcript:ENSBTAT00000087151	197.262	190.537	132.511	309.243	302.822	230.567	122.742	169.036	97.3219	116.297	217.032	269.533	110.014	80.2111	133.749	204.426	505.084	326.625	310.759	342.627	422.291	517.228	632.565	394.294	452.743	438.174	479.339	502.866	630.174	379.75	614.3	274.03	781.306	570.591	407.916	421.805	473.166	482.557	599.601	618.803	438.091	447.02	427.438	422.12	495.97	423.841	397.36	448.088	441.723
transcript:ENSBTAT00000020009	8.90746	5.74146	3.24989	19.9248	39.4442	13.0314	14.7445	15.4192	7.3905	17.6904	16.5667	15.2495	13.0308	5.81095	12.7287	41.5234	31.5244	441.672	1064.76	474.081	653.904	560.65	800.618	350.077	440.528	450.021	320.752	871.179	597.854	388.148	548.413	361.845	245.771	1344.6	1522.7	766.85	1435.26	1270.87	693.74	982.749	324.645	313.162	365.329	599.616	400.441	318.976	562.815	329.441	314.272
transcript:ENSBTAT00000019298	158.475	257.045	129.766	200.08	320.285	184.486	204.349	303.087	184.289	193.693	457.303	445.32	228.233	100.457	245.156	251.302	194.212	240.826	72.1244	216.95	88.0847	463.369	559.265	343.739	391.84	396.662	510.905	763.677	614.945	428.097	589.19	262.341	477.806	302.849	398.146	392.593	569.735	564.666	676.563	586.939	533.251	743.989	676.988	675.243	948.116	769.356	603.938	773.514	820.375
transcript:ENSBTAT00000016346	112.555	98.885	64.5658	65.4814	156.483	111.978	159.709	187.645	81.1956	90.1729	243.25	261.448	107.231	56.7726	77.0212	86.9557	100.985	661.837	339.558	592.885	144.632	798.376	365.049	575.393	291.972	498.147	667.385	974.664	540.354	356.684	281.513	243.443	241.941	325.287	1144.36	918.682	809.651	508.422	925.142	634.022	811.168	795.664	892.013	729.172	770.096	680.571	1149.29	329.249	416.764
novel.1879.1	4.60245	4.87293	1.63935	267.172	395.07	432.495	2.53651	3.55905	0.538376	2.49694	3.20176	0.847007	7.79502	30.5254	61.061	5.23819	1798.34	6.24362	7.41865	6.69674	205.355	644.745	1765.47	2.39713	3.65306	0.817653	7.02018	35.4276	0.383078	46.6491	111.132	180.055	27.2919	5545.61	34.2312	19.7341	20.6825	2248.15	2925.71	2572.22	14.8776	19.061	1.71693	19.3831	12.2791	1.99845	50.4473	469.967	388.188
transcript:ENSBTAT00000057533	16.5637	50.3669	25.7903	29.0667	73.997	73.1418	93.1347	85.6631	66.8293	42.7471	184.309	67.1161	94.1249	45.0758	76.2711	557.731	46.933	571.563	75.3592	211.346	264.401	950.104	881.209	823.422	279.967	123.149	282.908	1855.14	677.186	664.643	371.852	259.89	1901.07	411.5	390.688	492.666	553.15	561.945	438.003	446.789	444.033	656.24	454.987	666.03	748.123	1196.33	642.163	500.762	497.817
transcript:ENSBTAT00000054338	62.7054	30.0304	17.7723	49.2977	88.3438	145.107	20.9417	52.425	29.5286	31.4956	45.0695	74.8596	19.8776	17.6278	26.7462	45.038	75.1044	225.958	866.819	288.712	672.287	339.623	767.56	297.662	302.175	246.743	287.436	607.813	442.218	247.576	274.735	397.712	344.347	914.697	1166.66	1010.01	770.251	1227.48	858.623	1428	674.468	672.996	755.148	777.088	1016.85	752.164	1287.18	379.334	591.539
transcript:ENSBTAT00000085322	1257.34	528.849	510.69	445.764	636.519	1817.09	80.5107	651.408	203.13	538.68	870.242	903.669	640.374	274.246	230.407	347.36	637.879	52.1721	76.1406	59.3875	87.0035	42.0807	66.6005	41.5986	19.4051	11.8615	22.2813	39.1642	46.7764	35.9245	34.715	17.0007	75.7843	80.9208	61.1733	51.9792	36.4485	35.4635	53.1528	74.3715	23.6778	45.5503	35.7001	44.8751	68.6362	40.8673	38.6093	24.3451	27.4705
transcript:ENSBTAT00000024572	79.708	128.787	107.238	185.662	238.041	132.392	255.083	348.51	181.136	204.025	388.055	547.774	107.946	114.542	175.101	185.264	298.116	70.1328	46.8301	81.8125	26.8648	95.6362	120.413	105.251	146.621	67.2766	99.5637	99.7354	132.329	171.69	149.656	74.2818	148.472	383.437	1242.35	1073.33	982.246	1316.05	1644.04	1446.13	1354.22	1512.69	1900.5	1655.06	1551.29	1983.86	757.382	1222.75	1408.86
transcript:ENSBTAT00000005307	4.20364	6.06798	11.9492	3.65466	15.6304	10.0785	31.4294	30.8926	9.02516	11.6279	43.0156	55.1653	13.7671	7.13686	16.9556	1.91318	0.273316	416.933	1161.91	518.403	975.575	1125.88	736.855	804.986	783.671	551.619	765.48	908.728	1028.35	482.676	897.669	496.178	324.449	1187.82	8.29662	4.03899	6.14866	16.6769	12.3811	12.534	6.29703	7.91523	21.5062	10.226	14.6145	13.4967	5.47788	5.42522	10.6282
transcript:ENSBTAT00000070793	454.293	289.557	305.036	493.874	701.105	671.542	178.82	363.992	331.43	250.386	429.896	574.128	235.892	147.113	202.818	226.916	846.794	184.824	269.675	266.707	352.101	296.27	243.036	122.273	234.857	163.74	193.211	295.121	346.209	235.911	152.5	144.085	728.754	144.535	348.799	298.348	206.396	170.619	228.158	208.585	131.483	141.357	194.4	234.781	262.2	181.559	161.68	148.975	165.617
transcript:ENSBTAT00000011817	288.112	237.614	153.531	314.511	402.247	396.019	116.181	248.619	149.694	158.903	328.006	396.389	133.129	131.365	163.063	224.609	334.313	337.75	415.34	426.403	579.714	574.699	557.557	386.372	290.762	354.462	423.788	518.554	501.08	263.6	303.224	259.393	456.02	321.289	287.996	293.369	257.979	274.439	306.46	335.415	238.709	217.974	204.529	209.944	283.365	281.341	275.167	185.383	216.339
transcript:ENSBTAT00000000814	285.35	282.793	143.132	208.209	451.682	366.882	147.657	182.13	106.227	120.129	243.193	306.484	181.705	94.2035	187.421	256.981	606.186	302.967	68.6521	258.593	75.2032	688.927	672.187	393.544	252.746	276.454	376.64	410.265	382.232	462.873	443.992	221.198	759.956	500.557	494.715	512.024	520.668	533.194	797.162	712.859	421.2	371.945	351.837	380.664	447.225	382.325	472.004	528.102	565.192
transcript:ENSBTAT00000070642	765.537	469.858	435.908	411.255	1015.49	1150.19	206.507	471.842	305.042	329.241	492.071	848.686	282.468	188.848	284.012	327.597	913.308	74.5658	214.297	103.956	188.294	154.626	172.473	104.36	100.979	92.9775	124.761	158.23	144.807	86.6222	92.0246	70.5732	129.58	201.644	152.155	128.331	110.916	120.96	134.922	165.325	106.582	112.64	108.988	107.169	131.827	141.173	110.062	92.4493	97.0582
transcript:ENSBTAT00000066296	770.482	319.574	365.843	539.285	875.906	1735.61	199.123	268.446	218.904	292.667	466.95	566.43	222.4	207.074	249.012	365.566	533.259	118.403	306.31	216.95	215.71	254.293	180.271	130.235	128.741	162.372	173.023	181.673	181.328	44.5416	106.548	93.7412	164.92	92.6712	239.766	166.901	157.284	208.763	256.132	252.259	188.634	126.611	180.71	170.473	186.156	194.484	118.306	137.02	122.302
transcript:ENSBTAT00000074704	598.706	270.649	237.248	647.661	666.504	897.389	138.783	398.315	193.521	346.956	477.213	689.73	210.045	163.466	217.645	369.579	358.901	227.36	166.468	212.583	468.622	185.016	264.098	113.56	64.7577	76.8236	112.229	183.883	141.35	106.161	68.0877	55.6166	208.335	129.412	530.33	412.488	266.099	414.175	454.664	533.737	254.786	441.885	551.48	583.931	715.185	601.264	311.519	229.022	300.884
transcript:ENSBTAT00000022183	337.769	219.609	190.861	271.114	456.074	352.707	53.185	139.068	126.2	141.209	219.188	132.242	40.3774	24.0516	33.7692	66.1915	40.3655	234.012	534.325	368.536	208.591	433.99	371.518	75.2178	121.582	224.74	276.2	257.214	160.151	116.887	59.9791	138.552	76.5695	103.777	1750.55	1134.91	1465.22	1570.16	2050.38	1912.4	549.424	1038.27	1567.48	976.965	1537.71	1346.74	508.194	277.184	273.02
transcript:ENSBTAT00000078581	321.782	180.738	176.656	293.375	450.759	513.545	118.926	208.86	135.677	137.642	213.879	388.424	132.932	67.0934	124.742	154.297	626.439	220.606	339.644	273.205	483.318	342.289	488.173	308.506	356.844	250.307	277.205	264.934	405.172	259.118	312.439	186.629	347.574	662.742	419.649	394.506	364.961	432.951	560.262	699.565	374.606	546.424	504.967	442.816	543.513	547.316	436.993	404.472	475.619
transcript:ENSBTAT00000066498	593.541	362.598	338.757	213.06	348.585	649.434	78.142	179.358	143.815	120.804	369.559	207.519	165.461	142.716	112.288	167.96	1640.39	151.617	509.295	188.081	303.657	420.046	503.459	257.199	116.57	163.753	214.332	191.328	373.222	92.2322	137.671	117.539	466.35	297.826	457.304	326.208	312.018	365.27	411.813	415.991	375.924	212.06	260.868	232.086	290.129	341.703	156.521	223.918	212.869
transcript:ENSBTAT00000038460	709.931	713.115	357.711	555.468	986.973	780.93	287.878	294.904	156.864	179.048	369.829	500.594	406.959	298.149	421.586	506.872	985.128	88.4507	98.5942	71.9041	123.542	206.971	179.343	138.213	55.4097	46.767	68.6712	81.9324	95.5161	154.125	141.536	93.9523	297.877	111.637	114.036	149.966	127.493	134.422	152.772	143.894	131.678	52.9259	38.2778	52.9588	51.7666	56.845	130.442	127.96	111.373
transcript:ENSBTAT00000009158	616.444	249.125	165.324	499.306	671.487	489.394	123.098	384.452	199.481	283.503	325.6	502.9	160.583	110.886	161.453	309.961	336.22	69.4949	210.684	81.5414	162.377	99.3557	227.223	65.5429	102.8	82.8063	129.063	152.215	130.879	300.343	133.563	132.349	366.531	241.783	722.04	860.157	385.575	438.314	512.441	779.447	302.819	744.048	794.456	899.226	658.58	623.509	1327.77	441.18	444.419
transcript:ENSBTAT00000042787	331.327	178.111	180.09	291.619	434.689	571.215	99.0626	261.623	151.804	181.733	285.647	393.696	133.863	104.977	143.708	165.827	471.657	204.933	599.809	314.809	479.271	423.886	389.769	343.572	320.854	348.207	320.448	548.902	547.709	189.555	257.054	217.104	430.619	322.616	226.56	239.851	188.638	206.352	216.302	252.972	197.091	192.681	179.288	173.871	226.392	226.66	193.37	160.828	181.143
transcript:ENSBTAT00000083384	0	0	0	0	0	0	0	0	0	0	0.769997	0	0	0	0	0	0	613.354	395.264	836.455	729.249	1439.46	1898.09	1461.09	407.915	429.814	536.18	666.339	940.527	357.601	936.236	644.797	266.284	970.361	0	0	0.219038	0.1213	0.125839	0.519022	0.23119	0.104446	0	0.906036	0.342931	0.34604	0	0.505495	0.437607
transcript:ENSBTAT00000068472	360.975	299.668	252.78	347.55	556.242	527.12	188.201	300.743	197.168	240.772	418.662	476.388	264.369	171.666	231.141	259.364	431.529	190.945	211.496	246.571	198.898	385.885	352.361	229.668	164.912	199.669	258.574	359.702	339.08	269.142	222.817	154.76	435.622	144.814	292.611	322.839	318.414	345.66	387.38	366.488	340.156	274.913	251.29	300.151	366.431	305.317	325.714	298.384	289.532
transcript:ENSBTAT00000001988	1.36599	0.824539	0	2.75977	0.59035	0.802801	0.337795	0.621858	0.28468	0.34173	0.846505	1.4332	2.58406	0.0549484	0.160494	2.09715	6.30641	743.893	995.011	1141.36	1238.84	609.534	1951.16	454.771	225.157	195.303	327.663	377.482	299.974	344.9	355.029	223.563	642.634	593.673	195.618	220.608	101.899	60.7497	105.38	126.967	57.6825	119.34	192.529	189.454	189.633	137.206	39.31	78.6274	90.3211
transcript:ENSBTAT00000011458	686.766	729.651	416.167	485.157	957.95	957.464	243.883	317.642	211.668	243.948	477.256	543.586	350.605	295.353	361.414	513.513	1151.08	65.2423	54.6837	56.3047	70.2609	104.343	125.203	64.5438	40.5034	35.3138	54.1788	56.2776	71.9585	81.5887	68.8274	55.1116	186.235	75.5171	50.4235	61.1872	56.1166	50.1471	58.6694	63.2013	41.928	24.9097	20.1258	22.4207	32.0112	29.4495	55.3725	36.4537	40.526
transcript:ENSBTAT00000012920	372.988	216.23	319.99	367.742	505.979	737.615	135.955	414.656	171.648	218.191	368.396	643.822	169.049	118.682	200.487	256.392	943.267	152.025	182.245	196.48	185.866	247.218	236	155.248	147.045	138.651	155.133	248.619	281.719	149.908	120.374	91.2444	371.439	244	299.859	360	310.727	361.117	372.104	434.104	292.484	305.39	316.483	284.668	391.767	418.813	344.897	213.155	241.765
transcript:ENSBTAT00000071400	185.56	161.169	142.492	243.572	316.28	382.807	143.463	213.431	155.27	116.234	260.82	406.391	89.3412	127.473	124.47	238.75	519.245	181.486	382.851	242.986	290.735	357.659	430.085	261.272	234.352	281.309	311.137	445.213	389.511	160.278	262.973	221.768	465.383	522.817	483.013	488.749	362.629	439.226	504.462	578.764	426.028	389.67	395.52	339.19	460.501	441.725	494.667	366.665	374.251
novel.849.1	894.224	440.149	326.211	595.164	742.873	1012.3	285.332	601.463	487.654	516.313	1128.26	1450.88	310.868	251.832	268.864	293.358	103.987	13.7042	12.6855	12.5912	14.964	29.7241	19.7055	29.1491	24.1672	20.1025	21.9154	32.326	40.2006	11.4954	18.8883	11.7696	21.3514	4.57012	183.054	118.917	104.841	83.4281	174.752	121.533	106.086	119.886	139.654	151.873	174.377	209.68	76.7372	121.07	113.133
transcript:ENSBTAT00000079307	597.57	366.641	255.399	260.821	426.636	455.301	238.357	915.533	718.255	827.803	1939.31	1180.54	571.809	295.023	415.674	366.643	555.124	0.544612	0.58654	0.703745	1.03874	1.6028	2.38786	2.08189	3.92202	1.74975	1.68823	3.46847	4.42825	0.69069	2.415	1.65619	2.39447	2.82012	7.44101	5.59083	4.58623	4.30997	6.59856	6.29992	11.633	9.68114	5.30349	6.25945	14.6823	15.35	5.63719	6.87372	6.66376
transcript:ENSBTAT00000018741	944.627	462.77	252.569	365.147	919.112	1011.33	234.563	621.311	456.329	416.044	805.743	1110.61	311.645	220.822	381.579	328.279	995.628	28.4078	54.5319	35.0902	27.12	35.2762	48.4806	15.6416	10.657	14.6548	30.713	25.3281	21.7121	25.4093	9.68345	10.9361	34.6064	54.0548	39.2165	44.6112	25.7739	24.757	27.7086	50.6221	25.5476	33.797	30.4845	27.5367	42.9589	37.6718	58.2191	22.3456	23.7828
transcript:ENSBTAT00000008130	316.459	162.543	191.275	1154.31	1058.76	940.054	200.245	345.367	198.068	207.505	410.421	479.969	108.634	127.26	232.709	163.631	490.294	32.128	12.7958	26.5704	8.45272	11.3122	8.19362	42.8993	42.2377	7.09836	22.2469	6.40421	10.1978	4.43646	4.28625	7.91622	13.8355	64.5942	1148.01	810.846	818.392	578.418	773.396	587.733	1260.38	1043.14	913.484	735.127	1284.07	1626.5	212.177	490.047	416.995
transcript:ENSBTAT00000029239	283.695	164.691	136.265	214.422	365.422	480.871	80.0978	149.293	121.724	127.547	183.475	278.938	124.63	103.607	120.662	137.132	565.921	250.692	406.321	340.136	656.955	672.261	492.537	227.065	169.975	202.528	233.372	336.767	327.133	190.268	214.031	170.933	437.013	603.945	388.18	340.761	306.997	372.184	444.067	434.464	188.207	230.343	235.298	289.64	292.79	244.003	306.511	228.494	225.244
transcript:ENSBTAT00000025473	472.821	256.372	252.27	395.757	562.379	1037.58	161.987	294.364	207.207	237.39	443.38	546.281	182.62	146.234	216.705	209.616	844.462	111.278	320.082	129.12	242.25	221.501	208.563	181.277	147.393	145.33	193.954	227.719	242.275	101.527	153.557	101.283	189.502	243.687	274.255	263.451	221.758	272.189	260.768	288.832	239.482	193.282	257.821	242.392	315.228	302.531	216.086	190.361	221.004
transcript:ENSBTAT00000040333	94.7593	344.81	209.576	63.388	120.66	76.8045	51.8024	994.82	70.2449	522.725	233.283	1513.75	583.542	209.949	84.5252	366.176	1502.12	107.917	276.512	118.007	28.7129	51.0565	36.5283	38.7685	323.257	33.9182	400.449	108.126	484.481	190.127	288.94	59.4798	121.277	749.025	53.5403	97.823	96.15	38.5101	43.9708	37.4035	27.9824	242.082	37.1552	227.876	58.11	300.598	335.666	151.092	38.945
transcript:ENSBTAT00000030041	0	0	0	0	0	0	0	0	0.0690638	0	0.958362	0	0	0	0	0	0	500.38	1031.03	714.229	1359.74	1586.08	1586.09	885.789	239.131	264.238	811.56	639.339	646.658	110.763	321.773	146.161	266.723	148.761	0	0	0	0	0	0	0	0	0	0.980591	0	0	0	0	0
transcript:ENSBTAT00000078391	122.449	176.018	73.6735	250.745	268.727	164.76	121.494	236.236	116.538	154.696	293.745	291.745	139.774	69.1136	158.885	212.165	241.18	264.131	240.824	225.962	142.685	619.87	554.27	388.481	313.498	351.165	568.274	674.841	398.684	236.426	463.583	283.333	439.513	482.821	288.314	359.058	377.043	421.011	439.705	451.279	389.547	452.269	422.346	476.379	661.203	475.998	328.947	406.561	445.964
transcript:ENSBTAT00000020719	270.185	179.253	189.802	328.334	420.331	411.174	105.5	226.99	126.406	159.09	226.982	350.984	111.056	85.6599	123.381	186.594	462.719	229.634	327.025	287.868	289.392	361.922	417.375	205.176	254.745	213.981	307.422	336.814	337.165	186.171	215.515	163.912	449.576	316.273	420.861	393.802	372.582	466.791	546.087	638.287	359.682	485.578	412.64	426.608	515.331	464.191	335.815	350.594	345.514
transcript:ENSBTAT00000066529	222.521	328.916	79.9319	146.096	506.635	244.223	141.447	148.504	117.728	145.986	167.052	204.636	95.1168	72.3429	115.044	112.701	101.976	484.201	90.1167	704.054	79.9928	430.719	294.806	133.768	206.837	160.017	320.943	220.773	172.536	318.048	244.547	141.445	184.312	551.651	573.217	534.12	813.939	958.579	911.073	798.053	540.482	590.151	715.546	641.113	828.563	842.403	456.338	752.361	709.544
novel.3106.19	774.34	108.197	0	0	1389.82	0	666.969	0	731.542	0	0	0	251.505	0	0	0	0	2359.98	0	0	0	0	0	0	0	0	0	457.649	263.935	1729.09	1118.28	385.826	0	0	0	0	0	0	0	0	0	0	0	0	0	0	0	2130.51	323.431
transcript:ENSBTAT00000021789	0	0	0	0	0	0.0114947	0.0243254	0	0	0	0.813685	0	0	0	0.0282517	0.0349849	4.03582	369.765	1370.86	601.355	1314.32	661.728	777.642	443.419	642.128	449.248	593.645	557.207	823.072	215.158	502.818	475.534	311.402	297.507	0	0.0293666	0	0	0	0.103485	0	0	0	0.172795	0.0227917	0.103493	0.0157189	0	0.0536935
transcript:ENSBTAT00000024695	0	0	0	0	0	0	0	0	0	0.0339864	2.32546	0	0	0	0	0	0	233.415	685.832	281.245	282.603	558.597	431.067	732.351	1152.62	1226.56	1170.07	2051.52	1449.8	416.975	750.953	456.002	181.752	548.812	0	0	0	0	0.0269059	0	0	0	0	0.568529	0	0	0	0	0.0359867
transcript:ENSBTAT00000007359	358.134	543.404	138.827	516.027	901.989	446.327	86.7906	602.56	440.961	647.711	1105.87	754.033	462.198	301.724	433.848	518.834	1817.39	0	0	0	0.256129	0	0	0	0.0274599	0.0164273	0	0	0.0137435	0.0271729	0.00684465	0.076359	0.00799295	0	0.210021	0.209955	0.111642	1.22245	0.668305	1.24457	0.121532	0.474359	0.468138	0.423114	2.97854	0.29826	0.303169	0.444721	0.562428
novel.254.1	308.196	248.762	185.654	421.34	467.59	357.553	105.052	202.703	105.07	138.962	240.917	324.011	100.233	117.58	118.895	239.73	359.103	219.339	160.158	260.611	145.09	370.464	381.264	262.67	235.557	237.822	308.73	345.29	313.497	208.809	233.134	180.26	444.337	160.684	443.131	444.293	537.213	586.422	729.127	577.311	486.542	450.876	417.627	433.364	515.995	470.749	314.713	376.3	326.643
transcript:ENSBTAT00000000869	3.27497	0.903577	1.55938	1.13716	2.37084	4.65675	1.40265	2.08679	1.63358	1.68365	4.49769	1.76776	0.736425	0.75074	0.894305	0.837955	30.6081	263.476	1491.44	303.635	464.964	451.609	498.946	532.259	826.881	710.16	1609.56	1173.91	1195.08	63.8877	709.234	417.562	213.936	84.8557	22.8665	18.3863	14.7683	19.0563	36.7945	33.3776	21.4524	34.955	33.7937	16.6987	97.447	35.6515	12.1924	24.9193	38.5162
transcript:ENSBTAT00000080282	327.631	148.62	97.8031	248.359	415.604	557.224	129.336	345.031	331.035	256.118	421.885	488.34	205.577	143.795	210.325	189.541	605.211	96.3083	539.65	124.066	194.893	388.158	276.53	399.375	364.869	248.859	305.251	529.091	468.185	52.0306	396.157	162.66	51.3498	338.369	158.233	121.609	92.5496	143.175	108.437	149.36	169.968	214.62	245.715	224.026	281.092	198.509	78.392	178.455	167.561
transcript:ENSBTAT00000045446	602.888	395.208	249.692	421.107	780.18	643.772	211.549	597.347	345.946	316.859	684.284	1011.08	302.856	193.28	291.399	272.659	888.891	55.9408	119.158	71.72	61.0086	144.396	99.3438	92.157	108.861	91.2251	115.842	156.556	144.187	68.1553	96.366	52.9935	70.7857	112.741	92.3862	93.9874	56.4282	68.9774	72.5663	91.6948	66.996	112.784	104.519	77.3298	111.374	119.797	76.6227	64.8862	68.4053
transcript:ENSBTAT00000079291	395.742	145.605	180.494	361.975	456.667	843.988	124.338	248.089	173.471	189.983	430.236	588.093	143.646	102.701	171.294	312.692	689.953	35.4579	102.608	43.8132	77.7805	34.6954	37.8804	35.0138	33.1778	31.1895	54.8444	26.0599	45.3875	23.2801	65.8834	16.4677	73.3953	345.529	1378.01	994.633	484.285	1023.21	648.995	935.958	818.322	546.916	1076.33	799.961	850.239	992.853	402.295	612.393	670.101
transcript:ENSBTAT00000084431	393.661	211.707	183.731	303.599	454.406	527.639	153.495	313.806	231.901	229.977	382.286	521.945	217.279	144.735	223.425	236.87	444.927	83.6513	191.598	100.646	169.864	125.853	176.866	80.4061	82.7922	79.6939	112.66	164.282	120.786	133.745	105.09	99.6682	154.671	166.74	712.751	665.72	433.177	677.675	573.237	669.177	479.12	558.61	653.611	578.846	689.476	655.37	491.725	540.636	559.688
transcript:ENSBTAT00000003305	15.6744	37.3913	33.7153	58.496	44.078	41.9364	69.6746	80.1145	36.8726	36.3711	125.582	89.3987	42.8502	46.8791	43.4384	64.9228	41.2809	382.526	147.839	376.866	253.41	431.777	470.755	305.974	243.483	178.813	220.106	599.202	469.006	385.001	296.521	305.858	546.148	476.51	669.699	697.683	893.506	855.869	1026.27	981.833	796.637	954.048	739.88	782.263	965.426	1078.01	997.535	771.101	887.798
transcript:ENSBTAT00000077049	460.441	222.778	248.403	386.87	635.257	1017.15	137.272	348.916	223.422	225.921	408.83	563.42	190.805	150.546	177.29	190.479	444.826	154.593	355.002	174.162	337.579	145.834	175.332	78.7392	91.68	93.5638	161.3	112.939	143.785	81.4527	87.089	100.474	119.567	130.085	317.17	250.867	202.777	307.226	305.58	375.942	229.837	248.32	366.42	370.795	332.597	334.84	201.942	262.644	241.807
transcript:ENSBTAT00000079150	173.497	225.978	363.672	539.589	916.399	138.289	458.335	461.538	225.538	418.43	923.446	1159.72	438.028	313.663	154.292	158.477	774.738	71.7739	34.0644	81.3615	124.066	222.303	66.5535	170.513	81.6045	62.887	125.163	232.802	248.904	145.858	201.912	33.1007	71.8061	102.283	30.7313	57.4602	71.1673	94.5183	118.81	38.8524	104.889	59.0205	47.6789	73.2612	110.772	92.5296	83.5408	104.787	37.0768
transcript:ENSBTAT00000028364	409.97	243.658	262.196	280.669	499.694	553.586	125.301	368.138	240.367	239.61	385.081	499.515	173.001	115.833	159.437	147.872	564.935	152.013	227.192	192.404	212.69	302.224	301.015	177.691	167.651	202.722	266.849	335.159	255.71	186.913	139.964	104.266	245.264	292.213	267.575	270.056	220.814	245.646	291.928	319.956	218.798	270.187	298.312	286.357	314.778	313.049	255.513	178.316	198.799
transcript:ENSBTAT00000022378	81.5435	54.2526	65.5044	84.2322	146.193	148.89	55.0853	89.7036	45.7121	64.6989	98.301	141.077	54.0682	29.0412	53.1776	87.0221	132.952	304.038	608.752	439.658	583.361	493.518	595.912	369.762	345.785	268.541	456.532	602.086	764.137	392.912	371.587	294.744	658.687	480.543	311.067	326.704	284.492	276.565	360.754	372.336	238.144	307.198	253.981	276.243	326.258	314.814	295.366	234.48	263.45
transcript:ENSBTAT00000012495	384.208	175.574	122.991	278.939	320.726	689.162	97.4071	274.585	160.499	159.875	269.422	491.31	110.821	108.198	135.713	175.009	192.833	151.118	544.413	206.753	424.364	279.333	290.715	139.378	245.885	112.916	188.792	208.041	274.877	52.6741	91.599	76.5077	102.319	199.509	593.346	336.832	374.086	613.103	363.151	468.149	488.948	471.664	702.126	424.899	712.222	921.917	161.345	478.771	358.583
transcript:ENSBTAT00000046662	91.5841	194.578	79.4888	143.73	192.141	110.998	114.435	176.509	111.838	107.36	300.413	195.774	104.189	74.0574	128.388	197.689	225.803	172.628	62.8635	162.165	75.3021	378.508	473.224	264.048	294.317	256.852	318.584	432.794	447.305	393.88	340.437	198.668	551.484	453.519	378.923	442.348	663.918	663.766	811.469	656.013	583.406	782.689	655.284	697.342	964.042	767.167	490.928	680.79	609.153
transcript:ENSBTAT00000025388	530.938	215.796	222.879	304.48	526.427	884.672	134.472	264.692	243.111	256.13	462.962	506.238	148.986	149.657	180.906	215.145	341.529	81.2213	316.041	114.451	184.423	153.059	234.156	113.793	80.509	95.8816	141.134	204.228	181.986	89.7288	84.9392	126.415	190.842	230.762	514.969	388.09	263.735	476.827	449.167	479.68	359.051	239.608	400.993	325.671	525.003	442.144	251.183	277.959	262.77
transcript:ENSBTAT00000069776	27.8117	16.3911	23.2509	119.275	94.5323	195.33	8.577	15.6125	16.6905	46.8598	41.2363	12.7834	3.49494	6.97859	5.49582	9.18471	31.0106	253.747	488.201	328.635	145.901	164.557	650.211	69.2596	66.3956	181.923	137.448	354.727	138.383	402.678	77.5183	220.923	805.779	66.9226	1156.96	2090.22	701.946	716.55	1111.38	1749.14	473.93	1520.86	846.261	637.098	1044.04	871.623	1335.68	268.809	673.215
transcript:ENSBTAT00000073997	13.8838	8.00294	3.62158	6.93102	8.86827	19.7097	7.8644	16.5772	6.07006	8.55098	12.284	37.5702	5.86259	10.4945	11.5079	13.9799	10.2901	318.591	1500.76	303.402	1062.06	551.224	618.766	522.351	410.862	371.336	742.416	769.719	531.407	79.7966	260.498	322.802	282.301	559.546	154.075	140.038	42.8717	129.55	65.6231	65.6868	172.763	112.815	93.1702	63.0202	91.1615	198.123	46.9366	124.226	123.445
transcript:ENSBTAT00000084447	254.221	187.742	158.696	238.789	347.733	340.792	94.4769	215.092	139.233	158.613	273.482	335.035	120.281	108.997	109.725	136.361	435.985	371.211	367.344	386.224	471.353	543.521	407.553	247.378	181.923	178.017	272.429	396.477	295.137	190.006	190.779	125.797	335.271	289.763	318.735	375.192	276.73	257.563	274.351	360.31	174.805	204.146	220.119	229.334	254.1	229.093	259.795	166.154	171.753
transcript:ENSBTAT00000030821	745.995	700.713	328.747	282.103	1026.89	602.309	283.487	634.76	483.005	406.44	1102.75	855.365	260.774	223.502	285.696	427.771	861.193	0	0	0	0	0	0	0.413408	0	0	0	0	0.242241	0	0	0	0	0	1.25485	1.07577	0.239975	0	1.76471	0	0.144737	0	1.4476	0.172633	0	0	0.230329	0	0.590076
transcript:ENSBTAT00000085235	0.354821	0.156771	0.301377	0.799575	0.279882	0.110175	0.552665	0.170685	0.346411	0.675053	2.40348	0.415235	0.275583	0.214919	0.311817	0.877005	3.28882	247.53	1388.44	405.236	580.654	700.815	858.453	453.987	536.589	503.32	601.813	862.351	1073.24	262.247	507.91	413.055	342.202	1520.2	4.28656	4.62869	4.98828	3.14237	3.71955	6.83302	4.29198	3.1493	3.47202	4.91847	1.82046	5.43742	3.74986	5.99439	7.54813
transcript:ENSBTAT00000081136	584.094	284.867	197.506	431.583	746.745	736.794	177.294	496.013	397.833	440.036	764.895	897.97	308.647	222.202	298.312	340.048	382.991	31.5952	121.606	30.4185	101.482	82.918	62.7554	64.6335	66.5336	45.017	71.3736	91.5059	91.6659	23.7216	54.6172	27.1444	33.9767	41.7382	213.479	197.198	182.016	202.401	163.724	203.518	182.231	223.981	250.13	293.06	338.795	298.252	104.472	161.585	141.61
transcript:ENSBTAT00000025024	97.3535	184.24	74.2347	87.3865	275.468	142.93	182.5	276.938	184.521	177.324	414.28	350.596	144.042	75.2719	197.472	236.554	231.469	133.684	28.3053	97.0632	20.062	185.875	224.213	150.625	177.872	173.316	276.22	373.13	240.191	228.757	242.369	98.5667	301.055	153.284	553.611	491.341	720.057	698.455	911.694	753.89	827.304	1053.41	1096.36	1179.67	1451.04	1087.19	601.838	989.548	926.23
transcript:ENSBTAT00000079039	295.499	258.139	110.162	154.07	291.271	237.628	78.095	295.264	144.061	154.923	291.219	395.492	104.405	123.985	210.874	164.393	264.351	167.746	542.104	216.248	242.508	601.073	408.469	538.126	565.234	464.415	593.13	831.88	659.635	130.76	360.407	207.839	63.127	333.387	24.578	25.9773	22.3909	26.9124	29.5379	36.4064	31.2927	46.6195	43.6217	28.8094	56.849	44.4863	24.5141	19.1157	25.3278
transcript:ENSBTAT00000085105	659.453	358.119	383.238	496.777	683.455	982.535	176.413	321.833	189.433	258.428	382.515	561.49	197.842	183.367	250.117	320.126	415.473	80.2959	250.923	110.275	183.628	170.944	145.062	123.276	114.521	110.259	147.285	156.085	176.464	56.1921	90.1978	77.0999	134.127	45.6042	130.03	112.713	92.4526	115.335	112.351	119.244	101.455	78.5742	82.4326	78.6011	92.7908	91.5126	91.0939	80.192	78.0455
transcript:ENSBTAT00000061251	314.297	199.876	182.888	290.433	438.072	336.241	308.112	386.75	282.465	341.453	613.598	650.342	200.9	182.105	193.501	154.987	307.463	28.4934	30.5964	28.1827	15.6577	31.4986	25.6755	34.7901	32.4844	21.3139	42.8258	24.1997	26.7352	18.4093	19.2588	13.8964	17.1414	55.3433	932.948	692.345	912.337	674.62	734.412	837.8	787.601	801.589	1232.73	1566.52	1266.1	1090.99	323.7	671.452	523.663
transcript:ENSBTAT00000081944	170.599	252.701	127.898	236.711	265.372	181.736	167.464	224.527	118.234	135.036	331.132	322.009	173.654	68.603	200.335	202.085	455.384	174.294	77.0963	159.309	68.7392	272.587	279.76	260.955	218.029	201.99	271.559	377.777	338.769	329.218	269.822	140.729	526.738	287.918	358.327	349.019	602.803	487.063	588.575	489.912	557.106	587.204	586.919	604.84	722.599	620.131	477.857	453.339	624.835
transcript:ENSBTAT00000057452	744.226	351.612	188.1	493.673	918.031	1501.94	183.896	490.152	248.593	334.37	481.436	765.787	185.377	192.87	265.856	269.446	857.891	8.17329	14.1227	8.68771	7.46163	12.3713	11.1406	20.9565	19.3382	8.04073	14.3651	9.20873	13.5053	4.1722	6.39926	7.04084	8.38908	31.6919	269.464	207.04	155.016	192.224	178.077	239.216	262.909	231.146	279.571	280.235	288.781	382.001	116.363	176.22	165.897
transcript:ENSBTAT00000046158	263.432	221.913	200.813	539.702	1143.58	503.79	245.935	137.95	196.534	83.0359	151.939	142.785	75.1364	157.436	170.044	223.798	55.1438	18.0639	18.2216	27.4654	334.169	13.8569	12.9102	28.5121	24.7162	7.35674	16.9706	7.13468	7.82688	142.23	21.8146	13.8348	1156.47	81.6595	800.572	859.202	449.287	541.425	632.043	355.844	977.258	618.336	660.395	501.7	738.905	782.615	391.49	929.424	1143.24
transcript:ENSBTAT00000021170	357.28	219.211	169.77	225.845	448.777	549.239	118.831	276.645	141.826	166.436	299.318	386.247	139.148	109.424	146.879	172.796	841.127	128.921	535.441	145.025	319.424	276.109	305.476	204.052	221.022	186.331	296.682	379.133	334.371	134.683	192.758	143.044	259.658	282.397	197.648	176.242	133.74	170.79	210.962	219.741	165.844	121.841	134.65	123.866	195.84	166.79	139.791	122.514	124.445
transcript:ENSBTAT00000080811	840.533	533.982	158.548	474.219	913.895	1008.31	159.304	638.332	512.652	618.388	815.001	995.221	317.574	196.937	254.893	329.878	528.371	0.921399	2.43044	0.603401	1.87363	2.00651	1.14479	1.26896	3.07616	1.28803	1.07205	1.13063	1.8814	0.398306	1.01227	0.820634	0.471559	4.69966	44.8186	47.5133	7.46102	9.01295	11.116	9.7009	7.2147	39.9713	24.1611	14.1943	35.1194	17.3085	7.11925	11.4467	9.7807
transcript:ENSBTAT00000021521	301.033	217.548	142.067	80.9966	249.426	298.861	127.25	98.842	56.6989	107.882	180.98	92.3167	56.1285	71.6167	93.3646	120.49	123.463	386.232	330.375	368.326	400.85	579.925	682.414	553.436	57.3135	61.4688	58.2433	769.414	149.854	47.6501	329.38	150.865	177.22	140.857	495.366	560.431	739.892	780.572	716.823	836.811	418.217	190.877	327.568	498.087	201.732	140.671	536.166	224.739	325.216
transcript:ENSBTAT00000036270	41.4963	67.843	33.2586	89.4205	120.433	93.7194	73.0098	283.965	54.2425	90.8411	167.387	225.027	64.1961	44.6233	58.101	127.693	100.006	92.2568	443.829	201.775	150.732	216.944	240.559	192.708	204.605	160.547	191.043	533.705	216.849	84.6591	122.526	104.975	119.246	219.737	195.789	1898.46	175.799	270.648	342.78	300.558	403.338	3529.85	673.846	638.185	832.312	2192.93	467.274	564.985	226.658
transcript:ENSBTAT00000019453	314.97	160.269	156.803	211.124	347.071	647.361	78.1643	227.787	133.258	164.078	242.584	330.933	107.65	100.567	116.911	137.583	342.592	111.761	628.561	169.561	450.157	296.126	316.501	241.041	251.458	173.681	260.022	292.019	338.031	89.197	186.911	165.821	159.649	312.261	277.855	203.869	221.729	278.027	302.753	324.207	304.914	256.383	272.88	216.827	376.621	368.376	216.945	228.391	210.277
transcript:ENSBTAT00000024782	15.9295	12.3375	11.1263	17.1612	29.5905	28.1066	18.3075	29.0045	12.0422	18.377	40.8151	39.7572	12.0141	12.833	12.9711	18.5045	64.9233	252.121	1087.6	357.962	316.269	673.487	434.867	447.437	727.722	677.336	686.529	1034.29	874.848	158.156	486.836	335.931	101.211	247.606	241.11	172.368	198.301	159.189	229.818	228.934	249.443	229.684	278.045	286.694	404.744	364.255	161.331	237.889	232.375
transcript:ENSBTAT00000071111	299.529	110.729	144.524	97.1331	218.57	385.059	64.3598	141.611	105.882	131.016	296.357	299.607	114.06	59.689	78.8389	130.154	175.833	112.195	1250.58	188.235	321.785	303.165	383.152	289.919	362.087	265.395	364.173	383.43	735.811	109.103	274.816	147.081	182.178	327.374	274.286	172.151	126.308	176.211	125.262	163.1	149.302	197.754	175.768	166.12	214.195	221.539	123.918	157.528	160.146
transcript:ENSBTAT00000000146	1.7879	1.99823	0.850942	3.48317	7.21763	5.43354	5.34456	6.26512	1.76058	5.36736	5.983	7.09316	1.2761	2.3464	2.27982	11.4781	5.71902	208.319	230.624	217.659	85.0198	159.667	406.811	130.491	66.7465	200.938	205.219	678.74	149.651	329.314	185.287	277.124	338.637	370.003	1010.54	1380.18	1038.47	1129.34	1133.41	1472.34	1035.34	1200.11	981.044	889.472	1152.7	838.586	1565.1	767.539	791.024
transcript:ENSBTAT00000071761	3.49412	3.96215	4.25337	2.4033	1.07822	22.9523	0.614159	0.480516	0.307965	0.864191	0.784923	0.461438	0.220498	0.127378	1.21097	0.886684	1.57793	52.7741	145.121	92.8782	47.7116	12.2105	106.12	27.0682	12.0261	19.9916	87.5151	22.3949	238.195	11.2815	15.5515	25.9209	28.1056	24.3258	307.136	1257.13	1150.06	1584.57	2272.59	846.468	781.569	1611.53	4337.72	1188.5	3536.63	813.606	415.43	2059.02	2833.28
transcript:ENSBTAT00000068871	319.42	436.745	201.728	110.898	620.642	373.539	249.424	631.056	544.189	415.688	778.842	908.79	397.757	239.813	420.537	363.553	590.688	47.2713	9.44533	48.4925	8.8757	161.01	127.684	70.1437	54.3129	47.0229	84.1093	82.8757	95.9453	122.067	122.288	49.832	133.469	42.094	63.5949	77.0615	58.3374	63.667	86.0307	81.653	67.7962	77.4451	76.0159	67.4049	88.9802	92.5475	81.1689	87.4511	72.987
transcript:ENSBTAT00000064703	0.148409	0.5074	0.204839	0.172525	2.11366	0.765476	5.88494	5.02714	0.964217	4.18443	2.31148	7.76123	1.39856	0.476099	2.43911	12.4982	0.946176	326.645	67.2534	230.635	114.532	512.36	972.615	267.612	453.181	312.113	336.112	596.621	1191.01	827.83	628.867	372.124	821.665	307.556	412.185	643.092	398.632	587.427	511.664	840.294	532.449	738.909	449.613	494.215	477.84	794.875	1644.7	384.619	240.736
transcript:ENSBTAT00000025586	495.163	277.097	193.079	359.087	548.21	675.633	101.516	407.535	243.021	242.55	439.212	660.901	190.739	138.107	184.427	186.52	654.532	91.2541	260.651	109.525	256.332	191.448	194.92	134.701	123.736	124.864	191.936	191.314	192.143	96.0806	113.84	73.5834	156.698	187.951	151.17	149.408	121.079	146.727	145.643	181.1	116.942	123.797	149.775	140.252	184.735	158.669	107.528	96.6161	104.848
transcript:ENSBTAT00000023087	42.3573	87.0067	14.4056	22.8592	121.948	50.1902	65.6312	80.8666	32.3616	52.3102	99.3666	101.75	30.3227	38.3559	51.5602	55.9575	134.687	131.097	69.5202	140.115	25.0558	227.237	335.203	165.893	162.164	199.682	190.439	421.868	407.932	332.661	218.335	213.322	385.57	440.451	836.404	1019.34	894.755	687.961	1169.3	1110.6	803.614	1197.48	831.424	904.327	1187.22	1212.58	1126.48	1228.41	1126.51
transcript:ENSBTAT00000043317	114.337	71.3874	61.846	88.9515	153.737	223.664	31.4455	63.9965	38.0659	46.7756	102.656	93.2361	40.6234	34.3519	39.7159	29.7888	15.2388	239.105	1069.51	381.87	363.261	812.244	657.123	736.255	411.642	371.011	365.603	734.676	779.943	145.826	499.948	297.873	199.74	324.885	96.6927	64.6996	105.819	70.871	197.386	137.524	106.436	74.2322	148.554	124.064	376.47	91.3865	48.8982	82.9079	150.987
transcript:ENSBTAT00000004402	2.62718	2.26351	1.08784	6.87172	11.5618	7.68856	11.6784	8.6254	1.07177	4.74335	3.423	8.86802	6.10104	4.25234	6.12127	50.8566	9.92409	124.474	1123.21	81.7663	119.616	355.388	391.308	237.253	234.253	168.127	314.847	307.366	343.174	127.02	302.365	306.163	183.814	440.569	1494.92	1620.64	852.933	1505.16	882.488	1036.07	693.401	445.845	639.158	350.965	325.049	299.175	1226.8	307.093	339.846
transcript:ENSBTAT00000026345	1.65147	0.405202	2.0336	7.01302	0.664108	4.35708	0.952792	0.793133	2.05492	1.6258	3.17158	1.43173	0.621211	0.764943	0.525707	0.810965	2.77157	461.09	215.022	793.397	99.1881	5620.15	1049.88	2235.22	56.6365	110.72	937.768	730.238	124.848	12.9998	87.1502	26.8236	26.5589	296.981	0.229934	0	0.134503	0.0305584	0.123637	0.414054	0.199687	0.131562	0.187238	0.908044	0.129588	0.0653817	0.0397219	0.161631	0.139924
transcript:ENSBTAT00000034789	140.891	105.768	125.599	111.322	289.823	295.233	88.506	151.19	80.5425	89.3523	205.718	266.583	67.7791	58.6081	71.7954	99.1615	127.851	71.6336	168.616	73.8568	146.502	99.0574	169.796	71.9854	70.6821	84.5566	104.601	137.249	117.252	48.0203	53.3679	122.837	94.9441	158.593	998.515	824.228	843.776	1265.48	1770.87	1192.29	1134.99	1232.6	1091.57	800.936	993.875	1506.35	674.482	790.337	718.093
transcript:ENSBTAT00000082182	8.79587	6.08413	4.67226	3.58134	8.00695	9.8092	3.7562	7.82975	5.95596	5.85659	16.0117	22.6494	7.3061	3.84782	3.28923	4.38833	0	298.922	517.602	485.41	165.203	898.464	717.541	671.078	635.829	810.111	832.297	1096.73	1129.73	360.857	890.355	411.603	233.669	1085.41	0	0.0496493	0	0	0.0699927	0	0	0	0	0.617479	0	0.0874862	0.0930147	0.0589845	0.0936152
transcript:ENSBTAT00000004810	318.965	44.8554	105.236	134.688	139.473	442.522	40.5588	20.0213	15.5701	50.4853	34.2911	46.5033	11.4478	19.1224	33.4158	50.5013	9.42604	128.99	352.125	182.149	165.757	73.4857	270.911	55.9133	37.2153	49.8667	49.8561	81.1804	69.7221	178.932	59.3958	124.766	269.318	100.769	1708.18	1196.96	1043.03	1122.25	1808.28	1347.55	1375.01	887.89	681.076	466.748	736.966	958.215	1887.04	553.095	568.218
transcript:ENSBTAT00000072776	264.574	100.394	71.1882	187.13	352.039	365.294	64.3233	103.812	75.6853	121.639	187.177	124.886	47.7112	39.2844	51.3262	98.8198	111.206	237.577	754.714	268.837	433.534	492.249	500.523	344.088	256.139	414.466	756.471	681.422	405.368	75.255	194.192	208.297	136.086	153.711	178.622	170.466	137.539	163.898	196.039	194.14	143.534	123.441	218.544	233.511	225.266	186.039	125.138	106.627	100.509
transcript:ENSBTAT00000024745	361.329	161.695	204.339	241.785	494.439	577.848	103.428	209.301	184.189	161.467	254.118	364.122	147.827	107.835	166.688	175.144	589.249	126.676	227.799	190.583	209.36	283.888	293.596	132.997	131.325	171.182	187.853	240.975	255.098	144.577	149.334	126.073	258.556	224.403	309.932	287.754	244.282	276.786	360.465	353.04	293.11	237.388	280.613	279.312	306.349	298.369	265.469	224.846	237.695
transcript:ENSBTAT00000031878	68.0596	32.3875	53.9389	64.9688	83.8371	110.072	48.6109	53.5952	17.2813	31.7395	55.2719	77.0758	37.858	26.9003	32.8361	67.6578	72.1159	172.004	768.903	207.557	645.648	401.784	502.534	376.645	341.167	227.43	383.996	441.534	453.692	236.179	337.661	293.286	294.103	278.716	336.51	430.162	317.509	510.415	438.474	622.097	420.805	345.144	274.923	305.061	331.935	362.852	619.621	297.155	260.802
transcript:ENSBTAT00000074422	78.4595	158.817	42.5901	110.159	122.24	82.4859	71.6645	216.339	151.545	111.351	232.195	285.544	102.641	71.119	74.7095	89.5933	183.618	35.3676	11.6995	23.7605	15.7263	32.6178	29.8775	25.0757	82.4168	22.5433	26.0822	30.0692	76.5946	11.6267	10.635	31.1487	58.1981	254.18	732.708	836.902	1296.48	1179.79	766.071	1452.5	1143.39	2562.17	2427.12	884.785	822.795	1387.16	386.698	1313.7	1654.59
transcript:ENSBTAT00000082978	463.066	216.008	246.814	343.057	649.518	859.097	122.759	229.837	170.941	198.339	294.677	389.635	155.127	123.147	176.078	174.349	743.39	106.268	235.315	160.816	259.373	260.654	224.293	110.066	69.117	89.6515	108.983	159.2	115.803	75.6933	92.4346	48.4199	134.858	130.979	226.503	194.422	170.235	197.861	220.694	245.719	143.35	121.563	157.591	185.619	182.375	160.302	166.344	132.947	122.424
transcript:ENSBTAT00000036194	89.3915	152.027	130.818	119.096	152.804	120.69	125.872	214.338	146.543	134.543	366.77	244.425	135.54	121.014	109.211	114.599	40.6961	213.733	127.23	302.354	88.6362	240.223	268.331	179.686	154.416	166.245	214.4	344.036	310.107	220.478	211.865	208.802	233.821	79.015	778.009	680.736	687.475	555.075	799.764	711.58	772.308	631.293	745.943	651.444	823.328	708.811	582.197	583.253	585.803
transcript:ENSBTAT00000071195	209.991	153.198	125.061	222.55	270.824	231.587	115.515	249.555	159.794	149.752	315.085	359.377	126.215	110.422	132.541	158.526	210.674	176.072	152.894	183.521	159.6	257.938	282.151	148.122	140.35	150.366	198.583	312.506	190.969	173.952	127.699	123.476	213.768	169.189	548.517	594.112	414.286	541.582	591.512	688.497	467.551	551.373	604.656	552.746	769.843	646.391	488.258	410.785	407.561
transcript:ENSBTAT00000003943	492.728	357.291	134.553	371.362	480.194	597.326	123.507	239.91	468.775	374.057	1014.16	449.027	82.4498	43.4082	84.6637	160.91	174.483	226.174	259.528	236.464	53.0269	211.786	61.8055	63.5321	115.389	586.559	456.673	106.822	418.829	24.4118	41.2471	12.4177	32.923	36.474	74.931	70.7477	58.7731	48.9351	94.5129	31.7858	42.0002	42.0778	86.8522	42.967	58.2607	44.4268	14.5717	22.2712	22.7451
transcript:ENSBTAT00000019876	213.641	109.707	119.292	162.515	257.499	352.028	63.336	156.095	95.6452	110.028	187.393	249.311	70.6777	55.9165	79.9269	98.0389	250.927	173.787	656.574	248.304	420.378	450.258	500.853	308.033	357.238	300.58	338.033	560.152	580.203	142.173	299.627	151.269	192.552	169.125	178.54	161.198	117.913	155.853	158.475	193.73	123.965	142.589	175.045	186.723	189.067	192.262	113.36	102.783	108.133
transcript:ENSBTAT00000053664	71.6863	43.4726	10.8861	21.2851	44.2499	75.5929	17.5983	83.5178	44.7355	36.5017	96.9561	100.163	52.5343	27.494	37.6787	32.9892	58.0508	122.297	1187.13	143.868	96.0887	342.286	459.603	459.922	862.362	572.301	629.402	1350.21	830.597	203.576	533.693	396.224	200.83	339.955	80.6522	70.455	44.4637	35.6955	50.0649	76.0893	52.9028	61.337	66.2588	45.9008	199.628	86.4335	63.4953	63.334	125.521
transcript:ENSBTAT00000002011	12.4506	5.78872	6.01996	12.1288	17.1079	18.2536	7.49231	8.97749	6.46902	8.49306	23.035	10.1253	2.12729	3.52821	5.78389	9.42103	11.4874	45.6089	1296.7	81.7373	311.77	691.441	902.856	1170.87	282.504	857.526	356.516	2613.63	523.572	76.5999	206.303	144.473	237.69	233.777	74.5275	41.1941	43.5646	66.1612	73.6955	51.673	31.6728	50.1047	90.0454	42.8963	168.58	32.9797	24.2893	16.3088	28.8363
transcript:ENSBTAT00000026074	287.82	195.518	187.49	248.567	356.501	724.563	121.234	264.021	218.121	236.885	460.923	471.272	157.773	120.119	191.384	219.972	240.019	49.961	108.748	64.6282	51.8368	68.0183	67.8951	49.1892	54.3766	53.5419	73.7675	75.4954	91.4735	40.3383	52.0378	43.8322	88.9727	30.6561	866.074	634.524	561.8	585.169	545.974	612.662	741.794	695.706	794.13	792.148	848.253	1028.25	281.631	538.372	526.768
transcript:ENSBTAT00000021078	300.403	96.776	153.57	363.973	380.022	693.779	101.489	138.198	134.104	140.391	238.593	293.684	117.387	79.8567	114.098	135.685	269.019	139.203	414.976	186.186	418.563	326.207	316.53	253.586	158.597	175.467	241.715	241.441	310.023	126.414	136.296	110.022	165.823	210.836	260.047	209.709	193.352	318.248	272.819	351.665	224.742	173.388	247.404	233.608	254.235	242.743	179.527	163.661	179.374
transcript:ENSBTAT00000063143	350.384	398.337	103.413	11.7506	10.8602	6.56179	4.58199	197.306	5.62678	8.04095	24.1676	11.5222	6.11762	212.689	216.367	174.946	703.794	252.507	603.985	274.362	6.3302	23.8752	20.1797	14.5331	250.029	9.92918	21.204	36.4293	28.7885	19.7041	518.192	503.836	488.98	643.327	977.738	808.737	665.008	23.9868	33.6807	38.1898	20.96	616.733	27.0588	35.3259	52.4372	25.8596	25.3788	969.38	980.141
transcript:ENSBTAT00000066155	5.38755	9.24032	3.96965	11.9233	7.4769	24.6907	1.56356	5.0664	0.991521	2.92546	10.4829	4.08276	0.654404	4.85542	5.0175	16.691	31.0684	149.392	560.892	239.028	637.092	74.5998	287.486	107.857	142.862	154.512	557.317	156.975	265.899	237.321	370.104	232.427	200.179	191.604	236.336	597.192	525.375	1592.23	1025.16	1061.11	302.132	548.24	276.464	722.966	521.342	500.987	796.236	2631.6	1158.05
transcript:ENSBTAT00000015924	79.3576	83.4954	88.3763	104.128	230.828	128.908	95.216	114.896	109.7	103.953	117.141	150.88	48.5308	44.1452	67.2666	83.1642	143.327	289.604	152.892	334.61	178.996	482.358	349.763	237.762	250.666	245.251	372.472	484.024	399.003	375.4	269.285	163.525	463.77	167.927	530.667	556.91	398.679	427.127	526.862	571.226	399.624	540.079	493.346	523.782	584.081	560.477	657.62	447.201	429.013
transcript:ENSBTAT00000033359	105.294	194.721	88.6659	53.1303	219.912	143.236	158.752	196.695	132.393	120.962	318.738	228.26	136.907	68.1178	185.904	245.82	175.589	192.542	16.7039	156.409	18.5736	343.993	294.971	225.214	255.354	237.531	274.887	409.659	415.174	287.465	350.228	139.118	448.347	232.455	368.48	310.877	444.53	414.915	678.376	568.463	445.497	553.863	497.982	514.218	683.185	589.152	481.165	556.709	506.184
transcript:ENSBTAT00000071342	169.894	160.793	279.639	241.027	367.186	583.812	122.693	186.551	93.6162	109.189	350.333	271.304	112.54	102.1	119.62	213.147	234.794	229.644	390.246	324.072	328.635	175.505	129.806	128.583	96.6757	188.387	117.02	292.061	135.038	75.0872	122.916	123.031	153.088	116.056	464.85	406.518	344.37	272.468	221.07	288.229	251.491	234.372	258.383	162.956	296.528	278.002	287.371	278.047	304.406
transcript:ENSBTAT00000004291	334.456	230.364	149.487	306.114	383.889	395.345	110.717	83.9101	56.0602	67.7608	236.339	145.708	98.4721	125.622	100.109	245.004	295.46	182.523	420.519	33.5245	513.987	533.455	347.683	359.523	112.339	107.488	136.645	231.707	285.455	98.9422	223.162	222.919	630.512	201.407	185.085	200.156	155.957	176.291	233.857	196.427	208.009	54.1718	61.9772	46.783	100.402	100.52	109.521	125.068	116.415
transcript:ENSBTAT00000084408	335.079	279.823	165.652	503.296	476.04	608.273	142.203	437.576	351.594	354.835	644.519	640.7	245.717	286.364	245.445	253.099	267.671	66.4594	92.5852	84.6233	110.818	130.438	96.1382	46.7533	43.8134	40.141	69.5626	80.8382	54.4912	23.8669	42.7393	44.0731	17.8653	80.6644	208.376	185.39	179.957	229.337	240.906	227.251	149.505	195.365	288.694	281.518	316.511	264.195	82.6641	130.323	140.076
transcript:ENSBTAT00000017759	668.577	321.555	278.597	392.407	899.816	762.602	218.473	457.762	341.414	405.885	816.065	858.561	252.495	168.239	198.11	408.307	693.056	0.848624	2.26895	0.889325	3.20165	1.72793	1.39987	3.03129	4.95749	0.943176	1.19673	1.8306	2.72002	1.17636	2.55442	1.51408	2.34183	15.1355	30.4406	34.1519	14.0155	19.3939	23.6701	20.9975	26.8794	36.6374	32.3981	34.2963	48.3591	41.6106	15.8089	24.5803	26.7403
transcript:ENSBTAT00000074330	268.583	165.607	152.918	280.062	457.436	407.603	201.928	323.619	276.272	210.607	458.797	652.854	203.935	143.927	209.498	210.286	741.42	44.1983	77.4316	63.6623	122.019	74.1456	93.9607	71.1728	111.567	104.63	84.2029	120.015	197.06	71.9116	95.4041	52.4331	153.398	147.414	323.772	252.448	231.205	259.156	326.875	370.264	335.976	325.605	434.687	349.856	539.091	442.911	182.838	321.786	310.011
transcript:ENSBTAT00000014178	314.57	172.388	179.346	223.295	439.091	493.924	134.81	237.957	151.394	168.1	282.277	427.654	197.464	94.9195	157.384	217.222	457.667	123.597	249.38	164.453	173.847	213.451	249.543	147.015	174.824	170.521	198.728	269.686	224.787	168.574	203.28	112.916	214.601	167.995	238.494	275.302	177.412	209.906	238.217	273.604	185.679	197.187	201.526	198.347	246.448	222.064	301.166	160.883	178.973
transcript:ENSBTAT00000027391	0	0	0	0	0	0	0	0	0	0	1.20565	0.102063	0	0	0	0	0	318.391	959.073	455.966	381.632	1437.62	932.467	497.362	621.831	456.728	791.478	756.986	1046.3	173.706	190.653	178.546	206.153	525.583	0	0	0	0	0	0	0	0	0	0.296067	0	0	0	0.0487074	0
transcript:ENSBTAT00000019148	153.656	141.862	115.706	113.548	220.124	289.804	160.373	235.173	96.2179	141.276	290.911	252.521	89.9603	92.9288	137.903	122.425	274.581	79.9226	194.289	146.571	136.016	212.834	245.631	109.343	88.826	75.4601	91.341	288.074	164.415	50.7955	129.016	132.299	167.613	362.094	328.12	491.491	386.744	714.29	658.456	752.076	856.446	604.665	616.847	560.247	638.07	698.53	506.922	618.917	521.001
transcript:ENSBTAT00000002573	105.055	121.727	75.8204	162.619	196.637	122.367	131.425	261.537	214.333	163.082	372.851	447.901	163.867	121.19	168.619	142.598	220.118	101.635	124.774	128.093	56.4052	211.257	221.95	158.589	158.545	153.573	188.415	335.264	239.078	166.494	172.991	160.088	125.941	289.619	506.538	465.482	406.949	559.927	571.265	570.791	527.243	565.382	617.279	551.432	793.273	675.742	489.937	571.525	540.765
transcript:ENSBTAT00000021782	222.11	86.0153	57.1918	134.911	288.225	431.148	59.4884	130.219	82.2017	100.737	136.811	182.224	53.1084	57.0156	73.5484	94.3113	225.674	120.696	490.306	148.741	392.685	234.525	308.19	152.942	152.21	140.785	226.276	247.587	209.943	84.6414	117.516	145.171	139.761	512.67	648.802	489.69	366.551	584.021	463.301	567.945	444.549	409.645	510.191	532.63	565.252	570.891	404.88	331.057	352.341
transcript:ENSBTAT00000024157	216.31	120.26	90.497	159.478	241.673	253.424	118.108	245.691	228.611	166.85	301.324	420.895	50.4616	83.6426	67.1176	110.347	118.825	89.1659	227.839	118.019	176.35	109.665	190.011	77.3837	70.8238	68.2033	114.416	118.845	91.636	27.6279	61.9391	68.0463	48.9527	145.693	1184.59	946.053	765.011	645.017	475.875	834.504	604.92	973.492	1237.2	1262.17	863.382	1124.12	231.458	447.776	362.66
transcript:ENSBTAT00000024793	391.76	176.105	251.3	327.766	452.359	900.377	128.998	241.928	142.683	188.505	260.114	421.423	135.724	94.558	163.252	191.843	662.128	66.5869	219.636	79.6951	246.441	178.508	159.572	99.7916	86.6588	66.7762	125.464	123.099	156.953	64.1964	70.2959	54.8033	180.467	144.581	286.333	193.289	199.963	206.17	222.661	270.81	225.304	187.126	219.665	212.69	198.934	228.862	171.221	166.124	164.82
novel.3106.14	694.127	0	0	413.411	0	0.13485	555.148	0	136.557	0	0.180109	0	1567.65	0	0	0	0	0	0	0	0	0	0	0	0	0	69.4494	447.27	201.832	1070.43	1082.45	423.725	0	0	0	0	0	0	0	1626.54	0	0	0	0	0	0	1015.47	1125.28	0
transcript:ENSBTAT00000074216	250.184	253.013	118.293	220.685	600.918	197.543	136.613	160.433	189.615	203.221	646.374	197.662	104.354	44.6071	69.6531	139.91	62.1821	175.066	116.989	189.687	78.5733	248.841	313.794	121.737	41.1749	109.248	157.964	308.982	91.6237	123.989	51.03	60.1935	122.017	71.9585	647.504	575.337	529.491	606.281	724.777	670.84	453.078	521.826	638.26	596.431	810.01	336.38	691.891	321.402	298.653
transcript:ENSBTAT00000053067	519.943	411.988	315.657	449.343	809.927	1088.01	140.767	426.468	255.784	265.669	430.793	707.923	135.54	195.627	197.158	228.971	585.487	28.1621	89.8052	34.6012	65.9558	62.5697	54.1794	40.6607	30.3622	32.3909	51.9175	51.4741	50.7043	17.0129	36.0367	21.9241	49.3616	28.6979	38.0229	42.0472	31.7359	36.2737	42.3151	44.5563	38.0155	31.9295	28.2383	26.7193	35.2191	39.4624	35.8518	28.979	27.2948
transcript:ENSBTAT00000008066	177.702	173.83	124.217	152.583	171.668	396.391	167.131	265.874	171.671	198.011	340.433	347.804	91.2089	89.9756	119.78	114.061	101.023	34.0818	114.357	37.5533	56.3566	56.0338	98.2973	92.8648	40.007	88.4731	126.241	138.463	134.501	30.0922	47.375	63.7531	61.4558	62.2921	769.332	547.675	493.512	1148.68	1081.92	1246.17	976.154	690.805	1185.12	879.873	1071.93	983.106	230.925	545.603	572.324
transcript:ENSBTAT00000010166	108.787	214.921	76.8605	263.843	179.126	110.519	137.801	132.87	91.591	118.446	194.433	272.687	172.091	86.3056	199.585	319.269	274.259	134.729	44.5486	107.828	51.1149	279.874	250.372	205.803	132.824	147.865	204.942	234.934	225.789	273.017	394.213	154.972	507.726	570.253	256.189	201.909	496.666	441.052	474.301	393.498	406.868	319.329	300.908	373.749	290.238	316.427	455.477	527.755	476.565
transcript:ENSBTAT00000013399	3.61697	2.41648	1.59589	10.8909	30.9081	10.3984	6.62225	11.2992	1.26323	9.25861	2.45088	21.5747	11.1855	2.90515	8.35467	85.2566	5.19793	178.499	282.681	214.606	323.28	135.808	789.149	135.859	43.2363	111.377	150.805	265.13	228.701	362.842	121.056	301.501	762.991	32.9278	555.635	1024.4	351.02	1229.03	839.887	1571.29	581.582	573.16	190.836	324.296	512.048	936.912	2213.28	612.2	525.323
transcript:ENSBTAT00000025270	10.1334	14.6897	10.9561	10.3665	17.03	10.9079	8.12201	21.6515	9.79902	7.51881	32.7799	17.6647	7.16209	6.64941	12.4908	17.2379	3682.5	14.9771	2.61906	13.8647	4.43406	33.9956	35.6995	22.3109	25.1315	21.9512	23.407	64.2821	38.5662	28.1977	29.0277	14.0585	34.848	3855.01	33.8611	224.875	39.0689	28.051	40.2779	39.5537	33.8485	39.5236	24.414	37.2669	57.6753	35.4645	25.4824	40.4643	31.0493
transcript:ENSBTAT00000020080	125.904	193.924	249.442	165.747	803.136	722.806	134.475	348.659	204.674	192.054	198.182	568.305	116.494	99.6772	174.591	240.406	1331.58	43.1419	47.6614	48.0078	37.7414	26.9954	70.5316	22.8523	34.0621	28.1698	27.9994	23.3514	58.2638	161.722	92.2764	49.8673	282.763	106.649	206.741	383.047	202.88	237.921	211.612	296.962	137.908	189.7	197.358	194.538	101.214	227.405	392.435	184.909	302.305
novel.2811.1	85.7207	222.604	72.2505	219.07	139.875	70.0614	40.3963	123.263	47.2043	84.5303	200.59	160.117	143.04	90.3858	123.153	163.767	353.598	165.091	77.0721	160.533	74.8196	312.981	282.359	267.499	157.877	118.061	215.184	299.046	274.599	363.511	448.446	167.307	539.006	275.923	314.203	684.551	600.697	535.287	510.848	419.756	435.955	330.603	225.807	307.355	396.803	330.312	457.979	613.559	470.013
transcript:ENSBTAT00000068640	232.682	130.615	123.308	136.662	266.278	338.725	64.138	183.073	181.495	176.697	199.173	249.265	88.1891	98.0066	114.654	85.5376	305.762	97.9457	518.101	155.11	337.865	360.677	240.672	156.433	346.999	243.8	311.906	503.392	555.197	66.1057	200.567	112.491	162.933	199.359	169.233	137.441	101.072	155.966	157.916	168.132	148.117	131.365	148.445	110.537	203.705	200.747	95.9362	122.831	116.812
transcript:ENSBTAT00000002674	113.66	64.4251	96.9616	64.937	129.632	213.149	49.9044	108.035	61.885	103.395	119.857	153.477	22.0228	31.7649	29.3071	55.231	43.1093	121.138	374.022	160.555	184.743	140.098	168.509	93.6099	131.057	94.8471	129.726	157.435	233.743	64.8056	81.6144	103.891	161.975	106.186	1193.13	938.565	945.976	772.835	915.428	910.107	857.279	972.806	1288.84	1305.56	991.377	1225.54	340.905	509.025	386.492
transcript:ENSBTAT00000025997	121.73	41.0739	31.8355	81.5727	91.9622	100.422	33.9249	110.237	42.2767	79.3263	91.7504	95.9546	49.0161	47.8334	60.9756	39.6002	40.6162	172.358	769.438	217.516	442.634	529.074	524.842	577.503	608.234	250.206	523.361	377.051	639.07	85.9005	459.321	292.923	94.5316	265.83	156.911	90.0062	59.7716	104.118	55.5468	93.2732	117.674	173.539	118.272	130.678	159.381	125.794	81.7917	129.699	122.666
transcript:ENSBTAT00000019596	69.201	182.688	87.8219	45.2765	217.005	179.516	186.513	266.851	174.947	146.878	490.909	274.526	276.431	119.603	242.755	232.314	290.5	93.5474	11.5543	61.196	11.5858	161.118	146.739	153.222	159.793	117.921	116.312	286.027	257.093	166.437	239.698	113.844	189.671	317.058	252.343	292.423	414.976	430.693	538.049	403.498	480.675	568.551	493.355	528.277	899.131	744.483	416.248	651.228	562.163
transcript:ENSBTAT00000004215	140.595	102.298	47.3744	175.27	149.597	83.5481	59.9955	121.187	23.6783	28.7213	54.791	262.843	125.192	34.8722	167.469	172.877	193.138	67.9955	204.777	74.3658	319.316	116.751	150.659	82.1619	82.5937	43.8486	66.5716	76.0185	163.784	293.261	45.1517	188.138	350.372	300.251	762.778	646.186	319.355	1997.96	849.927	493.868	568.82	576.263	215.214	219.695	222.391	788.364	930.093	338.813	1092.38
transcript:ENSBTAT00000032643	122.288	215.516	124.93	307.635	185.333	170.819	92.598	77.0209	32.6375	50.1803	71.2476	62.3653	111.994	71.5404	115.071	117.451	651.5	277.03	132.352	182.111	143.197	182.981	202.032	317.701	102.979	108.206	113.361	103.192	96.8409	237.942	245.831	151.321	368.957	334.645	292.226	1118.66	599.269	507.551	390.07	436.698	446.489	209.157	168.276	177.962	190.932	144.007	446.448	474.082	396.442
transcript:ENSBTAT00000066767	434.452	147.125	198.913	328.308	438.23	697.971	97.9911	52.4844	46.988	75.2476	168.119	85.3437	56.5876	119.268	117.439	411.378	442.073	174.322	345.25	73.1779	365.668	363.464	252.239	211.843	36.0426	86.3312	54.2792	127.562	262.851	21.0087	121.499	96.9479	443.629	70.5553	260.143	224.043	163.183	242.177	240.348	240.482	186.772	33.8984	98.6808	52.6902	45.5317	93.5907	113.978	101.725	88.3946
transcript:ENSBTAT00000028520	189.964	153.044	85.1724	160.537	259.852	262.631	75.9572	180.716	98.1385	109.727	157.866	292.373	131.965	72.4124	124.997	157.869	541.656	105.318	100.094	114.536	136.178	233.544	300.319	144.514	170.231	107.153	153.19	200.07	264.608	334.682	165.306	163.871	370.08	569.502	292.011	373.144	244.193	395.701	380.264	493.766	236.69	363.999	292.033	319.796	357.006	363.532	414.979	262.751	390.562
novel.3106.4	36.5225	159.454	0	59.9438	428.522	1755.28	119.881	38.9896	182.551	0	573.206	190.016	108.79	0.430648	34.8348	97.3139	398.697	107.414	302.778	0.532847	0	92.7764	1531	1557.02	0	0	73.5147	30.9653	0	73.6765	302.026	33.1762	0	962.496	0	39.8191	1233.43	0	440.345	0	0	0	362.309	0	0	0	92.8631	2.50154	56.3825
transcript:ENSBTAT00000020159	25.09	55.1636	31.7032	35.9227	127.512	104.114	105.287	76.3273	68.5742	61.673	231.068	83.8256	88.2902	50.5418	70.0741	100.633	35.9517	269.324	36.5166	138.713	26.7726	364.9	236.263	184.238	136.21	140.196	164.424	509.003	201.019	234.478	152.36	137.648	186.935	206.243	729.68	634.953	814.718	688.461	960.945	737.312	780.786	969.776	989.042	907.98	987.877	1054.78	652.356	894.807	783.874
transcript:ENSBTAT00000031534	580.873	273.673	305.915	355.833	509.87	883.44	142.948	344.459	268.91	293.971	484.745	609.457	110.672	176.031	174.934	356.349	819.984	16.9109	37.1845	26.2715	29.6888	34.4615	33.9805	19.5627	31.3986	23.4045	24.5151	35.3567	49.0132	7.58886	21.2559	18.4792	29.8041	37.0268	81.225	72.826	41.0988	60.604	87.6489	96.3966	66.8326	73.1488	87.9425	63.7538	76.43	90.4023	35.3159	42.5277	42.2567
transcript:ENSBTAT00000018762	136.583	81.8433	47.8538	124.427	165.929	148.929	61.5174	129.469	85.372	86.0846	156.504	221.311	79.0831	48.181	69.7023	89.7599	132.973	187.089	253.028	164.954	448.366	561.963	441.598	339.697	232.03	222.839	377.991	601.91	348.381	180.325	301.706	165.561	244.177	360.494	295.147	276.023	211.274	240.393	230.93	286.84	212.044	235.598	275.877	261.545	350.716	361.884	189.149	189.027	205.511
transcript:ENSBTAT00000070189	147.846	231.011	167.454	295.121	258.619	210.938	207.308	329.558	227.384	166.018	428.326	472.435	240.185	152.863	227.739	224.816	344.412	78.0355	52.4026	78.805	30.0717	146.578	115.996	104.758	89.4129	90.3961	92.8062	172.805	198.633	125.383	158.041	82.5439	114.178	142.798	328.557	268.074	299.551	332.073	404.123	402.283	350.33	333.686	346.36	374.087	456.577	457.582	250.648	364.769	291.184
transcript:ENSBTAT00000045436	0.290358	0.319168	0.264655	1.71955	3.21152	1.68807	0.634388	1.49031	0.322827	1.24657	1.72296	1.87529	0.962485	0.162968	1.29459	7.36233	53.9529	319.018	807.717	470.22	643.618	558.857	758.78	234.253	397.035	226.028	395.976	534.65	515.791	316.694	379.773	415.88	158.888	1163.24	24.2926	42.1223	26.0115	51.6585	56.4642	55.0381	20.169	23.7806	24.7402	36.5883	20.0096	29.5416	70.3818	16.4769	41.8365
transcript:ENSBTAT00000022375	473.451	382.652	252.326	161.892	716.983	684.72	169.23	494.882	325.892	413.818	638.869	871.194	341.054	139.536	191.13	242.509	882.747	4.16749	0.291811	3.92137	0.477783	0.741348	7.22035	0.662891	0.644906	0.427489	0.598298	0.598396	1.41108	3.01901	0.657422	1.18294	5.77772	0.561218	45.3672	26.4567	86.8042	70.0815	31.9748	58.5447	4.13396	5.33254	21.7885	27.4565	7.73765	5.16721	6.92488	1.17835	1.21968
transcript:ENSBTAT00000006806	36.7887	88.1903	377.88	671.566	514.596	594.848	243.056	281.021	502.293	739.367	142.502	464.666	301.94	263.748	644.43	345.178	199.131	2.42277	3.2323	2.13552	8.59926	6.42737	2.70142	10.2272	4.15172	23.4831	12.3076	10.7461	12.3696	14.5518	7.36575	12.961	4.25884	0.52972	11.3677	22.4847	7.28767	22.0583	23.2452	13.5063	22.31	34.9622	44.0189	12.2373	14.1803	36.9144	11.6883	25.5638	43.2319
transcript:ENSBTAT00000029026	526.03	288.906	278.78	306.275	665.902	861.292	134.345	415.415	235.762	240.707	409.259	674.375	189.957	131.54	200.36	228.165	624.365	29.0113	153.321	37.6686	77.411	59.7531	62.0218	51.0439	45.3093	40.5572	62.2398	62.4019	66.7003	30.9217	42.7162	26.7126	50.4891	38.9232	46.7758	44.2009	34.3301	33.1203	40.3649	46.8517	31.8468	34.591	36.4541	30.5501	38.9699	43.8759	41.6123	26.6601	30.8933
novel.338.1	32.3002	61.7383	27.0989	59.725	78.5833	59.1413	50.4153	89.7745	104.727	59.6492	116.551	94.1848	24.0442	65.275	37.1677	27.1338	10.6599	38.5621	71.5878	35.4236	38.5063	135.423	90.0386	38.1145	40.3687	80.2241	79.3085	72.6921	49.1883	4.11216	37.0307	51.2549	3.0888	43.7427	1438.67	1057.51	1151.67	1457.85	1632.89	1360.51	1452.1	1475.34	2203.12	1815.83	1746.48	1510.99	261.195	998.502	548.935
novel.3106.18	0	0	0	0	0	0	0	0	0	0	0	610.841	0	0	16.9688	748.566	0	0	0	2328.47	0	0	0	0	0	0	2003.95	0	0	0	0	0	0	0	0	0	0	0	0	513.001	0	0	0	3032.34	1286.16	0	0	0	1295.27
transcript:ENSBTAT00000074642	37.5587	203.036	34.2941	58.1929	144.85	36.5419	217.326	210.981	536.831	247.413	292.77	560.729	159.067	75.3595	121.077	278.206	98.3606	7.73646	3.69345	10.5767	1.62263	16.2583	14.6442	12.0655	17.4717	8.82826	15.4999	21.0262	16.3281	6.87241	4.43121	7.75783	9.92966	34.018	666.507	421.313	1478.03	970.337	748.01	1549.4	382.879	1294.79	1289.56	651.973	1418.03	1318.98	151.044	429.499	483.142
transcript:ENSBTAT00000084417	201.927	78.8499	86.1767	149.211	239.737	487.984	55.8236	132.142	104.251	106.205	174.266	251.609	58.5545	58.2117	84.3724	107.524	285.687	90.0826	278.869	126.773	522.574	144.754	203.956	99.5519	105.903	89.9961	140.466	139.702	147.348	81.1459	79.4338	133.534	175.652	661.132	396.685	342.52	266.401	497.784	309.17	415.102	289.371	267.624	313.274	315.173	359.194	336.358	283.425	216.623	317.796
transcript:ENSBTAT00000022409	5.42827	3.41575	10.9857	18.1646	16.847	33.6519	14.0133	5.20648	12.8008	5.93033	20.3485	10.5128	1.07599	0.641007	1.18143	2.70663	2.67521	691.268	270.153	635.614	685.652	454.652	281.947	313.379	338.652	479.645	212.854	1531.94	1067.65	148.501	268.429	198.166	281.042	497.794	35.888	13.1269	14.5562	39.4097	85.2899	17.4812	22.6928	18.4011	24.391	16.7176	28.8757	27.5238	6.20938	11.8474	8.26784
transcript:ENSBTAT00000083331	431.609	173.999	202.794	281.252	587.678	862.096	119.768	295.335	197.806	218.177	413.882	514.409	143.255	110.938	135.789	164.115	906.073	45.2599	145.907	57.4188	75.5669	89.3104	100.468	49.2892	52.2054	79.7446	74.3383	94.6802	74.1429	36.1974	39.2679	35.4727	41.3205	116.867	126.09	99.6469	98.6847	134.797	160.235	186.059	123.507	132.875	169.942	171.129	215.322	172.177	96.907	110.477	98.323
transcript:ENSBTAT00000074726	329.127	343.874	239.819	345.997	486.298	247.596	200.597	367.635	226.836	205.649	430.041	563.566	248.088	144.359	235.172	269.286	500.125	58.0572	61.3667	84.042	61.7591	110.149	99.7393	94.1194	74.128	80.1641	95.7007	128.207	133.705	89.0061	103.608	65.9404	121.122	102.161	74.7107	94.3329	84.361	88.7737	100.573	89.1063	95.2137	83.6053	84.7876	81.3686	109.299	101.539	95.3511	91.6065	80.2061
transcript:ENSBTAT00000075410	65.5869	60.5574	67.1799	60.0033	99.2689	116.23	175.255	116.965	40.3134	285.907	311.699	1278.74	19.0046	26.4562	63.9577	72.5379	22.9486	193.394	470.54	227.158	322.291	143.844	259.166	90.7153	122.735	229.3	372.549	396.897	220.758	145.863	141.352	66.8526	106.768	22.5398	400.929	409.192	385.183	382.656	381.878	381.927	377.33	295.166	247.09	234.306	263.68	381.519	183.124	201.695	234.521
transcript:ENSBTAT00000046739	0	0	0	0	0	0	0	0	0	0	0	0	0.0365828	0	0	0.0228274	0	1.19246	2.27868	1.97748	31.3407	16.6652	1.52494	0.558406	1.12498	0.618576	1.56552	1.75059	2.24368	76.4134	20.9807	6.15757	24.2797	21.6876	1610.5	1567.25	975.833	864.265	4003.36	2328.22	806.275	646.079	1884.73	488.95	5681.97	1951.3	814.295	1374.58	2130.6
transcript:ENSBTAT00000007538	430.617	259.101	224.012	348.953	657.661	746.881	118.066	283.191	189.895	203.349	314.998	512.245	138.23	104.071	156.433	188.214	602.201	50.3253	163.904	59.3602	93.3832	109.634	118.046	82.0829	96.294	80.0982	109.033	106.218	110.531	37.8379	93.1135	58.4769	71.9088	123.726	95.1676	90.646	79.4955	105.782	141.771	145.366	84.335	106.592	119.464	100.877	134.341	130.261	75.9552	84.9041	82.9377
transcript:ENSBTAT00000084460	241.192	124.174	162.07	257.046	579.13	968.379	124.912	245.185	184.91	212.297	312.528	363.93	92.6554	96.8473	128.821	174.305	312.139	29.0155	66.1089	42.8052	208.834	273.436	63.368	110.978	26.0793	33.4431	141.411	111.323	41.6299	43.6004	24.8114	33.6654	110.331	89.0761	291.965	298.647	251.468	347.024	478.993	449.488	362.461	256.169	476.757	450.15	447.649	506.409	220.298	286.258	237.866
transcript:ENSBTAT00000064026	398.573	191.609	219.867	264.403	372.919	926.956	88.0812	175.374	131.072	242.216	325.825	374.592	107.266	114.595	136.616	175.564	193.942	87.252	275.103	103.16	225.003	196.064	163.575	128.672	103.59	117.203	139.811	163.894	184.985	52.6049	84.7876	70.9366	154.521	88.1569	180.627	172.339	133.277	175.521	180.814	198.069	138.856	99.5146	132.821	140.94	156.496	153.122	116.742	84.9133	103.561
transcript:ENSBTAT00000068552	204.833	113.877	93.2694	179.249	329.536	485.592	70.7619	126.061	74.6416	92.7389	159.243	233.533	90.8785	68.1685	84.8684	110.422	393.085	137.677	412.645	197.733	285.881	295.89	347.044	203.483	180.468	166.575	195.303	245.788	271.633	127.42	169.347	145.705	224.228	174.289	285.098	225.831	181.203	264.382	279.557	339.605	237.886	196.269	177.201	145.746	240.878	258.381	233.097	181.444	190.367
novel.1790.1	527.419	339.619	162.773	576.265	1081.72	788.283	189.263	263.162	324.006	520.855	421.235	378.182	147.662	239.37	334.314	573.287	164.892	0.244202	0.575318	0.903639	0.922745	0.235821	2.12357	0	0.625948	0	0.32665	0.658471	0.947677	0	0	0.154408	0.626309	0	7.81	5.35633	5.37684	10.3351	11.6894	12.7632	6.07409	4.01541	4.76226	6.13968	12.115	5.75286	6.22562	0.848457	1.67888
transcript:ENSBTAT00000066423	173.725	96.9723	76.3012	105.673	198.592	308.353	79.4575	187.66	196.333	153.981	280.978	290.883	109.92	109.208	131.516	110.714	400.013	78.0428	328.3	113.453	148.508	233.937	198.236	208.159	258.858	190.168	221.938	318.105	371.455	66.7753	164.777	110.442	81.6687	136.829	386.971	243.137	248.674	249.407	309.972	367.738	402.446	410.039	488.856	373.009	503.061	525.248	152.696	306.772	237.382
transcript:ENSBTAT00000004597	281.851	194.621	105.555	227.591	443.817	528.97	95.3101	119.908	67.7223	72.3685	116.124	222.153	65.8017	94.8372	126.622	167.172	567.063	106.393	170.73	98.9861	283.787	261.062	408.017	114.692	71.6841	75.6897	100.117	142.293	131.121	54.8716	120.172	97.7688	450.207	365.815	348.875	297.942	240.95	301.857	382.293	355.344	259.209	145.177	145.69	165.081	198.118	200.213	167.772	207.81	210.901
transcript:ENSBTAT00000030663	3.33398	2.58607	1.85146	3.05215	5.74249	10.0935	2.81011	3.81424	2.33769	7.44702	6.24904	6.66213	5.00996	7.49747	1.3234	1.59181	3.76126	213.645	767.335	275.87	865.156	472.493	578.705	424.429	528.26	262.036	485.233	448.816	720.271	291.984	459.911	307.861	342.297	359.357	4.83049	1.91013	4.09455	3.4658	5.47738	5.5041	11.7053	4.97371	3.43887	3.56818	9.2423	8.13404	2.52412	4.82221	3.60161
transcript:ENSBTAT00000075626	193.41	146.436	109.023	231.99	276.995	284.253	78.3521	121.622	64.0896	89.6608	158.312	188.862	70.0179	55.2081	84.0666	154.756	260.778	187.416	166.869	197.042	149.919	255.306	289.792	180.826	160.221	163.012	207.305	239.799	217.577	140.554	201.819	110.751	407.187	157.413	397.517	330.507	391.969	392.273	555.218	600.857	338.365	353.112	313.172	304.749	397.694	355.731	313.492	329.47	344.273
transcript:ENSBTAT00000037204	0	0.0816859	0.0392582	0.317425	0.510415	0.61234	0	0.0592905	0.103142	0.422085	0.587833	0.351583	0.416419	0	0.0342048	0.224002	0	221.041	429.319	321.355	1384.86	103.381	473.129	120.676	403.231	339.905	309.587	180.169	539.562	292.316	259.119	329.855	758.53	832.402	3.08891	0.847385	1.81759	2.3889	3.70908	2.25872	2.23634	11.0244	3.37151	1.28139	3.68039	2.45031	1.76197	1.9618	2.41341
transcript:ENSBTAT00000024299	61.5806	78.5214	38.5991	68.01	133.218	133.858	82.2121	106.753	82.6555	78.9721	269.385	124.185	75.1125	59.4459	68.5998	85.385	122.358	207.875	75.9583	131.178	46.1277	443.334	273.776	340.897	186.613	161.3	200.761	443.402	335.943	239.704	356.404	196.159	262.269	307.222	615.432	386.133	485.11	359.594	630.397	534.215	559.657	420.453	434.249	562.388	685.147	655.795	543.209	599.461	507.44
transcript:ENSBTAT00000035463	220.074	109.273	128.522	165.617	275.16	336.896	65.3951	136.316	81.0766	101.646	179.279	227.808	60.6051	61.3738	74.7112	113.451	231.964	134.322	561.426	183.794	435.502	402.012	314.82	205.221	211.849	180.361	225.501	296.222	341.68	85.1365	170.846	116.912	197.072	208.059	189.585	149.65	130.218	157.218	193.975	215.872	128.337	110.518	165.92	138.495	164.427	181.277	111.578	90.0358	82.2579
transcript:ENSBTAT00000080180	36.6674	25.2518	39.3129	529.321	821.383	80.1731	25.0664	212.924	38.2868	34.6559	67.661	67.2394	27.7669	15.1811	28.5437	25.9895	1104.57	38.6102	20.8719	49.6177	330.691	1043.11	77.1634	59.5873	336.412	78.6121	104.092	147.851	100.946	76.2964	67.3126	38.2283	101.327	989.43	55.7926	408.901	60.6706	964.552	1447.31	105.756	62.0809	545.882	129.356	128.227	165.955	78.4417	70.6814	95.6711	91.5677
transcript:ENSBTAT00000020109	121.825	83.3612	78.3902	134.616	195.108	626.088	57.9285	51.9012	40.4394	32.5916	94.3674	144.852	101.231	132.328	89.6539	282.093	152.972	233.327	249.532	285.683	711.307	381.961	792.747	536.73	59.8518	29.3648	40.9073	88.158	183.886	29.3095	179.552	82.228	152.791	131.721	438.58	303.628	279.334	258.774	237.137	173.648	124.035	115.974	127.542	67.5807	96.4017	129.188	88.8234	116.739	137.715
transcript:ENSBTAT00000016993	82.7528	71.435	77.5464	71.898	154.516	177.261	47.1485	93.8145	50.1531	58.0773	107.545	147.72	55.3923	42.5908	56.7844	75.7356	122.222	158.646	264.298	164.231	249.856	392.573	386.733	207.633	227.429	191.512	315.185	324.089	401.295	306.13	243.523	169.23	409.435	449.628	383.286	408.045	309.545	368.846	451.339	457.119	303.275	357.826	362.797	361.559	417.848	432.067	383.788	332.443	316.885
novel.2172.1	98.5645	71.851	86.9243	105.605	143.019	239.997	44.2176	74.4065	53.5739	59.5307	117.443	143.963	61.8456	46.4201	41.1097	88.325	68.0648	272.695	507.267	339.909	348.685	684.14	572.891	368.175	229.962	238.036	325.289	438.522	448.816	203.802	278.192	182.523	423.779	181.914	90.4468	108.245	114.945	112.758	158.109	182.305	96.4259	80.2657	64.8488	77.7317	89.7645	86.5139	105.033	91.6039	84.046
novel.3106.12	0	0	0	394.677	0	0	0	0	0	0	0	0	1261.96	286.641	0	0	0	0	1683.68	0	0	0	0	0	0	0	0	0	201.573	0	0	0	0	0	0	0	0	1515.89	0	1562.6	1656.31	0	0	51.9689	0	966.446	922.898	1072.53	0
transcript:ENSBTAT00000035139	323.408	175.024	146.686	240.665	360.568	377.555	118.955	301.382	183.976	174.539	338.25	495.901	120.5	110.067	167.455	180.904	298.365	119.063	170.178	141.134	155.361	264.035	197.253	170.545	127.777	113.088	154.179	244.097	197.378	73.6706	129.209	96.1229	160.325	125.126	190.737	176.081	147.825	182.58	181.236	184.996	142.421	127.917	161.263	171.114	241.457	206.644	131.932	118.601	128.755
transcript:ENSBTAT00000005722	580.872	327.52	247.691	277.221	695.7	754.476	183.125	422.632	254.556	265.835	494.27	643.979	280.411	176.666	198.868	300.535	720.945	3.09204	5.57564	2.95216	3.20826	5.6006	5.40329	4.1325	5.82641	4.55094	7.15411	8.03999	7.6654	4.09096	3.25964	4.05812	5.22965	4.1324	33.2633	25.9342	24.2298	39.3703	39.562	46.999	29.453	23.3526	40.346	36.1719	51.4089	37.159	15.003	23.029	18.5573
transcript:ENSBTAT00000023055	0.912007	0.796401	0.381101	0.992121	1.63018	2.43176	0.952993	0.531961	0.629576	0.562876	2.79682	1.09789	0.26189	0.461188	0.25658	0.41118	1.23224	240.479	1015.02	339.8	891.96	463.927	618.665	387.977	351.681	314.367	539.657	516.42	490.187	78.0739	287.843	214.186	245.692	205.447	10.3168	3.45148	8.68313	5.13235	12.8277	6.53181	13.2991	8.9608	6.30552	15.9701	15.6259	15.1369	4.37232	18.0874	2.68202
transcript:ENSBTAT00000014560	0.359903	0.286631	0.0584414	0.251032	0.578915	0.868825	0.14066	0.430279	0.153541	0.555028	1.06531	0.261691	0.224446	0.481589	0.254593	0.413489	0.506152	108.561	985.848	137.501	1349.75	322.355	675.629	283.681	307.885	135.016	204.923	376.384	799.391	195.694	291.35	187.167	466.581	191.681	4.01465	4.73045	3.16571	3.03677	2.98459	10.6857	1.22394	5.38445	1.93822	7.45493	5.70471	4.13209	2.9995	4.53432	3.7424
transcript:ENSBTAT00000016378	67.3106	127.185	42.3713	94.2972	138.672	75.0224	86.9771	99.1309	70.1292	49.4772	174.944	144.019	64.1964	42.6077	112.627	127.912	103.261	164.482	53.7239	103.987	72.6081	343.376	294.489	211.525	198.956	220.617	235.204	324.463	372.992	251.441	303.777	158.583	561.049	216.388	360.268	324.27	482.423	451.869	701.54	467.001	523.783	568.003	473.824	539.323	652.267	586.803	343.236	542.126	474.587
transcript:ENSBTAT00000021755	102.102	85.6709	34.6593	47.3432	97.5932	133.94	44.591	103.601	37.8869	53.891	114.924	104.619	27.355	41.5761	36.3933	57.8132	85.1696	105.563	420.511	158.605	200.225	164.726	238.367	103.648	62.2637	57.9767	84.7072	138.689	73.949	70.4266	76.5048	101.672	113.128	313.676	694.63	763.556	400.728	815.291	851.541	713.893	498.825	756.517	1593.08	641.807	700.513	555.56	270.6	476.251	507.792
transcript:ENSBTAT00000001373	606.466	344.041	221.518	377.909	841.66	888.003	134.558	485.273	285.377	298.463	352.652	742.383	236.823	146.26	222.319	197.155	611.208	0.304762	0.109408	0.305502	0.307087	0.0934291	0.475105	0.233003	0.384389	0.104909	0.069021	0.146092	0.423243	0.2454	0.16999	0.422104	0.153844	0.476204	1.50291	1.32177	0.953535	0.659134	0.795693	1.39591	0.43235	1.00611	0.856684	0.836768	0.663502	1.26781	1.01257	0.845172	0.972782
transcript:ENSBTAT00000009998	211.529	124.189	132.319	341.476	346.201	345.371	79.8253	216.4	139.298	172.86	259.413	394.464	90.9215	67.3443	94.1391	156.738	305.957	142.761	203.318	178.229	188.367	241.876	188.567	152.774	153.469	131.483	215.292	315.437	251.495	77.2004	130.68	83.7592	166.383	198.756	157.079	198.175	170.808	175.048	200.953	194.035	127.997	219.081	206.442	268.602	349.974	398.06	111.76	158.081	126.392
transcript:ENSBTAT00000008142	311.994	192.031	215.258	362.293	468.134	209.597	150.987	263.034	152.773	268.992	539.072	369.706	233.192	141.156	168.906	254.655	613.967	67.2073	78.859	71.8405	87.9581	110.827	79.2165	72.7397	58.2819	65.7937	85.5554	108.601	100.961	82.3764	67.4279	45.0686	167.969	78.9815	127.649	164.706	115.596	136.697	144.272	148.384	94.2945	119.168	105.271	136.737	134.052	154.53	127.236	92.7385	130.336
transcript:ENSBTAT00000014027	214.487	151.141	117.797	226.672	268.256	226.98	134.256	231.164	160.853	165.62	287.894	366.222	163.268	108.643	153.451	151.076	411.741	111.449	114.415	108.109	126.593	249.032	243.127	113.43	95.5481	94.5743	167.588	261.017	152.258	103.903	114.819	86.1732	131.595	165.031	289.839	267.529	239.375	242.807	246.041	308.14	230.342	257.603	315.001	296.555	427.994	342.705	228.265	259.077	258.992
transcript:ENSBTAT00000036795	78.6079	45.8234	34.4009	76.7889	115.848	159.941	53.133	95.2842	58.0399	69.0152	103.548	172.046	37.5865	28.9092	49.676	54.0636	72.952	142.673	315.293	177.851	161.736	185.147	287.986	132.216	146.346	161.029	242.182	386.629	265.451	295.138	149.341	130.52	358.896	260.833	641.412	815.874	475.244	566.842	467.867	591.956	355.6	444.607	482.09	502.506	647.591	542.239	453.279	313.372	321.264
transcript:ENSBTAT00000027627	136.334	169.058	97.4095	147.792	247.493	182.115	74.0958	149.264	80.8626	91.8346	186.965	205.789	89.6289	53.5233	90.0736	161.675	226.882	186.282	50.0209	163.307	56.9507	257.609	328.881	161.124	164.713	158.575	219.754	277.775	233.078	262.353	199.015	121.659	410.918	230.479	308.461	355.116	394.137	396.582	504.413	473.994	335.622	400.133	335.867	357.496	424.65	336.529	321.548	325.111	306.35
transcript:ENSBTAT00000075530	153.277	168.633	105.867	149.053	254.085	114.558	233.399	443.145	285.777	156.378	468.697	651.665	231.321	179.745	317.985	228.197	380.937	15.6732	1.68033	11.0415	0.742118	21.8607	12.8223	13.5881	24.1939	5.37077	9.44828	6.52215	8.38752	20.4179	15.0971	10.4902	23.6743	93.5328	501.339	314.957	337.168	322.209	393.548	331.419	483.934	459.442	659.58	621.129	652.557	583.06	260.438	591.432	593.661
transcript:ENSBTAT00000065469	630.649	350.44	319.25	1086.39	1743.06	1190.86	63.0391	113.572	116.923	351.801	179.565	205.265	180.947	63.1036	78.7865	151.392	95.3007	0.188012	0.101243	0.159021	0.730722	1.21904	0	0.689965	0.275383	0.19416	0	0.521444	0.64434	0.136252	0.188765	0	1.92879	0.491907	1.76707	0.403969	1.91494	0.720844	6.24715	0.158172	0.271756	0.763917	0.622876	0.162067	0.156762	0.316367	0.144154	0.319949	0.184653
transcript:ENSBTAT00000013301	160.116	209.254	131.936	32.0798	656.991	254.236	77.6435	106.605	15.0912	65.3651	43.4862	127.279	93.5692	77.7766	12.8986	220.355	719.823	99.7841	115.028	161.01	19.4451	548.157	309.464	206.052	104.56	28.7321	155.019	58.5501	144.355	178.481	218.876	17.8566	391.603	458.311	180.638	947.438	280.745	45.9942	713.511	357.105	297.379	181.004	50.9386	167.881	82.4141	204.207	243.566	305.885	46.9206
transcript:ENSBTAT00000020243	0.12137	0.0786232	0.105802	0.0891109	0.0655037	0.137522	0.440584	0.585893	1.17558	2.1929	1.49238	0.0485909	1.54149	1.74372	0.960234	2.44293	1.00185	31.8159	101.085	36.4891	1.24457	96.3282	38.3448	206.07	283.553	118.015	75.6477	203.828	525.891	36.291	138.47	85.2467	3.88823	5.50821	1200.85	958.839	942.123	847.964	796.966	870.826	1662.02	770.751	1280.16	1245.02	2006.96	1119.95	637.848	1591.93	1952.49
transcript:ENSBTAT00000087062	274.896	116.439	117.437	210.034	409.324	547.018	61.849	123.447	110.903	137.58	182.521	201.511	48.4451	64.7346	76.7289	99.9243	161.136	146.293	395.626	176.221	328.228	252.742	262.247	167.176	104.593	141.918	164.353	246.347	124.27	34.6265	87.296	91.4283	87.3393	120.443	341.502	263.931	188.939	291.583	258.078	314.429	190.224	206.021	302.393	323.677	347.632	314.55	126.414	185.4	166.56
transcript:ENSBTAT00000081688	410.654	243.296	313.56	375.444	663.107	1128.86	104.95	218.019	149.564	208.591	350.137	421.926	169.238	140.501	153.277	265.28	391.877	47.5293	141.411	65.1024	75.1274	110.947	54.7211	58.4097	64.2556	48.6268	64.8424	76.6946	162.687	33.386	55.5776	40.2223	70.9189	34.6358	13.4205	10.8525	12.3811	10.6677	20.1297	16.3801	10.6369	7.53037	10.6976	10.1356	14.1964	13.5368	9.68161	11.7608	11.4015
transcript:ENSBTAT00000025431	54.942	102.708	22.9079	49.3705	237.619	63.0958	102.591	182.376	143.751	89.7143	233.739	192.534	101.218	42.4485	110.108	158.421	90.607	34.735	35.087	34.3087	6.53062	69.0904	75.5265	93.5975	67.6841	58.5849	68.5721	156.701	110.61	33.0495	93.828	40.3186	30.0415	101.737	965.174	648.68	930.563	1134.11	1039.96	780.5	809.909	1168.7	1081.69	890.92	1453.36	1317.53	419.844	803.954	839.983
transcript:ENSBTAT00000082766	500.004	225.052	240.535	280.569	466.217	1094.81	122.62	292.129	194.276	251.955	408.158	651.555	123.277	154.88	165.425	268.641	153.405	32.2765	213.144	48.5525	48.003	115.743	74.4877	42.9221	92.6425	70.5558	87.0024	103.146	144.666	13.9033	54.0574	34.2117	36.9353	7.17736	65.8716	57.6727	25.6982	40.4494	27.9394	45.0761	30.6891	32.8222	35.8156	31.3927	33.2627	54.9324	16.4708	26.6396	24.8503
transcript:ENSBTAT00000008508	204.674	102.352	85.2032	133.433	246.121	323.92	68.3887	121.178	80.1889	84.9969	155.132	178.136	54.496	49.7408	69.0689	94.9194	177.755	137.01	339.601	195.575	242.461	205.121	247.739	152.268	108.416	137.284	161.764	219.75	158.685	111.997	108.018	114.649	235.791	165.534	485.929	425.012	296.903	393.164	434.744	516.006	355.552	347.588	342.581	334.432	383.299	398.133	432.992	266.652	281.239
transcript:ENSBTAT00000064928	415.169	201.213	114.329	273.303	406.165	590.755	110.955	290.468	168.842	219.241	295.776	465.908	104.038	120.479	160.169	195.945	207.364	50.1641	183.075	50.2244	102.785	113.209	133.908	96.7837	116.933	102.919	143.681	175.484	185.084	40.889	82.0791	71.8352	84.689	59.762	217.08	184.404	136.999	187.242	199.671	242.022	180.369	187.656	222.539	197.865	256.996	263.107	119.701	143.828	137.739
transcript:ENSBTAT00000071602	102.823	90.8868	35.1541	109.972	223.093	182.441	88.1732	122.912	76.4424	83.1261	235.772	150.046	69.8468	68.2156	62.4457	93.06	120.16	126.095	99.6527	130.135	100.562	314.768	182.662	217.378	165.934	105.17	144.293	186.253	285.013	113.767	181.819	113.722	80.5088	227.173	495.527	383.586	459.827	372.196	639.568	618.026	705.06	576.525	408.46	765.787	890.481	979.92	511.356	549.017	516.084
transcript:ENSBTAT00000014907	110.112	158.62	60.2175	414.708	179.747	124.305	136.969	112.929	185.995	130.859	423.458	322.577	181.892	150.465	181.881	214.264	284.143	46.4766	16.6542	25.5804	12.0276	126.983	81.1114	61.1773	73.8623	59.319	97.3879	112.683	111.09	59.469	70.2943	56.7984	54.3659	220.176	330.872	298.36	469.381	732.173	607.468	557.25	415.747	286.472	925.344	714.458	600.794	535.798	300.965	372.099	424.075
transcript:ENSBTAT00000009492	356.775	153.501	152.388	223.602	386.716	765.34	64.544	160.637	111.262	153.482	249.92	281.438	86.0772	112.276	111.421	154.131	357.385	74.7084	335.326	122.005	193.226	178.031	193.47	102.83	117.197	111.199	126.295	149.141	227.66	39.9808	106.249	77.497	99.3828	107.457	185.569	160.017	128.98	179.619	188.556	239.374	145.462	98.8108	147.246	133.046	140.025	155.856	106.244	95.9621	80.9152
transcript:ENSBTAT00000020170	1.52139	0.952544	1.25395	1.7904	1.91006	4.97702	0.912499	1.95393	0.823617	1.39812	2.94145	2.52297	0.742579	0.908417	0.919121	2.27139	4.04071	178.362	1428.51	245.114	659.317	540.58	549.419	288.886	307.39	244.255	421.495	393.71	437.995	152.92	299.741	279.582	120.454	228.339	6.91486	6.98969	4.17449	7.0085	9.83458	11.4129	10.2489	9.30394	9.63081	5.25037	17.9479	17.0624	3.30795	6.84466	8.51992
transcript:ENSBTAT00000024600	409.423	315.056	199.04	257.864	615.18	553.052	163.052	355.257	275.434	253.485	517.979	753.394	159.963	140.499	193.909	170.314	568.186	31.9549	46.9872	35.0464	33.1549	55.2068	60.088	39.2354	35.8684	42.375	56.0463	73.5833	73.023	28.2728	40.3604	27.7712	51.392	68.7255	39.3903	42.8471	33.9046	38.3152	51.1193	48.2251	40.8355	38.4679	39.0755	36.7094	53.5854	56.176	38.511	32.2228	34.419
transcript:ENSBTAT00000024326	207.981	409.312	136.821	82.6533	528.299	266.669	162.365	385.946	249.75	198.856	609.791	570.889	232.285	137.091	303.186	297.333	966.058	30.757	7.83599	24.8099	5.86747	67.1969	74.3392	44.198	41.8206	41.6577	56.7508	87.6814	92.507	60.8868	58.3015	27.3939	86.6057	77.2265	51.5611	62.4537	56.6473	53.8734	66.5309	67.1696	58.1602	64.0946	58.701	59.3447	83.3918	74.6409	71.7611	68.5682	64.7325
transcript:ENSBTAT00000028048	244.008	187.26	110.931	255.409	343.802	276.965	101.422	257.613	161.113	177.855	319.432	383.927	133.765	84.6226	142.844	140.084	364.955	97.1635	172.218	111.242	161.162	224.056	189.593	127.549	119.456	141.939	245.166	262.2	160.972	112.061	131.469	69.351	156.096	151.029	146.393	149.365	136.081	145.467	162.032	159.343	133.773	156.235	186.822	185.016	260.792	201.16	127.043	121.002	123.576
transcript:ENSBTAT00000071634	252.002	342.376	210.802	262.299	359.885	194.174	194.866	314.467	189.67	187.755	404.573	569.446	308.377	171.624	265.456	321.691	789.295	39.6367	24.737	41.3684	31.6823	78.1033	69.709	44.8634	36.4162	33.8343	37.1981	59.4485	81.2288	111.759	65.9929	32.7762	154.325	84.5077	47.2389	63.1768	59.1685	54.2645	56.0708	57.456	47.886	37.1066	34.294	39.6685	50.4244	43.4806	76.8832	51.8735	50.4865
transcript:ENSBTAT00000072570	433.265	229.191	157.098	289.546	437.476	443.611	164.191	284.111	186.546	244.994	299.242	468.714	159.023	146.371	141.652	240.095	463.58	49.6913	88.1779	51.5058	75.8265	40.8141	50.8824	27.1858	34.0226	22.1856	32.0363	59.2671	61.3384	34.9572	34.2418	29.9603	46.5485	51.8503	347.446	288.257	168.65	176.281	190.201	222.03	201.302	170.109	242.406	329.497	203.945	229.63	148.945	147.877	133.088
transcript:ENSBTAT00000011403	110.766	80.3446	77.3203	97.19	156.329	211.601	42.4486	122.359	67.8129	69.4738	125.539	206.622	61.868	43.7681	57.3203	68.1702	451.432	88.1845	424.758	114.073	332.577	227.384	214.917	146.043	175.169	158.973	212.302	261.96	313.107	113.218	159.656	85.3409	244.102	558.945	263.535	242.978	286.961	221.651	258.04	287.234	271.401	263.744	343.739	343.566	412.224	395.735	153.602	266.773	226.236
transcript:ENSBTAT00000034108	26.2304	11.0651	34.0837	47.3068	38.8975	20.4414	5.5806	2.07563	2.11488	4.33437	12.9863	6.38401	3.447	1.6428	2.08696	32.156	0.76179	80.9921	11.6667	85.9259	84.4405	88.2087	144.964	15.9517	4.80005	13.5999	13.7305	38.4881	25.1783	111.094	67.9988	18.09	200.758	5.35885	898.169	1055.82	1576.71	3497.7	1155.29	1231.62	2034.03	671.598	1144.81	772.77	1120.76	749.963	1479.83	610.461	471.256
transcript:ENSBTAT00000016768	393.194	304.989	305.906	277.245	555.653	752.089	106.849	232.983	152.77	206.179	278.023	451.222	119.159	130.462	156.107	206.028	522.217	41.9987	133.849	52.9356	110.441	88.5747	98.1567	58.658	48.1808	47.5612	63.9008	75.2297	82.1773	37.6311	49.7	39.2426	97.8922	61.8246	70.304	58.1285	53.9618	57.0211	66.3497	78.21	50.1473	37.5729	40.9236	35.8351	48.2167	44.1118	50.0388	37.0073	37.2719
novel.752.1	364.264	176.666	154.021	365.604	352.27	637.115	84.4307	116.813	89.6223	130.009	253.881	255.872	72.5633	118.863	99.1983	139.177	620.16	92.2224	169.054	65.776	170.754	190.672	123.68	117.543	47.8113	51.0732	58.4987	153.436	118.919	36.7064	105.305	77.4759	230.187	95.0926	288.051	199.265	182.316	217.731	241.843	259.791	159.488	115.277	117.865	122.471	190.642	186.641	115.407	154.907	137.857
transcript:ENSBTAT00000073105	175.572	230.342	213.928	461.057	370.871	315.653	239.507	442.692	338.695	403.325	734.934	626.098	436.15	279.108	290.152	258.083	472.765	0.273975	0.0430307	0.413034	0.0460109	0.389508	0.295863	0.464314	0.419407	0.165045	0.230743	0.131334	1.04174	0.559799	0.374404	0.192482	0.359142	1.49835	0.778862	1.10649	0.521317	0.769865	1.07576	1.03081	1.23203	1.10933	1.58842	1.74502	1.15488	2.53239	0.592265	1.07278	1.22955
transcript:ENSBTAT00000016111	267.718	122.169	125.925	197.26	297.815	537.205	73.5634	180.233	115.999	127.634	206.894	301.706	98.1071	61.316	90.5118	103.199	316.954	85.9613	261.794	118.427	204.371	151.891	200.637	108.332	90.4752	86.6011	128.91	162.072	145.016	111.621	88.7095	69.9247	154.532	179.68	298.52	288.802	198.147	280.321	277.274	380.555	237.105	261.005	290.872	264.616	302.958	308.259	268.024	184.082	196.783
transcript:ENSBTAT00000007955	25.5629	35.0778	25.1955	69.9704	85.2098	39.8291	61.5131	87.5126	73.5771	75.6377	117.308	119.501	42.3211	38.2197	37.062	40.1588	87.7643	124.051	70.6121	147.517	55.2896	472.514	327.67	310.214	229.447	371.477	233.324	930.526	408.106	133.296	188.475	119.102	116.62	211.073	453.245	311.652	366.373	579.469	764.47	440.82	340.537	492.444	847.431	829.344	843.688	712.083	253.643	323.881	282.061
transcript:ENSBTAT00000018109	176.943	121.399	144.141	286.451	219.234	378.09	98.5561	261.071	132.406	149.853	271.046	377.508	94.2806	86.7697	90.3284	112.266	188.442	228.106	175.179	267.133	217.241	258.122	185.617	159.491	128.647	129.295	190.6	234.699	199.752	80.3023	103.33	61.8401	193.654	83.5939	140.798	164.437	192.412	166.52	193.422	174.334	117.47	147.345	182.063	170.306	231.338	201.63	135.55	99.743	103.634
transcript:ENSBTAT00000003725	280.358	156.679	143.545	296.826	396.944	299.003	122.679	224.202	158.394	188.104	259.656	381.814	141.245	80.7737	154.878	138.188	438.533	70.7714	133.027	95.9033	103.013	153.312	152.62	95.0949	119.07	104.689	139.956	176.924	195.84	129.894	120.972	62.1463	139.211	171.003	172.912	155.296	140.233	145.148	180.017	176.638	145.141	174.154	190.219	189.497	224.264	201.878	144.732	141.346	149.563
transcript:ENSBTAT00000017816	257.517	180.892	158.187	197.073	332.871	383.031	82.6834	203.719	124.607	134.758	240.973	331.212	108.785	79.1322	114.865	121.516	388.183	98.5258	191.536	109.508	201.837	219.636	219.33	120.316	110.518	128.769	180.03	204.091	198.751	109.596	131.852	72.9767	173.347	195.069	175.834	175.012	150.074	163.548	153.815	204.57	113.525	126.442	161.644	158.176	182.434	152.684	157.399	108.313	125.459
transcript:ENSBTAT00000005660	55.0127	285.753	2.97617	18.228	126.935	37.4448	14.4489	66.5004	7.25114	18.7614	10.8635	20.1873	14.7191	32.4424	38.1314	64.6754	1.44523	29.1147	62.2723	23.8747	4.55842	49.3648	32.406	37.8719	48.6508	11.9971	40.447	44.7046	25.1555	22.9279	20.2784	53.0755	106.648	347.613	956.42	630.029	398.182	1109.71	675.761	1252.49	1379.91	1986.61	2837.14	287.174	295.606	220.39	124.589	392.416	675.78
transcript:ENSBTAT00000013231	264.484	240.006	178.246	191.089	435.743	286.418	102.18	351.325	272.636	276.329	476.934	609.885	148.835	126.12	191.254	170.484	339.353	63.3902	90.9788	85.8799	76.3036	125.058	99.6867	72.3295	69.7183	75.3049	113.292	145.758	125.708	55.5303	62.3698	42.8404	98.2057	133.801	116.444	108.763	96.1853	102.897	124.874	133.341	87.7622	109.73	118.748	104.801	139.56	124.645	129.881	70.4763	73.0664
novel.1789.1	372.212	198.733	133.784	343.893	519.64	697.025	96.9512	195.733	150.161	136.687	160.354	416.176	119.487	107.19	123.643	231.847	597.692	32.5659	132.942	72.8303	47.2994	24.2112	102.692	18.9599	36.731	45.6384	51.0336	51.8295	76.9137	70.3324	42.6147	45.6053	181.256	128.519	254.33	266.194	143.436	169.626	172.238	354.808	112.667	141.051	105.715	134.657	121.678	131.876	245.417	86.9288	110.852
transcript:ENSBTAT00000001829	0	0	0	0	0	0	0	0	0.166478	0	0.854163	0.0410844	0	0	0	0	0.0413212	88.3562	607.517	99.0074	240.791	919.439	1261.1	469.719	714.316	533.537	806.407	1047.84	461.797	70.4996	363.303	332.706	89.2758	0	0	0.0495107	0	0	0.291879	0.174471	0	0	0.14574	0.715071	0.172916	0	0	0	0
transcript:ENSBTAT00000003545	306.86	139.207	109.839	279.788	349.549	397.974	77.3069	167.599	109.055	147.405	195.616	265.467	90.4988	65.1078	104.276	131.956	418.703	102.516	214.839	129.146	193.484	184.783	180.756	123.8	95.5393	103.607	150.151	180.055	129.136	74.3871	108.179	74.9883	123.117	213.049	217.777	214.046	168.441	238.534	233.111	286.659	168.043	200.05	205.964	205.231	261.93	223.493	158.74	156.321	166.111
transcript:ENSBTAT00000027875	326.383	160.469	97.901	188.216	333.664	395.277	51.45	176.504	79.6471	83.3649	214.711	341.55	91.1136	55.0104	85.3896	109.926	1388.79	64.129	253.792	75.256	124.484	205.654	165.754	148.353	121.887	89.2934	118.899	193.966	231.788	60.8312	79.0422	71.9584	80.5598	221.89	116.139	87.257	84.1749	91.7355	117.569	109.886	112.235	93.2079	77.6309	65.5191	134.181	138.728	63.1379	45.5614	78.6006
transcript:ENSBTAT00000019753	168.81	455.564	80.5162	73.6245	170.857	121.293	174.128	507.757	306.215	246.065	451.737	528.313	249.451	149.664	211.379	171.252	495.287	94.5965	63.1523	73.7012	14.0819	151.962	340.51	186.991	167.368	20.1421	8.3189	330.342	288.443	56.8761	189.12	64.7486	44.3357	85.5621	30.2917	46.1432	35.2149	18.1045	30.7494	23.965	30.9208	54.4447	33.3141	27.8818	46.7041	50.8417	27.7164	83.2504	79.5959
transcript:ENSBTAT00000001830	78.7329	48.7884	51.1466	74.5062	108.076	120.315	41.1799	95.5306	60.9268	68.6711	110.935	170.649	41.3748	29.7403	42.9495	54.6661	95.3511	134.146	343.79	159.728	579.986	331.06	339.37	185.897	205.037	195.198	293.095	390.474	379.897	147.909	151.512	96.7697	283.89	349.105	237.119	234.72	181.12	215.333	216.067	290.626	158.12	227.083	281.131	282.047	303.031	308.043	207.397	155.989	160.536
transcript:ENSBTAT00000011106	60.5573	41.3085	21.1476	22.646	22.4449	33.1328	12.4652	39.0678	18.0241	36.0903	40.3193	44.5728	16.6672	6.22385	19.577	57.6322	9.76832	331.092	585.204	248.468	275.733	93.64	77.2815	22.4894	90.7227	50.0263	170.711	81.8348	52.3586	145.5	54.4962	64.9503	183.389	140.104	1251	1234.6	799.713	637.574	290.465	528.819	304.824	587.37	1191.26	504.445	228.962	426.966	519.542	195.001	400.392
transcript:ENSBTAT00000009152	95.1882	180.056	78.697	321.846	141.977	109.467	56.8838	206.132	127.87	64.3213	121.431	143.296	57.9754	36.8486	69.9159	216.278	196.473	108.51	208.511	136.777	230.371	161.625	141.04	112.67	296.194	279.262	150.185	179.97	166.001	132.359	133.688	76.383	559.425	151.036	158.236	473.982	151.377	388.897	223.129	212.173	151.138	443.437	432.273	175.631	224.028	192.402	155.693	162.186	189.977
transcript:ENSBTAT00000029271	20.9308	19.7248	10.7438	18.5515	32.4493	20.2569	20.2553	45.3259	31.1556	29.1229	51.5393	73.2577	24.6874	13.7345	24.4624	27.6813	21.3575	46.2064	25.791	54.4232	14.0516	82.5477	148.284	58.6444	65.9683	91.1039	99.6614	242.064	111.006	110.974	78.1666	114.074	105.027	68.2668	983.315	971.441	764.584	675.043	1052.84	1421.04	781.963	940.981	1387.72	1466.53	1947.07	1263.03	852.076	1085.38	953.127
transcript:ENSBTAT00000073018	100.562	63.5375	55.3486	125.703	160.186	221.377	68.0963	100.465	62.5311	70.675	116.428	165.424	76.4003	38.8764	67.8648	75.422	152.959	120.752	259.179	174.395	361.972	210.604	344.081	158.381	199.495	197.917	237.725	296.696	292.379	167.694	206.12	140.088	281.891	248.549	263.195	260.298	229.744	270.944	307.683	366.68	251.541	295.519	296.89	282.647	377.343	344.478	232.722	261.031	260.472
transcript:ENSBTAT00000026802	104.681	51.3954	59.1413	78.7145	135.19	238.37	36.7213	81.0926	54.6547	62.4245	114.508	144.463	43.7316	34.0698	40.959	56.221	165.829	182.097	491.104	210.274	357.553	349.417	313.935	217.884	201.472	210.75	245.51	342.211	304.737	112.452	189.908	108.755	250.105	334.116	228.525	210.907	194.69	215.824	247.231	260.047	212.702	187.141	217.482	229.498	290.409	260.524	169.603	163.341	155.117
transcript:ENSBTAT00000001098	278.422	180.107	130.129	218.859	422.477	415.651	140.56	334.185	195.998	189.745	433.199	589.06	150.994	119.027	186.619	189.764	315.709	31.1504	106.098	50.2161	69.3334	61.9423	109.2	63.5848	97.6785	56.6931	63.0844	121.31	160.084	43.2426	74.9209	44.0685	65.6876	106.396	247.444	207.193	144.956	199.504	208.261	225.052	188.995	217.166	246.549	204.072	246.918	290.23	131.573	158.769	174.071
transcript:ENSBTAT00000075057	82.673	95.7448	68.6872	165.058	155.566	94.9345	249.496	321.888	132.512	139.356	297.367	619.886	92.6456	72.138	101.962	124.36	130.06	66.2349	50.2595	82.1681	31.7707	105.828	107.807	150.829	90.4825	45.202	90.3942	48.9902	114.749	100.614	72.238	41.6161	78.3903	195.24	732.449	567.684	543.645	315.716	441.062	507.65	674.189	795.643	601.122	556.623	409.153	1347.3	239.045	364.72	357.38
transcript:ENSBTAT00000025926	170.049	79.5148	81.6658	89.4398	237.067	316.238	45.7808	143.689	93.1423	104.192	222.638	242.965	67.1567	50.64	55.944	72.8465	220.778	106.281	547.926	126.804	360.905	269.672	264.599	222.308	198.168	142.523	245.519	325.626	262.271	121.141	191.667	123.091	202.09	87.4701	203.915	164.675	124.83	143.121	167.032	215.085	119.144	105.709	133.637	120.339	179.096	138.556	170.726	84.5372	91.7867
transcript:ENSBTAT00000064314	201.681	111.199	98.5146	162.964	296.304	396.878	71.2753	195.714	119.97	143.165	245.487	293.977	84.717	73.5087	76.9379	119.77	304.97	110.1	323.078	118.45	230.332	227.076	167.748	164.264	114.167	107.93	162.011	205.97	185.057	57.0196	95.7111	66.4987	123.599	142.064	278.453	234.747	198.855	241.95	236.113	272.655	215.398	217.726	257.966	267.702	327.749	294.566	168.9	192.116	163.038
transcript:ENSBTAT00000014801	252.314	344.393	147.78	166.05	489.432	208.544	161.139	431.209	293.073	234.982	592.527	630.837	212.503	157.232	266.301	319.201	637.76	32.8503	14.9861	31.8379	14.8629	64.8983	66.639	47.0909	53.2799	44.6765	54.8877	84.7058	97.4517	38.8609	54.9059	31.1028	70.0773	78.9538	29.3741	33.641	31.1821	33.9323	32.2437	36.9194	34.9772	32.3526	32.6832	33.6403	49.5224	38.1223	25.5537	33.6914	28.6699
transcript:ENSBTAT00000001948	252.134	179.247	82.6103	327.431	262.765	378.808	114.344	298.168	170.219	183.13	274.268	433.618	122.979	85.5272	139.881	176.985	205.711	39.8976	57.67	41.6344	42.9376	38.0976	68.9145	34.8291	32.6938	29.8339	53.4964	52.1989	48.4731	79.3749	39.0138	44.0521	84.4307	121.244	642.754	559.145	248.203	364.589	278.074	469.76	233.844	508.722	697.549	597.506	538.716	530.199	371.391	262.789	287.91
transcript:ENSBTAT00000071280	788.55	305.084	226.568	419.649	726.12	721.191	140.455	327.178	164.524	254.981	371.725	490.602	202.625	119.759	179.763	267.238	474.094	0.126604	0.545402	0.348014	0.396377	0.436637	0.351561	0.653357	0.440414	1.43818	0.822546	1.38501	0.842249	0.114687	1.42999	0.560358	0.528801	0.124215	0.247898	0.317363	0.290766	0.522741	0.499692	0.985218	0.487987	0.73946	0.400368	0.418343	0.686145	0.47933	0.521755	0.502711	0.808224
novel.1290.1	16.1856	61.1832	19.3659	28.3809	22.0955	37.2862	27.4276	42.8272	32.4811	21.8128	115.99	57.9387	37.3396	21.3073	25.4904	27.4986	49.6467	182.835	185.033	195.785	50.7545	629.882	612.658	479.268	408.88	733.207	387.527	546.093	1214.55	237.918	499.612	302.644	171.401	215.943	77.8618	66.147	61.5458	72.4464	99.6668	80.936	74.6268	92.0227	77.1696	78.3219	127.007	92.1388	114.64	81.3126	66.7703
transcript:ENSBTAT00000020974	85.175	139.727	226.07	157.454	551.275	214.068	292.299	241.844	448.87	326.707	766.217	194.411	331.734	360.439	177.298	422.327	217.167	10.5422	7.35942	7.39308	3.28859	12.8881	8.73156	5.98853	2.92962	4.66551	7.24131	3.54805	8.78172	4.36903	5.79121	6.69857	8.98161	11.2222	287.395	217.046	98.4294	118.968	112.629	177.117	98.2352	154.617	159.402	179.661	101.8	220.053	100.781	225.013	165.856
transcript:ENSBTAT00000004621	17.6164	48.517	22.4236	36.9252	67.5745	77.8568	92.8925	74.4167	32.2819	29.8958	89.3754	65.3694	79.707	72.3876	89.7371	82.303	52.211	116.137	27.578	72.5468	19.9939	170.452	153.556	130.724	75.2771	68.527	65.1314	258.124	129.72	134.212	171.209	155.378	130.822	163.709	701.38	612.373	820.033	752.079	894.043	820.806	1025.2	768.236	793.417	613.782	645.819	791.032	586.507	1212.62	782.914
transcript:ENSBTAT00000015208	212.117	162.508	101.824	253.906	344.393	602.926	71.517	113.166	105.293	94.8344	184.103	248.587	89.7423	79.807	92.8783	106.697	389.345	157.396	369.901	182.751	171.141	274.726	172.84	116.75	175.579	220.655	184.329	180.055	260.262	94.8642	164.825	124.974	148.461	223.77	70.4658	46.2319	51.2778	54.3249	85.0158	79.7542	50.4467	44.3988	45.9323	30.4212	66.6577	54.6883	31.0279	52.8051	47.7912
transcript:ENSBTAT00000067104	6.10387	11.0023	10.0821	37.5493	17.4435	43.0845	74.5876	13.5581	5.62426	5.54365	17.4432	23.025	61.832	8.05433	9.747	13.3653	702.194	18.296	6.55177	20.1301	24.335	19.2582	243.519	128.221	14.8898	14.8792	12.3997	28.6136	23.8823	196.533	16.5553	33.6644	58.749	1071.84	123.213	608.607	190.679	988.675	245.22	832.873	683.855	109.766	107.81	111.319	116.396	133.075	587.093	124.774	107.231
transcript:ENSBTAT00000081893	0.00472682	0	0	0	0	0	0	0	0.0171407	0	0.760277	0	0	0	0	0	0	161.461	899.508	209.313	81.3857	623.087	380.147	337.448	608.099	324.77	834.122	873.981	471.449	55.8649	257.046	189.81	18.0942	375.126	124.542	130.505	101.255	106.945	161.504	189.426	91.928	165.845	148.191	192.718	295.227	211.658	68.4459	188.308	169.74
transcript:ENSBTAT00000028556	137.44	76.03	86.6367	106.418	156.76	208.973	43.0213	79.6693	39.904	55.8919	68.9905	104.818	52.391	31.3115	53.4137	85.1246	162.263	201.718	215.549	250.291	414.173	246.593	390.57	166.774	199.761	145.749	218.719	189.168	261.891	277.231	204.601	122.514	471.427	240.719	194.407	223.099	184.955	197.311	251.086	307.003	173.043	187.053	155.946	166.66	169.325	161.477	256.145	181.604	227.394
transcript:ENSBTAT00000000841	71.4121	39.1652	55.2387	68.5428	111.074	162.479	25.5863	51.7391	33.4651	50.3625	60.2186	104.686	43.5457	19.8734	26.8178	61.4927	562.541	127.753	375.287	169.392	519.619	261.935	250.592	140.086	113.927	107.48	163.493	185.9	286.455	186.622	105.947	105.735	308.938	655.692	181.218	256.006	188.302	240.81	254.931	322.459	133.475	127.761	104.283	156.366	143.061	204.951	299.499	114.288	164.356
transcript:ENSBTAT00000006167	2.37369	2.23026	2.04766	5.39107	20.7096	4.87955	19.1783	27.0805	17.524	20.1491	38.5043	24.1374	8.48824	3.83627	13.5304	18.0177	46.8855	236.645	52.5514	142.476	151.738	223.291	650.065	65.8651	223.776	43.8459	822.078	219.226	149.511	354.333	269.958	160.048	1108.58	766.38	413.43	374.86	316.956	210.833	300.436	222.43	147.411	606.918	333.089	467.333	273.094	285.383	257.474	587.739	327.905
transcript:ENSBTAT00000039245	347.206	259.458	192.22	336.872	435.148	465.664	135.797	152.709	100.715	117.988	206.468	257.945	183.278	121.007	186.92	216.731	459.564	67.5456	116.032	56.2762	131.746	150.689	163.617	101.719	49.558	48.0109	63.1213	78.1532	83.2219	84.5516	108.102	54.1509	203.896	101.519	99.5608	103.998	105.611	108.144	110.248	149.868	80.24	57.8343	55.2584	49.4236	67.7065	68.8813	106.222	94.0161	101.164
transcript:ENSBTAT00000000926	198.02	117.125	99.5688	135.669	259.637	312.169	86.2937	85.2557	70.6128	72.3233	141.637	146.036	93.452	80.2484	85.564	144.179	384.031	126.563	172.037	133.523	185.529	283.744	255.101	175.94	106.491	115.682	101.73	164.865	200.976	178.429	164.61	115.584	452.358	208.784	266.362	297.74	223.787	260.789	304.128	286.857	202.392	103.036	96.0507	107.622	141.623	132.151	270.644	162.576	162.336
transcript:ENSBTAT00000082561	529.749	239.598	163.59	250.376	641.943	783.863	79.0675	197.83	162.894	217.431	335.819	327.699	104.128	114.186	103.872	160.272	218.256	20.0736	59.6085	27.327	34.7327	37.7902	46.0512	30.846	66.4302	24.9735	25.0357	47.9942	74.351	16.2501	44.0192	31.318	19.4557	63.4882	324.273	289.637	189.247	203.886	216.124	249.334	176.893	204.404	261.896	323.559	278.2	294.877	110.215	164.663	180.97
transcript:ENSBTAT00000076472	155.508	109.378	42.248	55.2037	22.9098	242.651	28.3926	417.192	23.4558	41.6112	61.8366	165.01	81.5055	10.3236	41.3304	62.7097	29.9375	67.2926	700.851	87.0637	136.869	41.1724	284.635	26.588	201.831	71.438	81.5812	116.455	122.369	309.911	35.4572	98.925	141.482	74.7589	828.444	614.833	252.366	387.937	92.4459	558.13	333.418	1625.42	244.7	270.747	305.31	437.302	678.023	137.632	284.879
transcript:ENSBTAT00000017867	0.366689	0.0601769	0	0.537107	2.82012	0.962117	0.997727	1.10834	0.232698	0.471599	1.58157	2.33604	0.240656	0	0.507114	2.9687	1.89363	199.179	764.95	243.567	503.623	253.317	619.082	204.016	237.678	426.008	537.621	552.05	460.488	258.365	226.062	476.885	287.218	155.755	16.5415	8.06732	57.9717	34.9156	165.251	8.19293	111.169	139.803	133.365	37.4895	48.0346	85.2423	4.81296	127.789	95.2426
transcript:ENSBTAT00000086638	231.844	225.857	120.733	231.961	223.684	182.885	70.1899	104.341	51.3589	62.1189	135.729	150.46	97.3179	76.2586	109.445	181.35	13.0579	144.2	123.687	122.453	83.7697	207.812	353.101	99.7281	93.7221	113.883	115.197	186.972	131.694	208.813	217.351	131.904	321.787	10.5792	342.965	374.637	503.224	342.829	402.052	452.74	279.298	256.387	230.625	263.118	302.114	231.6	367.723	415.869	364.737
transcript:ENSBTAT00000000100	339.873	282.119	213.418	287.349	442.082	315.505	194.029	305.98	195.893	219.99	423.297	623.919	209.783	132.225	228.78	196.74	442.83	30.0842	36.0717	32.0331	30.8316	58.7748	61.143	41.7639	38.8535	35.7358	43.0498	64.0695	76.4453	49.0051	50.5207	27.7207	76.2734	50.0909	71.3722	69.173	61.2605	80.7509	77.461	90.69	61.5067	54.4098	51.5048	50.5159	68.2348	69.4174	75.837	61.6092	63.1395
transcript:ENSBTAT00000004477	253.883	141.698	93.2994	165.257	233.717	290.622	120.852	199.117	216.782	155.82	392.876	331.082	93.5614	110.498	160.249	80.3178	541.685	43.5692	91.8011	49.7215	25.822	97.2591	98.2664	124.596	130.141	167.249	115.624	211.505	178.299	61.2165	153.424	112.828	53.2668	168.739	258.834	123.838	188.769	210.163	210.996	205.881	345.839	172.974	208.535	140.903	463.74	258.248	144.5	182.48	261.299
transcript:ENSBTAT00000031476	96.8294	87.0309	45.143	153.08	304.301	225.684	143.365	226.728	190.444	164.458	341.942	339.748	96.505	46.787	82.8834	84.4328	263.106	83.3617	34.3274	95.6834	52.6054	312.176	325.518	189.72	104.901	156.539	196.414	385.175	232.309	93.6575	102.028	62.2908	91.9876	162.565	212.112	202.127	156.482	359.496	439.294	473.114	384.482	296.437	462.104	405.714	546.581	384.338	180.518	202.397	199.232
transcript:ENSBTAT00000044066	0.289868	0.218822	0	0.21027	0.396322	0.468034	0.38885	0.0725087	0.126136	0.195003	1.93786	0	0	0.152166	0.390417	0.102271	0.731826	116.548	896.947	212.691	343.822	272.705	335.919	191.207	350.692	345.397	309.782	346.373	328.639	124.902	185.388	448.312	15.9856	296.688	558.127	320.96	245.056	255.908	375.383	272.201	273.938	167.929	224.281	195.445	388.716	294.414	120.782	303.577	290.39
transcript:ENSBTAT00000002345	273.175	178.106	177.154	192.065	414.15	460.435	95.2562	222.975	128.176	145.705	224.003	346.385	151.32	83.2748	126.97	158.159	493.71	65.9149	154.616	81.0314	167.361	166.679	163.931	84.2698	94.3641	81.5789	102.127	118.328	132.067	92.6013	100.897	57.0844	136.206	121.187	112.107	98.8321	103.273	87.8832	125.77	154.789	108.814	80.3152	80.8836	69.7777	106.005	95.3078	101.805	77.9523	89.1593
transcript:ENSBTAT00000027331	0	0	0.025079	0	0	0	0	0.018938	0	0	0.37552	0	0	0	0	0	0	87.8662	924.494	165.375	606.881	504.138	487.603	364.182	290.134	303.037	389.024	470.597	657.464	150.492	319.11	204.29	177.47	724.981	0.0910736	0.0832812	0.0232223	0.0685879	0.277502	0	0.280122	0.118115	0.122574	0.233879	0.169668	0.146748	0.356621	0.313309	0
transcript:ENSBTAT00000082989	70.366	100.864	81.837	42.2193	282.575	125.433	230.418	247.879	118.854	171.474	327.002	292.355	149.852	70.4657	104.016	179.925	552.081	95.6428	2.18783	70.192	2.79834	55.5381	21.4065	133.552	81.7498	20.536	63.0005	12.3618	34.3381	72.6772	23.2356	11.9295	107.224	348.096	269.422	259.532	660.558	570.516	759.69	219.274	508.31	511.408	466.102	598.421	693.168	697.678	163.662	233.471	199.843
transcript:ENSBTAT00000037541	249.745	126.761	145.926	175.861	301.547	488.41	62.7287	136.205	86.8945	100.408	200.005	248.662	71.0109	100.333	82.0008	132.527	208.69	76.3496	409.376	88.7133	204.959	193.312	193.451	153.227	132.321	114.758	151.35	189.128	217.139	61.1124	134.765	93.3783	166.587	100.009	164.472	177.223	116.601	154.185	173.082	234.409	126.14	98.5808	127.693	129.276	151.162	157.918	152.596	100.884	103.739
transcript:ENSBTAT00000035789	307.041	136.059	109.865	219.698	361.004	534.542	55.7331	164.307	113.44	141.343	189.368	246.662	70.5668	69.7864	81.3134	119.852	252.883	78.6549	231.013	89.2783	188.555	173.776	174.584	98.0579	84.0159	86.9417	110.541	142.431	102.677	53.9999	82.5638	76.8073	75.1615	142.583	268.748	221.491	153.895	236.913	201.3	276.777	174.39	217.376	243.022	218.457	300.182	263.545	169.203	158.494	172.396
transcript:ENSBTAT00000047021	113.125	66.9525	38.7307	79.503	145.609	180.312	42.7785	114.295	107.468	78.1495	128.569	223.881	69.389	43.439	68.012	49.63	111.611	101.889	281.23	125.616	100.94	161.562	229.381	123.402	101.332	169.9	200.426	364.597	170.669	103.91	137.088	211.136	42.4778	138.567	364.237	359.469	294.445	386.153	378.143	491.503	371.623	508.745	620.694	457.099	561.082	582.091	358.734	397.695	473.227
transcript:ENSBTAT00000015695	123.075	70.7365	73.4015	139.058	150.564	147.929	54.9818	72.6182	49.1412	61.2676	105.729	126.377	63.6668	51.8956	59.3331	93.851	300.99	193.15	147.326	218.156	355.693	258.615	225.633	140.057	74.7065	99.1632	114.521	212.253	148.35	138.943	114.145	103.083	262.836	413.219	262.354	299.661	244.209	357.831	336.296	356.54	214.982	183.605	207.752	209.632	205.9	215.402	230.815	190.241	237.983
transcript:ENSBTAT00000006594	35.6206	23.0378	23.5535	48.4378	54.0011	90.3228	23.1421	38.1933	26.6416	28.4335	50.3919	58.96	18.6267	13.0915	19.1068	34.416	78.7458	175.109	385.931	193.891	412.875	386.995	372.741	282.304	251.953	218.216	356.445	425.841	349.586	145.351	210.431	134.115	216.689	436.746	212.154	231.436	158.637	229.728	173.087	278.574	178.315	181.635	201.119	188.34	231.953	197.545	214.046	131.329	148.268
transcript:ENSBTAT00000016754	138.506	56.1379	55.5064	110.863	204.433	280.441	48.4888	93.2458	69.9721	72.7014	131.443	137.201	51.1378	41.3808	55.6275	67.5896	151.514	110.296	372.462	145.699	207.063	217.54	217.574	140.186	167.199	176.139	192.983	252.392	210.584	69.9603	127.469	113.596	92.8791	203.419	342.86	267.695	235.266	341.372	392.401	364.42	281.424	278.712	382.789	293.944	473.426	375.052	187.617	250.769	234.045
transcript:ENSBTAT00000071912	117.785	145.446	76.7711	139.865	211.826	139.215	80.697	119.24	57.4144	66.5164	139.256	165.523	78.0999	59.0897	91.1851	121.575	81.5692	157.364	62.7561	136.2	37.9825	279.148	260.846	198.225	175.786	163.389	215.445	257.925	219.371	143.512	275.341	137.985	333.715	66.2174	267.425	293.27	352.661	335.25	437.214	386.218	321.664	285.361	267.55	286.186	347.758	278.243	216.356	351.741	329.208
transcript:ENSBTAT00000084451	262.818	136.221	106.663	240.668	336.107	541.718	62.6648	190.84	122.781	135.15	212.623	336.756	87.3976	66.1389	92.6694	113.857	375.707	91.1631	208.333	96.6671	168.114	174.644	177.833	118.246	103.496	107.864	145.369	172.226	144.444	65.4352	98.4604	61.3741	105.863	203.12	112.847	117.759	85.8515	99.135	110.099	138.135	94.6074	110.934	121.66	99.8741	142.801	127.235	89.6098	77.441	80.107
transcript:ENSBTAT00000013127	361.263	223.664	243.975	139.965	393.474	400.946	102.625	280.115	185.708	178.767	507.945	544.768	207.736	129.924	139.562	189.444	364.858	49.2468	88.6556	48.5547	97.6693	107.037	55.4642	50.1187	28.7937	16.699	33.9804	79.1559	57.0619	21.1038	24.5321	17.7085	89.236	16.848	105.429	109.869	73.7324	85.7581	91.6028	102.27	54.4331	44.1526	73.7847	92.2268	102.611	87.7091	47.0145	36.4874	42.9009
transcript:ENSBTAT00000044059	228.825	184.717	129.145	280.348	319.902	245.534	150.041	248.747	286.539	214.865	428.037	456.319	167.292	138.909	197.035	201.281	727.757	41.3037	23.429	40.3461	13.5721	36.737	38.6823	29.2449	18.5934	22.0246	33.4097	51.4356	36.344	31.1456	26.0026	16.4124	31.6103	54.56	189.704	165.92	127.262	123.846	144.938	136.145	119.654	116.517	171.096	175.105	163.324	139.799	114.833	110.346	103.197
transcript:ENSBTAT00000008819	35.6132	6.33048	27.8577	75.3877	337.071	23.6151	2252.34	25.6475	44.4176	63.3027	62.5559	105.76	18.6805	11.2286	150.577	1750.3	31.4002	0	0	0	0	0	0	0	0	0	0	0	0	0	0	0	0	0	0	0	0	0	0.085911	0	0	0	0	0	0	0	0	0	0
transcript:ENSBTAT00000008511	361.079	241.673	168.557	250.438	396.03	525.331	107.277	508.587	269.559	385.676	672.859	715.363	194.515	182.645	167.738	237.498	418.082	0.260369	0.0981448	0.359693	0.251861	0.181031	0.191787	0.501637	0.734126	0.150574	0.0742986	0.336991	1.13167	0.858535	0.329379	0.368772	1.28212	0	1.96043	0.835427	1.28124	2.53712	2.30194	2.08531	1.35232	0.999728	1.2735	1.44539	5.31878	2.20814	0.768584	0.640993	0.680209
transcript:ENSBTAT00000000519	41.2791	21.1737	25.3099	34.3775	59.4291	99.9874	18.7097	38.0371	21.6693	17.1709	35.6888	68.1829	23.649	13.7842	22.6418	24.9731	40.3185	157.798	390.918	271.76	404.033	504.705	383.76	238.863	374.614	271.041	308.132	459.54	619.25	202.049	316.483	145.601	340.569	303.428	67.9642	66.6604	57.1575	70.3908	78.387	87.3551	64.5337	76.0635	74.6998	66.7754	74.239	98.1941	70.1343	62.3523	57.7846
transcript:ENSBTAT00000084634	77.0333	60.8392	42.7969	47.0443	63.0256	264.422	25.3502	104.958	47.4864	42.9239	147.109	120.692	29.2264	56.9205	35.4104	11.2432	59.1259	136.083	749.022	182.142	135.439	243.17	257.998	199.191	360.01	209.785	246.421	348.387	404.074	64.1895	317.671	159.581	36.6514	165.866	114.071	72.3828	186.17	167.698	161.464	199.088	190.174	141.251	169.599	225.221	275.29	269.758	57.3405	176.547	95.014
transcript:ENSBTAT00000075079	0.00375599	0	0	0	0	0	0	0	0	0	0.465749	0	0	0	0	0	0	219.631	28.1975	132.132	16.0942	539.322	873.368	483.384	430.588	369.633	471.153	914.601	793.034	383.934	1044.55	368.942	222.01	829.32	0	0	0	0.014178	0.00441256	0.0505542	0	0	0	0.455833	0	0	0	0	0.0855762
transcript:ENSBTAT00000009715	225.27	87.624	73.0492	161.852	194.356	647.021	42.7574	147.473	126.202	124.957	194.697	172.857	69.8757	55.4328	79.3622	73.2098	189.494	63.8799	313.337	69.4318	117.29	121.966	152.443	90.0001	123.642	116.222	150.403	200.894	142.702	51.4732	122.048	105.045	38.3904	57.0551	401.062	358.741	128.224	247.956	198.503	284.516	185.494	261.244	440.538	419.606	355.701	332.664	122.136	232.778	259.314
transcript:ENSBTAT00000026534	121.273	57.9837	64.1576	86.1375	316.899	257.626	122.311	218.663	102.149	154.25	226.975	273.901	55.7523	66.867	141.222	126.813	461.623	15.6147	32.5794	17.805	16.136	11.0412	20.5847	12.7959	26.7412	17.6311	37.6004	28.4889	22.6103	9.85878	19.0313	14.4272	11.1061	39.5775	590.258	523.421	411.676	540.436	437.474	452.035	464.58	535.831	843.947	769.985	978.55	810.237	249.028	581.082	818.668
novel.765.1	74.8022	55.3294	125.433	281.226	305.85	280.473	62.3774	43.1054	80.8821	86.4317	298.2	34.7918	38.6012	72.2164	16.6403	17.2414	21.0766	226.647	71.2278	229.706	173.362	344.726	248.153	59.0619	57.6835	88.3866	152.835	202.399	26.6406	32.8699	71.671	56.1362	19.2223	54.932	613.276	244.312	607.866	665.983	945.008	819.372	145.281	177.139	618.84	585.037	813.511	194.883	28.2898	106.627	308.247
transcript:ENSBTAT00000077490	234.569	83.6884	77.1446	167.688	383.414	314.487	72.1442	94.1511	100.49	97.9163	149.409	142.901	45.3069	40.8257	66.1949	169.426	108.762	96.1235	220.697	140.136	155.758	137.242	135.743	106.339	54.212	63.0298	53.4812	101.945	81.2167	52.4139	59.9917	60.646	102.428	67.1462	610.757	473.96	324.155	376.1	442.252	382.406	367.401	345.697	421.796	389.307	437.267	448.051	233.547	275.926	275.154
transcript:ENSBTAT00000068414	24.4334	13.4952	13.2154	16.2694	25.7294	31.7033	5.60538	20.4518	9.29878	12.3936	21.275	20.3797	7.76398	7.00553	5.89934	13.6485	33.4468	192.76	745.439	273.641	238.827	522.784	320.289	193.839	227.569	665.603	860.921	401.352	257.703	135.299	168.462	187.744	93.0131	154.106	48.0026	26.2784	39.2758	36.4102	34.5471	31.686	28.3345	25.3444	30.4881	28.3785	36.5054	25.1033	18.5584	22.1006	22.2328
transcript:ENSBTAT00000049560	159.832	109.713	99.221	173.673	229.362	253.53	77.9002	160.307	91.6167	100.961	182.14	238.186	87.0859	80.8842	71.7389	86.8938	100.362	213.188	136.845	303.697	241.649	319.576	327.195	123.986	120.315	73.1278	129.773	190.622	156.043	69.6123	114.729	113.195	63.9054	81.5874	193.388	197.269	167.143	197.395	227.093	306.886	159.205	161.091	182.309	128.503	260.759	231.736	106.516	110.406	120.004
transcript:ENSBTAT00000013405	106.789	101.552	69.9198	138.037	175.314	105.991	73.5168	151.24	94.8147	89.1133	191.158	222.606	84.2118	67.1337	84.9913	109.381	294.883	97.7772	104.42	117.288	74.2057	286.924	254.289	204.575	163.226	174.243	186.056	259.145	277.214	113.451	184.802	90.9202	154.108	332.103	222.308	217.935	193.154	214.391	272.984	268.898	195.893	215.868	226.49	228.647	289.66	271.621	166.914	191.126	173.499
transcript:ENSBTAT00000005143	4.01283	235.379	3.18893	293.126	7.68947	5.56303	122.343	4.30918	2.09454	54.376	138.768	115.623	163.05	144.478	148.573	160.811	26.2814	4.89148	225.449	5.48495	227.677	13.5267	8.6437	281.475	3.98938	3.7503	160.996	230.456	194.688	427.054	765.681	171.092	420.609	20.1057	4.67283	278.396	4.50696	439.738	17.4286	11.1296	287.576	7.90473	7.2656	188.272	217.688	179.396	440.187	931.855	439.849
transcript:ENSBTAT00000013933	0.0924246	0.0554204	0.0686904	0.223152	1.02674	0.167409	0.314911	0.744713	0.12246	0.323544	0.919932	1.04105	0.233299	0.0964144	0.711768	0.376261	0.0679904	133.407	19.5023	105.56	6.80802	148.565	316.207	107.653	53.9004	119.422	120.165	327.456	194.341	86.1115	91.6518	231.112	53.7239	150.503	573.847	502.627	731.943	749.627	1304.83	1125.39	817.076	1007.25	1177.43	708.783	1010.46	1018.88	998.295	741.215	834.001
transcript:ENSBTAT00000026036	273.178	176.449	151.836	209.534	352.399	496.081	84.3606	122.74	83.2192	99.9715	151.658	227.791	104.486	74.607	108.131	129.402	323.627	62.5661	202.067	67.8223	190.484	163.115	157.562	96.9747	100.746	74.0585	89.13	104.283	143.206	102.092	108.711	64.4214	156.991	95.5331	127.351	122.125	108.802	120.164	144.545	163.776	114.199	88.9392	84.8113	74.6979	107.199	101.963	106.695	93.2561	106.542
transcript:ENSBTAT00000000993	195.489	107.151	145.056	122.018	131.269	349.318	67.776	171.706	160.45	217.707	296.677	306.025	105.609	62.3033	77.1397	67.4832	12.929	5.55205	11.5623	5.20729	2.36305	10.4971	4.06378	5.69232	20.9682	4.42486	11.8708	5.47044	12.6528	5.98479	7.62087	2.98902	5.39268	13.6592	545.506	515.886	396.364	654.288	334.435	294.326	611.825	729.106	750.2	729.237	1023.35	1048.43	305.511	859.559	829.008
transcript:ENSBTAT00000048363	0	0.0320293	0	0	0.133424	0	0	0	0	0	1.12239	0	0	0	0.0469414	0.024593	0.0373293	177.858	887.303	337.54	114.94	509.404	380.2	208.21	466.184	458.068	462.417	579.039	502.681	115.362	254.125	302.065	53.8529	573.63	1.98912	1.56547	1.4218	0.699891	1.14644	1.6287	0.601779	1.26872	0.413791	1.18432	0.833127	2.04916	1.69983	2.1255	2.9134
transcript:ENSBTAT00000019499	258.145	194.472	172.789	221.452	183.038	716.002	57.4073	163.222	112.485	138.304	243.064	277.179	117.566	83.4809	104.204	88.1852	173.293	62.092	332.439	81.4518	115.654	99.0863	165.894	86.1733	128.688	87.6665	87.1537	104.013	89.9172	61.6322	104.794	84.7834	95.3241	97.9725	82.1257	80.7673	70.9519	98.5079	98.3352	127.451	57.1297	86.5418	82.596	78.0093	105.345	88.839	61.4553	66.7533	81.1706
transcript:ENSBTAT00000014704	70.7881	73.8343	35.006	100.843	113.677	97.3891	64.0227	105.096	75.447	86.7885	172.986	141.761	58.0403	46.7911	50.756	55.2915	79.9018	157.5	118.735	219.268	78.467	299.815	172.908	161.153	130.457	166.322	147.077	378.168	185.518	102.512	145.934	88.8853	86.1701	136.842	350.343	322.441	294.214	356.661	445.097	416.442	319.808	485.382	460.946	548.462	617.498	615.92	284.017	352.717	336.434
novel.1353.1	36.8108	28.9727	18.8778	17.5511	21.225	25.1747	9.03974	21.9963	14.1653	23.0468	22.8292	26.0869	21.4726	6.9952	11.0547	43.9551	5.43375	387.809	417.345	336.142	267.952	81.2632	75.3869	16.1439	75.7043	39.7858	136.518	53.6254	46.9143	253.019	49.1545	62.7806	309.349	100.996	886.389	869.454	779.139	454.391	300.383	486.938	197.968	402.796	810.792	372.919	160.144	271.403	480.773	153.886	290.991
transcript:ENSBTAT00000001674	0.00402212	0.0121012	0.00925248	0	0	0	0	0.00419212	0.0133698	0.00132637	0.493932	0.0178472	0.00270739	0.0222871	0	0.00168939	0.00769289	240.994	299.22	243.027	207.024	558.808	700.048	378.348	389.718	336.495	674.214	670.269	564.65	320.935	457.646	343.403	254.107	275.458	0	0.0122901	0.00856747	0	0.00315015	0.0360909	0	0	0	0.330352	0	0	0.0115123	0	0.0463466
transcript:ENSBTAT00000053071	0	0	0	0	0	0	0	0	0	0	1.19205	0	0	0	0	0.0308292	0	219.557	38.1377	182.411	27.4703	683.545	842.721	354.043	491.263	317.608	496.141	1053.53	870.287	459.759	766.828	380.246	92.0691	504.774	0.0590449	0.0373797	0.194563	0.118008	0.201202	0.395168	0.150875	0.29158	0.188625	1.39465	0.739775	0.0146369	0.0566896	0.192434	0.269107
transcript:ENSBTAT00000010193	348.091	386.105	187.837	366.019	564.471	271.785	135.077	132.044	82.0939	95.5293	209.207	244.876	187.832	159.174	203.798	339.735	351.76	40.1995	61.7686	41.7146	64.4482	74.6263	58.176	50.7993	24.3974	20.856	29.2876	33.3928	37.4908	50.6061	60.0638	39.1742	103.136	25.9007	43.2639	54.0993	49.4715	55.6033	54.1669	46.8646	47.1821	19.8326	14.7376	16.6198	21.5192	16.1702	43.2726	40.1478	36.1342
transcript:ENSBTAT00000015200	469.718	314.377	66.7975	72.4288	428.916	95.2496	28.0183	98.309	120.972	217.972	163.266	74.5805	7.04428	3.70445	10.5798	20.1514	3.06622	19.5892	236.729	22.9934	70.4774	54.1716	25.631	11.3392	19.4512	32.252	105.504	20.2471	11.768	6.46346	7.17799	20.155	13.0815	17.0686	819.86	411.019	756.89	827.175	711.666	626.743	232.218	503.388	602.969	589.193	827.753	714.158	171.047	298.158	279.69
novel.3208.1	70.3569	38.9629	28.8677	43.9695	75.1707	139.161	3.12647	16.897	11.2024	8.30516	14.9946	19.3772	5.16762	39.371	9.70308	25.4558	0.864785	167.503	704.226	404.83	1090.9	161.462	608.459	38.3075	20.5243	30.8823	38.9966	107.368	79.6015	24.8171	42.3484	104.788	348.986	11.7654	45.0138	82.8623	54.2116	59.1814	101.373	48.2587	107.813	100.894	66.9137	7.83405	7.0263	16.514	15.3124	24.8146	113.636
transcript:ENSBTAT00000032937	121.088	110.248	65.9503	153.729	287.509	168.347	102.617	231.388	162.022	126.658	254.709	413.502	178.482	76.6735	129.443	122.034	116.957	78.2642	177.544	82.7423	103.857	190.404	167.022	116.741	93.8754	97.5859	148.343	205.727	144.353	100.259	116.579	79.029	93.0079	132.427	170.342	217.727	149.046	188.147	158.705	208.564	164.751	166.83	213.456	240.807	255.471	227.931	158.345	174.449	174.653
novel.3106.6	151.782	0	5.53281	0	0	0	0	0.825287	0	0	0	0	0	0	138.072	0	1907.95	0	0	49.6451	0	2222.03	0	0	0	0	658.767	0	0	248.623	0	0.0572148	0	0	1174.61	0	0	0	294.594	0	0	0	0	0	108.531	0	270.934	91.0831	2130.6
transcript:ENSBTAT00000007835	34.5498	36.8246	25.1844	68.1483	45.6653	50.5374	29.7565	71.8527	50.5119	50.4541	100.447	110.125	31.6689	24.5149	27.336	105.359	53.2564	475.876	90.6184	344.616	291.955	429.221	344.95	252.899	148.403	88.2436	191.63	480.724	191.185	159.369	152.177	106.556	359.374	216.443	222.526	226.453	200.263	211.233	177.632	205.635	128.6	202.537	217.739	254.257	280.116	328.316	104.655	119.826	115.394
transcript:ENSBTAT00000066510	211.558	202.632	132.878	239.247	269.874	170.001	189.337	428.086	303.722	327.564	775.749	746.676	312.683	167.331	197.934	198.365	519.567	0.271613	0.747399	0.691489	0.229896	2.29767	0.678015	1.91877	0.731021	0.104718	0.0581305	1.11322	0.153317	0.130897	1.25988	0.199219	0.122604	1.0322	1.40972	1.78387	0.744226	2.39997	1.52877	3.64694	2.739	3.63085	1.06509	0.88502	4.01076	5.11889	0.823644	3.52672	3.0064
transcript:ENSBTAT00000055320	25.2995	62.7131	33.6685	20.2607	116.05	89.8978	109.003	85.0817	60.245	38.4583	178.276	75.3444	93.6445	58.1527	79.712	89.9593	70.402	135.665	16.9101	51.9028	13.4332	256.401	186.717	192.244	110.829	80.0483	114.807	270.996	193.052	228.368	223.62	109.891	159.124	226.458	394.937	321.457	409.013	374.53	497.192	420.691	532.258	505.914	470.347	592.689	656.965	679.334	503.37	599.504	477.029
transcript:ENSBTAT00000071273	134.19	95.3676	69.3491	151.692	203.075	163.684	69.0403	154.489	98.4442	107.617	205.794	266.847	103.06	52.3978	87.5931	88.6837	245.655	79.5479	148.4	102.775	102.931	166.236	160.846	117.242	109.379	123.095	166.655	227.224	156.929	119.314	128.735	76.4653	107.297	187.61	248.679	279.173	171.032	222.16	219.236	262.631	225.859	308.256	312.45	310.388	354.533	345.85	260.453	232.599	209.415
transcript:ENSBTAT00000015648	143.923	194.741	121.346	149.402	263.045	201.366	141.711	328.464	222.551	191.057	520.813	545.305	195.129	136.069	201.566	194.487	185.276	42.9127	35.6277	46.534	16.3162	108.327	76.398	74.5932	81.6265	71.5853	88.8298	145.927	117.579	50.1544	72.2395	38.0643	63.8282	34.8482	102.818	89.4507	116.947	108.766	158.466	121.486	127.976	118.282	148.023	153.258	184.776	161.449	94.1948	120.298	98.8339
transcript:ENSBTAT00000027974	349.348	159.443	180.621	298.539	512.25	610.325	109.371	176.294	155.499	204.61	311.403	327.257	82.9443	117.617	108.314	174.44	205.466	24.3943	58.7292	20.4207	79.9013	51.3173	43.3959	27.4765	24.7477	31.7981	62.8788	40.544	45.983	8.45572	20.4398	22.3673	41.324	21.1065	222.292	147.842	112.735	147.408	172.73	203.37	133.552	97.8059	184.152	237.806	180.599	188.878	77.1702	108.765	119.695
transcript:ENSBTAT00000016130	87.3498	131.192	68.2702	146.199	183.37	127.701	108.876	196.114	145.083	142.669	330.153	247.924	116.499	98.3927	128.676	107.732	164.338	90.403	39.3636	75.3254	20.7666	176.412	142.091	128.564	101.942	118.253	129.452	274.902	183.941	132.546	141.654	94.9826	122.242	202.388	239.755	204.792	227.477	241.623	274.934	261.866	226	246.719	269.645	253.966	371.049	303.113	215.905	242.779	256.339
transcript:ENSBTAT00000013559	351.118	214.868	224.772	154.371	465.979	550.16	112.724	285.857	228.702	184.865	323.859	436.125	205.99	99.6495	177.248	192.408	372.617	16.3458	23.8716	20.6138	17.8011	48.7483	47.6607	32.776	39.967	45.3117	47.8098	90.2632	82.1267	34.3289	50.2769	26.0466	31.0075	21.0071	39.6415	30.398	20.0458	32.4521	40.787	50.162	30.8811	35.5842	51.5494	40.2309	32.8193	45.6349	28.3706	36.5465	33.6285
transcript:ENSBTAT00000018089	370.376	213.25	181.862	330.348	472.995	666.904	93.6244	226.338	176.626	188.63	290.235	401.271	106.106	130.056	135.994	209.908	446.912	14.2709	24.8332	24.4285	22.9161	12.8134	20.5045	13.0205	15.531	15.1145	16.4496	25.3801	20.453	16.969	13.6946	15.3716	27.1675	28.3797	98.3871	81.828	56.4265	85.5511	93.1244	88.4133	66.0938	74.0267	87.9518	85.7008	86.488	89.1848	67.4303	81.2414	100.6
transcript:ENSBTAT00000017905	84.9774	136.787	74.554	133.821	172.702	95.432	80.1239	143.996	79.3642	84.1723	208.379	224.588	83.8774	44.0276	96.7654	146.758	130.234	138.399	62.9948	118.086	85.3098	239.03	219.417	150.489	164.992	148.286	195.895	252.097	270.579	133.199	174.331	91.2351	338.86	125.787	192.485	162.327	242.815	235.898	301.079	274.46	204.523	261.044	219.411	246.271	293.393	246.06	180.671	205	197.779
transcript:ENSBTAT00000025437	226.321	244.37	86.2915	226.521	304.487	127.29	114.533	259.816	176.361	124.17	470.566	304.767	199.014	258.447	188.424	270.292	247.593	69.4628	21.0896	66.3623	28.2796	104.029	74.8412	66.776	48.806	41.9547	47.5142	126.293	128.383	71.9379	49.5315	40.8374	66.1876	74.2417	80.0905	69.1246	87.8677	100.449	109.44	84.3501	105.146	102.696	101.906	88.5587	135.141	124.689	87.7299	93.2067	92.0874
transcript:ENSBTAT00000068961	214.1	89.6553	98.672	141.951	282.424	460.648	50.1147	109.693	69.0992	83.8407	169.565	168.958	48.1485	53.6601	62.62	95.4915	150.465	203.454	266.11	290.407	228.512	302.423	327.278	139.331	79.4131	102.467	106.021	205.784	153.645	37.3642	55.5324	57.1121	126.178	51.6954	146.806	128.682	95.9286	137.776	174.49	196.891	109.521	85.3862	96.8646	118.666	129.565	122.338	73.4329	63.0464	71.2767
transcript:ENSBTAT00000080303	14.0818	31.6002	13.2887	70.1665	51.209	33.355	34.3326	1.0785	0.489433	25.5035	1.37449	42.4359	31.9341	15.863	43.5532	60.6871	103.862	128.698	54.0314	73.2988	34.2538	284.586	301.2	149.903	3.00468	3.7166	181.556	8.16263	139.359	213.919	388.578	172.269	161.481	1528.79	380.271	449.429	356.898	514.574	441.968	560.13	314.822	11.5521	12.4	445.158	19.2048	492.951	424.506	647.642	606.473
transcript:ENSBTAT00000013154	468.819	264.437	368.723	162.328	547.995	286.816	179.374	433.56	147.565	259.182	254.245	917.331	110.614	192.883	180.459	177.373	94.2685	0.580162	0.911205	0.648816	0.409212	0.803024	1.42449	0.589931	0.743547	0.512591	0.758791	0.709177	1.09161	0.490516	0.985371	0.415746	0.793574	0.398452	0.883552	0.630204	0.756979	0.718639	1.91353	1.48052	0.978339	0.687538	0.326167	0.311175	1.07227	0.683366	1.06388	1.11344	0.93067
transcript:ENSBTAT00000018429	142.967	106.943	70.2504	126.555	183.436	184.089	64.6521	147.727	100.992	97.8036	149.387	218.24	96.521	50.0377	86.7462	97.0363	216.42	85.7942	155.338	114.672	198.041	161.229	175.19	123.471	127.921	118.952	159.071	193.423	201.295	162.743	119.118	77.5002	223.833	173.084	202.73	223.09	152.659	191.233	201.289	199.817	167.148	202.231	184.068	172.127	222.341	230.663	208.435	139.454	158.909
transcript:ENSBTAT00000007573	283.096	156.228	209.342	278.002	553.133	619.486	122.518	299.916	263.434	213.93	392.936	581.664	128.518	161.759	154.882	143.682	562.191	5.78911	11.4879	11.0954	8.96026	6.23547	2.22097	1.74274	3.70972	4.32572	2.87904	6.0038	6.08778	1.20012	1.66265	1.47825	10.6502	3.56814	22.4311	39.0703	38.8698	43.2093	46.2448	12.2929	23.7956	45.814	26.5808	15.3386	15.9195	31.0622	26.6267	14.4222	6.88844
transcript:ENSBTAT00000012128	82.3386	67.6827	56.9919	106.624	188.018	399.421	47.2526	78.6969	52.61	56.9774	173.586	96.4367	39.6215	36.9378	50.1546	100.924	245.142	21.9982	26.8274	22.9839	96.0377	44.0375	82.2607	37.7546	33.5689	13.5475	20.9299	17.9994	41.6846	56.8723	21.6383	66.8665	101.211	501.257	326.511	256.815	401.283	690.801	805.279	939.416	464.489	321.163	307.24	376.853	498.336	417.184	305.404	204.553	330.082
transcript:ENSBTAT00000025322	395.455	250.096	259.743	237.338	541.205	598.395	96.0813	210.625	127.614	156.477	237.298	371.661	122.438	93.1583	155.811	199.512	337.047	22.5064	70.5335	29.7179	61.5813	45.0607	51.9243	31.7102	30.9184	27.7826	35.6904	45.4194	46.6388	24.2934	32.3908	29.7948	52.6464	41.8216	36.419	36.9489	27.4647	31.9602	37.6544	42.9097	26.1587	26.1276	24.0547	21.8992	30.5855	29.7869	41.418	23.9791	25.8901
transcript:ENSBTAT00000003955	42.5099	37.2263	32.9158	49.1361	98.4651	169.686	31.0548	96.2869	25.9093	43.3661	64.4227	126.659	66.8476	26.2136	49.6075	101.932	121.959	55.7169	175.877	90.8187	119.755	64.9331	234.945	51.1173	58.723	58.8104	60.7643	98.8386	87.6361	346.943	62.9021	146.148	328.861	284.975	377.824	545.789	301.16	395.447	522	681.659	343.291	473.655	295.742	308.842	356.652	463.27	682.006	331.41	474.293
transcript:ENSBTAT00000063737	171.724	107.027	69.1185	278.397	176.779	265.819	83.8743	37.5177	15.6446	23.1474	26.8273	63.6215	19.4552	17.9699	30.1743	115.596	104.082	146.637	259.405	81.1826	142.782	253.578	202.795	234.964	125.04	116.264	214.227	156.592	233.7	57.9385	148.973	182.865	100.785	236.65	272.935	262.28	209.594	294.336	302.24	286.138	217.571	131.795	265.274	169.37	164.956	267.633	114.805	219.644	208.112
transcript:ENSBTAT00000021451	26.8159	9.71385	32.3155	74.7494	92.0286	105.376	32.6173	40.8624	70.4759	134.211	39.1476	202.022	49.2394	48.957	41.6428	88.8081	89.0571	46.9938	31.01	66.7366	135.666	92.5388	126.233	96.5199	35.9123	124.007	250.97	66.8724	226.959	178.823	129.107	108.356	229.724	201.324	166.079	249.991	313.196	484.093	513.882	455.052	407.649	283.208	636.294	1008.71	220.447	1304.03	540.392	672.284	356.216
transcript:ENSBTAT00000015834	0.89352	0.41083	0.287054	1.18199	1.79037	2.21797	0.277822	0.802833	0.279322	0.3734	0.913628	0.600577	0.248876	0.310006	0.426103	1.99459	3.83048	165.114	981.778	222.099	231.212	518.62	328.116	277.624	340.927	248.735	328.127	465.562	448.846	78.5647	319.443	229.819	209.592	346.239	45.7639	47.0617	17.5626	17.8964	32.7764	34.7731	18.3827	30.7068	33.0331	23.3988	19.9956	20.094	78.3023	15.9943	13.81
transcript:ENSBTAT00000029455	369.3	187.487	109.991	253.226	384.939	400.85	121.324	300.275	201.734	233.43	542.474	633.722	167.86	153.917	177.231	128.085	441.818	12.077	43.7974	13.9962	23.026	41.0165	31.2474	26.8906	28.6598	25.8386	34.0218	46.361	41.8777	8.32799	25.0821	17.0391	11.635	25.8722	25.911	20.7663	18.364	29.5837	23.7151	33.8415	20.5009	20.0029	25.5278	32.9965	33.6234	26.9066	12.7633	15.1117	15.9997
transcript:ENSBTAT00000012804	4.97571	1.73962	4.64314	4.70788	14.78	4.45363	9.43859	24.3179	4.07442	8.30941	12.305	15.5304	4.70718	2.98581	5.5934	14.6147	18.0922	149.664	339.759	198.722	318.361	366.452	491.963	208.02	332.402	257.676	502.014	411.254	529.811	273.602	386.469	334.614	294.222	683.306	17.8192	23.1405	9.71854	13.811	9.56883	7.80361	12.8237	37.1702	12.8321	21.1928	15.1074	39.2975	11.1722	15.7458	25.5966
transcript:ENSBTAT00000000315	113.437	58.7404	35.5518	76.5621	119.419	179.624	22.4107	43.8804	22.7964	39.1026	86.2728	57.4448	35.3048	30.7783	32.5436	38.0959	32.7122	127.584	684.437	194.246	168.999	320.464	326.157	290.286	262.648	276.244	230.507	481.934	301.907	89.2796	356.834	216.858	90.5133	207.187	30.0923	23.11	12.1144	28.1723	27.4764	21.4774	37.3372	31.2693	29.6135	28.6905	39.4796	50.6724	18.9974	36.7004	29.2217
novel.233.1	246.935	128.531	72.1445	153.786	204.298	223.389	63.7792	188.445	127.893	154.024	174.138	194.921	73.3223	70.7039	92.6681	90.2516	101.06	72.1986	123.225	90.521	44.9159	77.0721	80.7286	40.5699	99.0356	46.5227	59.1074	100.608	144.618	82.1614	67.093	69.0323	76.4671	93.7189	392.706	336.216	314.463	275.257	313.811	384.984	300.805	387.824	394.341	305.345	488.796	479.813	301.781	272.631	255.538
transcript:ENSBTAT00000034505	149.951	81.8652	109.895	184.861	197.336	266.889	71.5055	143.379	106.329	110.411	147.967	256.361	79.0209	47.7273	67.7946	88.6484	178.815	126.579	101.23	182.343	239.381	204.286	167.187	130.752	73.0116	86.531	125.602	144.889	145.46	118.922	80.6745	67.3337	193.629	92.065	153.438	204.048	150.443	199.112	150.898	213.647	138.966	173.307	163.19	201.709	164.89	213.32	173.587	117.646	135.106
transcript:ENSBTAT00000055739	93.8701	77.2436	20.5533	101.777	210.762	242.567	64.2289	89.5279	55.0787	61.735	222.453	120.959	43.4106	53.6115	53.1006	100.052	162.212	59.8101	40.0125	40.0131	29.2279	174.312	91.1626	124.352	82.5867	47.2061	53.0278	86.3162	166.193	50.7545	117.726	91.2337	81.0991	136.652	469.852	263.598	485.273	366.205	645.489	595.699	687.03	387.382	252.842	467.481	819.819	768.029	440.698	560.816	564.98
transcript:ENSBTAT00000035803	47.0922	85.713	35.4325	39.6596	46.9527	42.4575	27.1624	56.0944	15.9489	27.4576	95.5068	72.0504	32.0305	15.1459	23.4075	35.3626	47.2157	404.175	213.939	351.29	97.1214	229.52	115.997	89.5329	53.3962	206.924	308.146	381.918	87.2643	39.0982	28.3495	54.5418	49.1832	95.4387	363.583	362.535	434.471	324.871	266.569	251.947	480.822	392.217	662.704	316.355	467.936	409.358	124.581	565.938	429.647
transcript:ENSBTAT00000005590	263.185	142.58	139.148	176.96	336.545	506.832	65.8157	136.678	71.4901	104.567	147.773	211.806	76.5088	70.3933	103.743	131.333	191.62	57.0331	225.905	89.1439	148.418	126.334	117.23	82.8098	102.232	78.4947	118.989	114.526	125.384	49.2577	99.9324	62.4522	103.978	96.3862	170.727	137.471	121.73	132.616	157.548	153.101	135.571	101.244	109.564	100.801	118.068	133.358	107.241	119.813	119.694
transcript:ENSBTAT00000010675	259.883	142.218	98.2517	181.526	291.126	403.508	68.6634	234.126	137.078	139.37	273.286	351.417	123.027	84.2779	105.123	119.414	389.305	53.5406	169.554	76.4462	121.731	143.337	121.768	95.8257	97.1545	103.299	125.834	154.947	130.106	56.4751	67.9338	46.0298	76.7449	127.723	53.2215	55.2684	38.8975	48.0883	56.5684	64.6772	47.1231	53.0883	57.9805	47.4391	76.5794	60.573	45.3564	39.3647	38.3845
transcript:ENSBTAT00000081563	109.285	109.623	89.6502	191.923	199.929	190.506	112.096	166.602	81.3079	76.0757	180.209	344.247	119.193	72.4753	89.947	166.9	435.448	73.8603	25.1813	82.8361	116.031	42.6538	109.1	48.6487	35.7584	26.7797	40.5126	102.08	61.0395	107.108	59.6699	35.6949	143.659	101.491	183.965	186.831	208.669	293.672	318.137	272.99	312.169	380.584	302.514	318.264	480.167	510.989	251.88	278.544	268.643
transcript:ENSBTAT00000016010	0.0221093	0	0	0	0	0	0	0	0	0	0.99333	0	0	0	0.013294	0.0557186	0.211436	152.384	570.347	191.804	320.413	480.714	476.189	349.446	341.972	284.816	380.464	591.674	470.025	234.476	395.057	253.539	127.91	549.842	0.609499	0.709354	0.211926	0.897168	1.54546	0.773715	0.494235	0.844368	0.106534	0.650477	0.560368	1.63682	1.97983	1.68545	2.69238
transcript:ENSBTAT00000001108	1.10603	0.774273	0.0213509	0.248161	0.409781	0.63483	0.097883	0.620728	0.42772	0.0688662	0.820093	3.20646	0.812178	0.223312	0.0651088	1.7153	36.0365	180.262	389.254	249.36	465.461	346.962	491.597	108.464	184.401	119.832	209.988	188.743	252.264	137.321	230.537	140.318	316.234	334.1	510.568	324.709	246.03	166.943	219.231	231.693	161.26	271.101	448.238	452.88	393.677	430.916	47.2489	144.387	143.214
transcript:ENSBTAT00000075011	216.784	106.857	74.3662	105.458	214.575	293.778	50.5139	147.385	97.6723	85.5243	194.808	235.854	53.6987	58.5244	76.0225	83.9869	89.3071	87.049	443.88	122.925	152.804	288.713	159.544	289.344	263.62	170.491	232.031	279.975	387.51	46.1886	167.067	109.776	60.8448	46.6096	12.3182	12.4073	11.6531	13.5339	14.5243	20.7154	14.1406	13.0682	16.3902	14.6077	18.8821	16.1027	15.7806	9.51634	8.80013
transcript:ENSBTAT00000021534	0.143124	0.286439	0.154182	0.0681761	0.250575	0.258338	0.96308	0.829552	0.870284	0.404062	2.76034	0.458055	0.898786	0.363449	0.856388	0.565235	0.293776	247.936	19.8552	175.711	46.4418	242.928	558.33	270.521	317.179	246.017	396.778	619.819	1093.44	787.475	477.496	172.572	610.581	978.478	1.38227	1.232	1.16891	1.42972	0.459319	0.996092	1.98585	1.53741	1.54077	4.33925	2.35628	4.88684	1.75996	3.08569	2.76453
transcript:ENSBTAT00000008431	329.717	217.159	121.872	227.104	448.828	421.324	122.671	312.318	216.763	225.957	361.161	621.808	151.327	112.284	158.974	140.352	543.615	13.8132	34.301	18.513	25.8306	30.1404	27.9706	23.0023	18.1001	18.824	27.0475	34.9504	30.6989	10.5856	16.6766	12.7563	15.8251	36.4824	24.4681	22.2933	16.4511	19.6385	21.2907	28.4346	19.6881	22.4594	24.4139	23.7707	30.3031	26.3334	17.2706	16.4854	15.753
transcript:ENSBTAT00000035742	8.84168	16.3301	7.84008	24.2345	29.7968	29.9861	41.6556	58.6414	16.3882	19.4119	45.6571	41.0595	33.4173	44.5734	28.676	30.2105	17.4264	74.0949	158.955	64.1282	24.5064	160.426	190.23	165.838	124.097	58.1018	72.0652	247.711	220.915	181.292	318.628	226.49	103.583	524.868	374.626	470.482	342.594	298.774	385.45	367.147	607.432	501.717	474.365	338.544	573.245	563.652	364.933	892.89	831.69
transcript:ENSBTAT00000006339	14.5204	8.54337	9.18471	14.2306	21.0953	40.3275	5.52172	14.4936	5.25272	12.1765	14.0099	17.5629	8.73988	11.5827	14.5268	13.8719	29.5521	91.6878	306.102	139.434	167.258	134.175	297.695	140.842	46.3699	199.989	159.202	513.779	179.923	48.6131	105.113	130.807	98.244	162.277	616.594	490.538	418.908	630.13	557.139	635.756	647.775	466.102	698.82	494.391	476.491	485.206	258.648	410.821	249.127
novel.2779.1	181.849	111.925	105.12	185.596	234.572	288.936	63.3542	136.19	88.3977	108.957	200.243	200.082	61.3404	65.9511	66.7322	91.6271	74.5867	81.6355	175.323	103.365	142.006	166.746	187.859	69.1461	81.5611	72.449	109.018	132.727	130.001	27.6243	77.5777	54.3842	65.6367	32.3913	386.616	258.152	272.535	326.628	397.609	464.856	211.806	242.137	316.414	365.216	402.218	370.23	129.729	201.38	196.84
transcript:ENSBTAT00000026992	362.784	196.978	94.7544	325.466	534.199	352.137	120.886	296.411	432.388	305.43	631.347	412.596	167.274	129.163	162.154	307.21	208.773	0.069473	0.497563	0.19195	0.315014	0.415949	0.86711	0.725019	0.507517	0.368289	0.27259	0.629424	0.382348	0	8.01965	0.351421	0.0570172	0.588468	0.203142	0.174151	0.0388485	0.200796	0.187478	0.245477	0.538907	0.185245	0.395459	0.167681	0.304111	0.245494	0.111861	1.40689	0.0358218
transcript:ENSBTAT00000004485	8.77527	3.65927	5.86845	6.1319	9.45197	11.6569	3.98502	9.77923	6.04258	7.38477	9.76666	15.5935	2.80817	2.46131	3.29657	6.40488	6.05323	245.732	360.546	338.183	546.89	426.067	824.187	409.171	140.799	180.831	297.917	287.672	438.184	59.823	144.679	112.706	258.779	433.527	41.0733	40.6238	28.6203	46.6702	30.3644	40.0591	36.8647	53.823	64.6656	56.9025	80.8541	62.3092	21.6465	18.6549	28.0796
transcript:ENSBTAT00000056576	169.036	338.445	138.463	249.631	260.9	136.192	118.114	208.702	130.02	118.325	285.347	340.498	91.5626	123.166	160.596	266.21	394.862	44.6231	26.4049	43.0028	35.4435	107.576	135.208	104.75	68.1537	61.7832	72.7321	118.327	119.448	59.0386	69.5683	61.6492	139.606	55.4584	67.1877	82.0905	96.8443	92.8417	82.9047	83.7154	102.847	66.4773	55.0392	55.1492	81.3081	67.1914	80.5183	59.774	53.1053
transcript:ENSBTAT00000065590	162.876	319.341	95.377	123.29	300.006	120.081	162.191	214.71	150.356	109.61	339.294	319.138	243.575	140.294	268.369	286.534	474.109	36.9742	13.3008	26.1531	10.1525	80.1372	65.2893	42.6308	33.6565	36.5274	45.3847	69.8016	81.7961	105.013	94.4794	36.7883	135.451	82.5321	49.2134	63.8806	59.8734	58.9795	82.4925	61.3739	58.7453	45.3432	34.5708	41.3616	56.2543	47.0711	101.895	77.7966	78.0166
transcript:ENSBTAT00000013845	123.623	84.5544	74.6521	144.28	164.513	180.294	52.8306	97.2851	73.022	88.3038	132.429	161.301	65.2496	54.6092	70.8791	73.4609	232.633	91.365	237.381	124.347	141.799	195.923	156.089	126.102	103.609	148.06	155.287	176.587	147.425	86.0435	127.059	91.9708	137.357	179.907	229.027	204.989	200.248	223.873	285.977	297.582	205.916	197.394	221.529	231.378	266.754	229.113	184.717	182.6	185.635
transcript:ENSBTAT00000035929	295.499	183.214	164.18	154.197	329.55	487.545	55.6449	182.076	99.8136	131.514	208.586	329.054	68.6071	91.4557	94.5406	116.459	330.875	40.4866	278.405	51.9967	128.883	126.638	112.547	73.9325	83.5029	60.8321	84.9615	104.942	135.622	27.4365	75.5138	59.4659	79.6606	61.6808	66.796	52.9628	37.3624	47.7941	53.4192	81.5669	43.8509	50.9117	45.0003	36.5393	54.2797	59.1323	43.4204	39.3659	43.7628
transcript:ENSBTAT00000065583	83.3531	55.525	50.965	78.8884	116.807	156.901	51.0779	63.5929	42.0784	49.3502	82.7793	112.085	41.982	36.1317	52.672	60.3062	191.841	112.956	347.885	138.901	230.094	210.444	223.293	187.735	167.899	139.222	155.182	206.396	270.239	86.8903	169.533	177.611	127.569	217.869	256.589	222.175	182.81	236.524	215.352	205.054	220.523	163.757	163.904	137.315	166.431	219.598	131.256	147.032	174.091
transcript:ENSBTAT00000022386	74.3213	50.1995	36.4803	76.826	91.3182	95.5709	44.9634	102.567	50.4006	54.6858	97.3306	140.078	60.7635	39.2137	58.2859	75.0671	131.955	72.5831	253.127	104.731	162.503	154.557	204.395	117.293	124.295	97.9079	135.115	177.514	168.368	143.941	106.987	141.868	128.419	353.638	334.978	340.275	208.737	350.677	277.67	407.836	304.629	337.227	303.927	291.604	302.085	358.941	294.109	235.524	295.49
transcript:ENSBTAT00000043693	0.0344055	0.0207029	0.0316585	0.140787	0.791855	3.12329	0	0.423144	0.0499052	0.0158842	0.490526	0.0261713	0.00926365	0.0361223	0.0234458	0.0332376	0.289544	59.9265	1545.75	84.0838	221.736	213.27	312.826	253.144	389.54	268.987	343.389	396.372	397.549	70.1202	273.718	130.555	52.7245	142.85	0.0153289	0.0157695	0.518869	0	0	0.0802681	0.00707224	0.0596412	0.0265253	0.160272	0.055075	0.0185248	0	0	0.295536
transcript:ENSBTAT00000024032	0	0	0	0	0	0	0	0	0.0295383	0	0.526999	0	0	0	0	0	0	95.9962	81.2561	144.352	130.581	514.748	137.237	281.197	752.717	175.03	791.814	537.184	1734.15	218.304	591.466	234.304	335.507	122.999	0	0	0	0	0.0382785	0	0	0.035301	0	0.738935	0	0	0	0	0
novel.1632.1	0	0	0	0.0160046	0	0	0	0	0	0	0.268036	0.0545442	0	0.0150566	0	0	0	470.202	166.835	282.971	344.519	152.295	208.129	140.504	162.654	65.9837	273.686	18.3606	297.78	1208.64	564.213	69.2642	207.909	1635.79	0.0191684	0.315509	0.0366571	0.0866146	0	0	0	0	0	1.12866	0	0	0.3448	0	0.189287
transcript:ENSBTAT00000056162	280.869	177.586	147.331	228.875	302.282	375.675	104.926	288.935	141.11	191.914	372.062	449.111	128.942	133.805	154.316	180.081	339.723	27.552	53.8443	31.6696	51.0979	80.1926	75.211	56.692	42.9457	36.2576	63.7642	73.6422	75.4684	22.5238	44.8362	31.2223	78.1291	54.3464	61.5818	55.0199	50.367	59.5956	65.8401	80.4763	60.2714	46.1677	53.6828	46.6807	70.0834	62.0946	53.2211	45.661	49.4822
transcript:ENSBTAT00000023866	58.8665	33.5872	34.9563	64.1035	94.5233	171.063	29.4526	70.201	41.9483	51.3751	99.312	148.74	36.3531	26.8296	35.3132	63.7684	130.483	117.354	352.097	180.021	274.921	369.026	336.321	221.572	196.492	195.222	286.533	369.78	353.997	76.5585	163.972	111.423	185.831	357.1	54.6654	78.9562	57.913	75.2751	87.2234	110.065	75.9086	82.169	77.3108	80.3023	101.901	99.1396	74.3374	58.5587	69.7673
transcript:ENSBTAT00000022949	277.716	254.716	147.025	237.157	429.62	300.289	110.879	356.32	214.402	213.525	407.164	536.157	129.24	113.503	160.446	198.762	372.289	19.4877	22.4305	20.7124	20.0796	30.6982	37.0121	22.3136	19.5157	18.2986	30.8954	40.6623	40.1033	23.5301	19.2693	16.6189	50.9261	35.0526	41.5305	56.7798	32.9848	33.1406	43.3527	53.3506	30.4622	35.696	34.9998	33.58	45.0578	47.14	53.7552	23.805	24.3456
transcript:ENSBTAT00000007918	133.785	320.135	168.308	82.6712	292.523	113.665	170.103	294.475	224.915	201.912	496.861	398.04	277.75	119.083	216.883	233.711	165.013	70.6285	4.23834	46.2091	10.6688	122.796	76.5598	76.1214	17.933	28.4735	52.1762	164.842	62.4104	61.7396	30.4018	14.219	100.376	17.1129	42.391	42.3306	52.9777	48.9189	54.7987	35.6829	44.4176	41.4924	44.6883	60.559	56.207	51.0143	71.7741	32.865	32.5668
transcript:ENSBTAT00000082067	106.04	110.968	64.0067	102.961	160.437	120.785	77.0567	103.333	62.125	69.9706	136.773	178.753	85.1938	45.3773	96.4221	108.62	288.546	95.7092	36.3656	82.7934	46.328	164.206	271.7	122.653	107.323	105.01	153.809	166.817	162.909	238.142	201.113	95.3944	268.444	334.549	178.081	184.517	215.861	216.232	270.172	231.973	189.89	222.771	193.734	216.721	250.362	205.729	209.306	269.389	272.651
novel.2269.1	31.9202	74.5392	86.5359	168.858	165.616	38.3316	98.9638	95.2768	46.4663	30.2208	151.328	95.2959	99.2296	100.799	112.476	98.8967	104.16	122.272	43.7637	112.088	34.1475	187.668	165.218	123.934	84.0504	54.5659	65.2909	239.164	133.284	198.18	164.479	155.55	200.12	115.895	212.178	200.316	539.703	377.886	610.89	416.084	340.064	208.243	263.734	293.898	464.876	305.233	307.914	368.599	389.207
transcript:ENSBTAT00000008424	199.589	78.189	60.7055	169.73	304.496	464.672	55.5465	117.034	68.5008	94.8164	117.435	155.162	55.2084	47.4882	67.2997	81.1454	200.89	66.4006	173.058	86.8134	105.464	123.778	138.322	88.8158	82.9957	76.2977	85.751	99.481	112.526	71.4477	79.7709	69.7699	120.842	105.241	305.921	263.656	198.977	300.642	314.843	367.182	233.552	248.676	283.498	296.392	340.618	341.68	252.821	218.509	234.4
transcript:ENSBTAT00000063453	35.2453	62.9335	24.4764	60.9178	119.715	79.6362	103.235	146.247	94.4495	40.1316	215.118	193.488	106.536	53.9156	95.6992	93.1527	105.569	44.9891	47.7434	43.1939	39.2064	150.492	162.958	95.0073	115.058	106.21	56.3834	259.668	222.491	232.08	172.335	91.2338	142.619	239.856	306.654	150.368	154.401	318.383	469.794	374.141	359.51	469.755	499.449	183.423	678.924	596.759	443.495	444.992	437.824
transcript:ENSBTAT00000000144	73.6486	62.392	36.6428	48.5953	110.99	65.0676	42.8887	66.6099	64.9817	62.6082	116.464	96.1149	41.8175	21.6664	36.2349	47.0893	67.56	346.816	40.0491	304.205	61.4052	399.313	255.016	185.68	59.1392	89.7233	161.019	254.491	99.141	194.746	92.3201	63.764	186.602	132.084	407.249	426.467	323.824	309.326	330.904	330.271	199.397	320.327	372.428	458.269	442.245	310.058	356.421	238.475	293.172
transcript:ENSBTAT00000019403	125.845	171.629	108.384	203.722	222.746	181.679	107.315	234.161	165.213	136.254	303.41	368.868	144.054	125.718	136.59	193.174	301.066	48.9943	54.1218	58.4659	49.3916	142.613	114.746	83.3024	68.2886	75.9346	93.9492	171.855	165.513	76.029	97.8779	55.4143	104.686	130.946	90.9015	94.7705	91.041	105.767	129.513	125.733	98.5781	88.502	107.715	88.2306	140.802	111.466	86.3181	89.4977	74.754
novel.2194.1	73.2524	55.7964	34.0376	95.3678	107.362	109.264	46.3057	83.7248	49.6737	59.7655	100.306	139.58	47.6627	36.2579	42.2908	70.4227	59.1681	170.624	189.327	195.483	160.298	281.161	267.5	172.847	162.681	130.752	192.244	307.483	359.944	132.98	185.756	134.287	283.637	52.0713	297.192	231.411	214.935	256.131	299.144	323.282	184.019	156.514	221.062	217.609	254.997	235.113	189.47	149.909	141.585
transcript:ENSBTAT00000034186	42.4098	124.187	74.4002	65.0169	126.595	96.7342	77.1118	134.725	81.8078	70.446	187.797	187.127	73.8862	70.4081	96.6307	94.4904	81.4275	100.482	37.7582	161.402	45.3124	142.965	180.965	94.0602	97.9765	95.7847	97.7437	211.164	176.98	164.678	142.287	109.846	130.151	135.179	308.85	263.233	354.761	315.516	430.268	390.434	365.543	326.511	282.325	277.697	387.599	443.901	355.593	380.756	346.519
transcript:ENSBTAT00000015892	16.223	4.9417	7.5659	5.4935	25.0464	4.84898	7.5659	22.5332	0.305767	7.37995	1.5017	14.2669	4.30134	0.864012	7.98055	0.493919	8.89192	1.3084	3.36651	1.66389	0.856532	1.95292	0.665021	1.63684	3.6635	0.562277	1.55073	0.0838932	4.61006	0.193767	0.107379	1.61947	0.111144	0	1523.18	981.102	896.081	981.799	1128.56	770.611	1208.43	1276.63	1625.45	1388.6	1318.06	1905.61	413.848	1122.16	793.552
transcript:ENSBTAT00000026236	263.896	120.1	79.3578	185.374	338.63	303.585	65.9623	159.681	122.981	128.203	213.433	253.804	69.1152	60.922	68.41	105.303	128.269	67.7995	141.033	74.0974	115.851	120.826	119.038	83.538	60.4106	60.854	88.8082	132.984	94.1045	47.2165	62.225	49.1692	71.5442	62.4129	300.165	262.037	162.891	204.674	197.712	258.101	195.996	223.041	251.81	296.356	338.443	321.203	173.982	147.278	171.953
transcript:ENSBTAT00000001702	309.922	277.021	60.9915	198.712	254.834	161.488	37.1375	146.946	110.939	176.832	271.819	109.404	93.7421	72.8791	78.4742	130.344	203.865	18.9298	128.566	31.5233	49.7178	102.325	33.1429	27.4771	28.0297	29.2928	39.9804	52.5507	28.3912	30.6918	28.1212	39.1389	51.9786	105.287	338.488	423.887	119.31	330.755	251.02	228.681	113.569	492.953	501.062	181.419	305.896	160.084	118.071	245.309	241.972
transcript:ENSBTAT00000022057	243.701	83.4819	133.298	167.465	316.851	379.402	62.1735	161.583	43.1826	103.023	186.924	108.296	73.6636	66.0577	82.0463	110.517	185.708	50.8655	263.806	72.8591	210.499	135.232	155.606	102.881	108.206	90.1563	127.86	129.164	198.032	67.3732	94.4507	59.0971	122.415	85.6289	113.969	104.123	101.705	120.445	140.306	146.98	104.591	99.4534	81.7611	104.034	146.066	110.011	93.6468	78.8344	79.3497
transcript:ENSBTAT00000084975	140.078	79.7835	64.825	96.8227	187.513	227.515	37.3706	85.7316	69.5757	67.9892	114.769	157.75	51.6404	43.4633	53.9943	74.0521	120.408	107.394	287.705	150.473	209.325	185.251	180.795	91.5406	82.0553	97.5969	120.254	191.608	120.791	106.685	87.8036	71.7991	164.733	67.7729	342.315	299.203	255.855	220.204	311.936	356.932	162.033	184.753	212.575	202.885	248.436	226.567	255.376	152.24	167.318
transcript:ENSBTAT00000047326	0.553013	0.373695	0.471444	0.521865	0.500365	0.853526	1.48206	2.25469	0.309652	0.354006	1.43229	1.82493	0.574792	0.327303	1.01712	3.30998	4.19976	50.1561	658.687	93.0862	99.7441	253.015	38.0926	474.116	858.447	417.269	116.106	464.434	885.226	58.2911	538.389	352.243	184.797	228.284	43.0454	27.658	8.75159	20.4145	11.5032	10.2894	21.4896	19.4811	13.4802	7.4173	9.59013	25.6596	13.0486	9.77188	14.2099
novel.1555.1	17.8675	66.8846	34.022	49.5774	58.9559	61.9461	49.1853	47.5083	34.0513	30.9661	124.105	51.3396	58.5989	32.7485	64.3039	74.5275	113.249	90.0205	17.1911	66.8866	26.8518	167.702	218.712	163.483	158.694	155.073	113.024	307.998	320.445	224.022	266.579	102.757	332.524	481.093	163.534	77.1123	327.699	498.09	334.399	440.431	316.978	322.058	254.891	281.066	414.585	361.288	313.007	403.491	401.252
transcript:ENSBTAT00000085421	267.159	145.385	115.562	238.86	337.557	360.245	96.947	151.957	145.901	136.867	258.975	249.517	79.5174	90.1203	101.476	148.503	248.79	27.7047	109.661	26.3759	60.782	98.411	91.245	66.8777	57.1147	60.9568	69.2611	70.764	69.8519	25.3578	56.9527	46.0749	42.9482	80.4569	245.041	159.728	146.512	177.626	174.076	197.515	191.884	136.2	172.758	140.32	229.767	216.169	102.081	149.378	137.644
transcript:ENSBTAT00000016093	94.9678	55.3138	42.9922	101.276	158.375	163.957	67.7215	102.714	91.7876	69.506	181.521	188.427	55.7745	36.8722	47.3341	80.007	129.636	61.4462	109.91	69.6427	119.501	155.306	146.568	97.652	73.6442	65.7606	106.661	146.155	131.177	92.9407	93.5891	66.9473	157.897	119.745	400.488	372.271	328.003	387.917	451.618	431.685	345.161	380.745	380.333	413.426	532.121	507.288	358.503	298.885	282.82
novel.3106.15	0	0	5.63293	0	0	0	0.276687	0.455745	0	0	0.523879	422.421	0	0	0	5.55576	0	0	0	0.78893	1802.86	34.0354	0	0	988.891	0	0	0	0	331.564	0.117062	0.168509	0	0	140.512	0	0	0	115.069	0	26.9646	517.208	0	86.1669	9.33274	0	1.07276	0	0
transcript:ENSBTAT00000004444	14.4606	5.3724	11.9123	47.4881	23.6838	64.9023	4.06088	17.8158	13.6007	4.1899	5.34838	19.5182	13.052	2.27666	27.3926	16.0532	32.9999	150.808	47.6109	230.918	1625.31	99.1675	200.255	13.7322	17.587	35.386	19.1363	16.7194	35.1362	60.8891	15.5793	116.322	85.676	201.443	201.225	64.6704	107.544	383.742	160.014	202.667	76.6568	57.1205	109.309	56.1556	30.4772	58.7748	129.543	35.5686	188.731
transcript:ENSBTAT00000083900	254.352	168.58	184.246	239.726	446.212	710.994	114.452	127.255	135.651	159.393	293.315	273.1	127.415	73.6335	107.55	151.876	210.759	22.5428	65.393	25.6725	55.876	22.3018	29.2709	25.2659	23.4518	30.5491	44.7641	29.3275	52.8626	18.4614	22.2464	23.5962	49.486	49.0314	154.448	115.4	166.673	165.937	165.148	243.812	105.173	84.9319	248.2	220.928	190.025	125.285	32.3215	49.419	49.9453
transcript:ENSBTAT00000074863	102.777	59.38	36.7001	77.6114	157.009	197.871	36.5464	86.3124	47.5843	56.5399	85.5854	125.302	36.5347	31.1339	38.7857	50.8283	99.1955	71.1975	260.437	87.2694	130.354	102.342	202.997	63.9535	59.5983	75.8159	89.6872	140.21	90.3107	96.9646	65.5102	93.9698	89.4946	141.986	514.766	519.202	300.405	453.656	313.629	507.354	322.253	391.079	495.815	447.972	534.381	547.511	362.346	290.362	309.851
transcript:ENSBTAT00000085274	284.685	264.59	226.458	263.366	483.174	457.763	83.4968	143.254	84.9356	106.965	200.629	250.311	108.339	110.042	128.837	192.783	402.277	41.985	47.5235	28.6773	58.961	77.7214	97.2821	54.0425	30.3517	32.1899	31.6243	43.1767	52.7166	38.7246	35.4847	28.3523	114.879	38.3917	61.5148	59.3655	63.1893	57.5779	72.799	75.6618	48.2475	32.5887	31.617	32.5212	40.3441	37.7894	49.3985	38.9631	38.276
transcript:ENSBTAT00000010322	0	0	0	0	0	0	0.0115857	0	0.012449	0	0.205653	0	0	0.0120144	0	0	0.0700389	158.605	379.99	159.574	430.674	530.612	826.262	341.096	287.243	154.617	380.597	141.932	140.571	283.317	271.215	225.046	194.66	967.938	0.0458861	0	0	0.0863926	0.0860404	0.209473	0	0.0967049	0	0.277758	0	0.0616142	0.0112299	0	0.0359622
transcript:ENSBTAT00000034054	6.4966	4.68264	3.40686	11.1838	16.1653	19.7678	4.94802	9.03511	2.13027	5.54806	6.0328	10.5145	3.38942	3.88722	4.29813	28.7139	15.5982	86.364	186.453	106.598	154.355	53.3975	272.785	37.0998	33.0391	41.9342	52.6096	87.9312	65.7264	175.191	51.194	182.452	323.767	229.372	703.747	804.288	551.43	819.068	625.613	841.41	343.301	451.293	281.108	289.029	269.155	324.277	959.482	235.334	376.864
transcript:ENSBTAT00000004265	178.666	116.708	102.461	153.695	236.166	283.903	58.0849	214.441	139.01	121.77	267.112	330.715	97.1025	73.8512	93.5152	114.841	189.277	77.4689	138.467	95.7398	119.433	172.367	140.807	115.225	107.298	64.8349	91.248	165.924	176.933	56.0057	102.107	63.5614	167.774	89.5341	127.044	113.959	83.0597	115.433	124.229	136.217	102.638	83.3019	125.366	117.391	146.971	133.429	87.7065	72.5832	60.3425
transcript:ENSBTAT00000029446	56.7076	29.1691	33.4233	39.4016	70.0975	143.026	28.5855	45.3063	30.6868	38.7955	76.9843	85.184	22.5479	21.2946	20.1852	26.0812	39.2688	100.773	441.904	151.919	363.832	188.488	279.098	156.306	218.895	152.299	204.805	284.364	355.626	69.3135	140.593	151.685	103.824	129.907	204.973	152.435	157.212	237.866	221.871	287.462	166.908	137.511	172.651	159.823	215.152	224.608	162.515	113.813	103.519
transcript:ENSBTAT00000057596	487.008	209.689	152.466	216.031	557.407	1040.97	68.1981	208.441	161.735	238.132	330.053	305.248	96.158	134.738	109.086	204.642	330.293	0.946981	3.40847	1.25242	0.178914	1.08277	1.48013	3.58986	5.94192	20.0258	2.09944	5.79493	0.589293	0.804825	0.491068	3.3681	1.24136	0.669952	0.0661006	0.0412125	0.0873374	0.101824	0.164789	0.193638	0.0443587	0.222112	0.0762541	0.396814	0.259082	0.338892	0	0.117507	0.15824
transcript:ENSBTAT00000011001	121.468	51.4163	49.5687	55.0453	103.232	98.7505	22.993	51.2096	63.8503	82.1389	126.421	40.6343	18.0955	7.88391	13.0426	25.6571	27.3046	321.898	111.9	339.411	168.025	258.253	355.519	197.798	26.5804	70.1993	171.485	249.2	44.403	14.407	93.0249	21.0585	33.3572	26.8293	578.568	393.919	405.691	453.554	451.813	442.521	218.708	351.749	537.292	538.988	455.544	448.758	119.557	152.378	163.793
transcript:ENSBTAT00000001802	22.3608	11.2425	5.31952	38.5986	26.6787	42.4892	10.9168	25.3839	12.8386	10.1796	16.4662	42.6615	12.3778	7.47562	19.5812	23.7971	117.827	81.9925	409.013	143.578	427.306	249.011	290.949	186.62	171.364	132.747	152.814	173.463	368.013	102.559	163.004	149.359	183.763	474.86	214.094	180.148	150.652	289.318	171.7	230.743	163.948	216.106	182.695	147.8	140.849	208.752	169.149	101.598	180.782
transcript:ENSBTAT00000012485	165.862	106.52	68.1688	140.831	255.052	213.065	52.6321	131.965	69.0783	81.5164	125.133	193.544	40.9552	57.3996	64.5285	85.798	247.035	98.037	212.927	131.998	163.381	202.9	164.192	133.9	135.315	121.417	128.726	185.651	221.132	46.9818	120.418	95.5933	146.165	173.741	136.157	112.904	114.91	122.351	173.297	155.387	107.029	83.2665	93.1354	96.5548	118.514	112.515	89.089	89.5702	79.9278
transcript:ENSBTAT00000086787	359.899	199.641	186.07	188.559	339.831	490.768	71.5108	214.905	98.4179	145.826	189.521	264.265	124.301	84.5847	137.365	121.85	420.547	30.7784	112.898	41.5175	51.829	61.5667	59.4465	47.1712	47.2999	32.2302	55.9972	53.5348	53.73	37.9577	51.5605	34.3307	41.7007	58.8214	55.257	47.286	37.2806	41.7722	50.1522	60.8893	46.8587	47.8749	46.7198	39.3681	55.2924	53.1924	44.3496	42.4226	48.3214
transcript:ENSBTAT00000079687	87.7227	101.862	39.3529	94.5708	139.259	125.336	117.123	169.305	131.992	127.861	238.236	214.025	97.9878	90.9759	111.913	71.1591	96.0962	14.3298	9.32041	12.2958	4.15641	24.1057	25.4321	27.1588	29.4893	18.5637	22.7636	34.1639	22.774	27.1574	49.5901	34.4991	11.6352	58.8147	619.904	414.443	411.856	465.548	408.756	505.849	469.277	636.593	711.683	753.681	671.731	730.733	245.402	703.928	498.802
transcript:ENSBTAT00000065888	176.155	90.1976	115.24	153.954	178.399	467.672	40.4148	82.9645	45.3461	67.2108	107.21	130.803	44.0716	45.1917	62.2123	69.3021	98.1238	84.5009	350.676	129.585	208.217	172.571	167.989	141.682	157.135	149.709	159.573	193.809	218.045	55.7973	127.486	88.555	131.017	64.8085	101.133	69.193	74.6788	92.7283	101.633	104.706	95.7013	71.0065	70.3885	53.1864	93.9321	87.4443	60.0169	65.4922	67.8756
transcript:ENSBTAT00000005076	177.859	123.027	42.1385	132.821	457.068	317.337	46.0427	92.0861	95.6838	149.054	186.019	36.7068	16.642	20.76	24.5194	39.5021	39.6901	44.185	171.907	36.3866	75.1536	178.033	117.747	138.643	150.083	152.68	119.238	255.752	72.1297	10.7471	89.7859	60.2532	33.7333	60.0171	370.941	226.248	241.888	388.999	390.201	351.528	219.937	318.632	408.985	411.216	709.032	604.96	80.778	129.417	167.793
transcript:ENSBTAT00000040069	0.105386	0.0288246	0.0808099	0.0326696	0.400247	0.0630226	0.177827	0.0488179	0.46708	0.3707	1.1574	0.0445357	0	0.0512244	0.0704078	0.0368872	0	27.4479	390.773	24.4544	684.989	202.629	225.565	184.181	525.307	422.412	397.754	346.594	426.613	94.2614	466.124	261.872	284.539	0.220566	3.0324	2.84451	1.33192	4.5306	10.0973	1.19781	0.433254	0.818274	7.38008	11.7994	7.99753	0.126094	1.00547	0.743878	0.183993
transcript:ENSBTAT00000018701	0	0	0	0	0	0	0	0.0041258	0.0125602	0	0.423278	0	0	0.01039	0.00714053	0.00374099	0.045427	166.349	115.198	197.398	81.1228	413.071	606.246	261.092	423.704	348.198	677.77	598.124	480.359	259.278	501.087	362.914	145.068	589.957	2.79098	1.45601	2.97478	1.40459	3.78315	3.14884	2.63636	3.50281	2.15918	4.29092	2.90427	4.45985	2.15111	2.51473	1.28132
transcript:ENSBTAT00000012511	261.47	166.369	154.701	210.777	286.304	341.37	74.0454	182.244	101.094	111.192	198.978	319.917	138.168	76.5365	114.568	143.179	224.44	41.0601	85.9789	62.0903	110.84	91.4573	95.3743	51.4876	55.6154	55.2282	48.3889	76.1523	75.8619	77.5798	52.7145	35.966	158.75	77.9656	96.8321	108.779	71.8667	105.414	102.771	128.008	84.2962	92.3371	89.192	77.2558	94.0456	93.3189	94.9477	61.5703	73.9334
transcript:ENSBTAT00000012109	442.532	239.069	171.544	157.906	407.723	372.911	95.5034	332.569	269.086	279.444	441.741	515.495	147.656	116.458	93.7807	159.369	295.358	2.63968	7.99444	4.51789	3.06797	7.37476	5.75494	3.40509	3.0331	3.27903	3.66888	2.63109	4.38013	1.14284	1.74323	3.39568	1.81157	6.89742	12.3929	13.1427	5.63709	3.40128	9.40428	7.63855	9.0255	8.83457	8.00224	4.41222	9.27051	15.9215	6.64404	12.2887	12.1089
transcript:ENSBTAT00000002790	224.826	296.987	161.562	499.463	328.526	271.405	156.919	179.615	312.762	283.482	582.014	242.89	202.734	197.925	150.566	161.6	157.174	1.54875	0.343407	1.49614	0.550787	0.948883	0.346182	0.271642	0.383637	0.635051	0.290145	0.50534	0.477513	1.98891	0.594539	0.493748	0.50736	1.22158	0	0	0.0181941	0.0268685	0	0	0	0	0	0	0	0	0	0	0
transcript:ENSBTAT00000046350	17.3336	10.1319	10.531	22.3314	43.6148	75.8553	9.68625	18.4456	12.4081	17.6986	21.5735	28.8362	9.56204	7.3484	7.16027	11.652	84.5507	150.425	560.736	205.475	634.563	335.541	346.029	168.824	263.678	168.17	310.81	241.953	321.544	70.81	108.007	115.387	161.501	290.369	0.780232	0.991519	0.245757	0.31108	2.16223	0.480659	0.254099	0.312499	0.317676	0.53038	0.787851	0.166394	0.244303	0.735437	0.420848
transcript:ENSBTAT00000028983	200.649	143.668	115.432	243.303	270.522	226.884	103.176	203.996	141.982	181.174	240.747	303.432	135.351	66.9839	153.16	94.1325	184.921	42.9418	74.4195	55.3092	82.21	103.148	93.1042	72.0508	69.0829	70.7661	104.019	106.503	77.8147	57.5596	61.1626	40.6083	65.5469	69.1477	114.778	98.7558	95.3553	111.395	123.821	137.633	110.24	116.808	150.771	150.903	150.753	130.628	91.9288	104.078	113.72
transcript:ENSBTAT00000063370	67.8882	90.8494	19.3068	113.219	133.11	80.6814	51.3085	96.6588	45.4333	71.9863	80.4562	87.8938	34.3299	40.7671	41.5559	67.1827	58.1534	90.4638	201.9	88.2476	101.065	288.354	186.93	152.759	118.764	117.95	145.502	188.2	169.29	72.4691	128.916	115.793	91.8698	214.626	319.075	320.739	298.431	290.303	304.557	345.533	310.82	289.434	310.864	299.656	360.736	364.26	206.853	396.797	265.736
transcript:ENSBTAT00000024371	31.1656	22.6152	13.5095	28.7796	29.1988	29.9279	16.7816	32.941	17.1222	18.1922	30.9404	40.0409	25.2391	8.07635	16.1756	38.4125	28.4171	112.75	120.478	129.526	46.385	108.518	174.593	90.6519	87.9	113.555	129.13	232.439	207.766	153.219	104.524	113.175	152.457	219.082	748.815	574.841	471.44	616.978	468.903	563.446	558.291	555.156	464.651	471.988	681.133	686.52	314.074	453.234	491.964
transcript:ENSBTAT00000028235	7.94842	18.6522	7.12747	9.71086	28.8127	11.5464	29.7286	33.9554	14.3885	16.979	40.8969	30.327	17.2521	14.1077	16.9253	20.6053	18.3495	107.125	66.9949	146.446	96.854	489.997	420.668	269.748	97.4605	214.077	173.019	400.463	163.972	110.588	237.418	145.039	104.105	248.262	146.925	304.269	258.2	302.328	305.741	381.868	384.2	303.679	369.237	323.732	386.906	239.128	520.143	600.969	332.719
transcript:ENSBTAT00000011010	127.669	41.6273	47.9409	92.6003	159.427	205.302	36.9459	72.3778	50.2347	59.4015	87.837	116.977	28.4207	27.4592	35.8936	48.7556	90.0779	77.6673	391.953	95.5523	208.666	157.301	231.69	134.985	167.718	135.302	175.402	211.167	214.754	51.2561	119.604	97.1381	54.6326	168.946	279.198	175.976	151.282	243.38	206.924	284.792	184.635	175.816	241.798	196.826	249.339	237.255	122.568	135.895	152.563
transcript:ENSBTAT00000042971	13.4501	22.8889	14.7076	12.1562	57.4406	47.3468	28.5891	8.96727	6.28272	3.99813	35.2359	6.39445	17.3102	24.2812	21.8889	19.7429	11.5944	129.992	11.234	58.2755	13.808	332.55	191.384	325.283	129.07	93.1315	66.2031	298.529	344.009	254.417	312.052	159.952	150.028	274.794	283.642	262.942	453.434	406.168	610.759	471.111	526.883	351.732	287.565	333.072	612.807	507.61	583.91	719.176	600.588
transcript:ENSBTAT00000045545	200.085	96.3713	75.8472	148.918	251.185	246.197	52.2903	111.585	81.2218	79.6739	134.786	177.962	69.4532	49.1335	63.0446	80.7261	244.149	109.959	151.977	153.351	187.301	193.552	148.913	86.1504	78.4956	104.081	104.546	141.203	116.204	74.8792	76.4257	58.313	125.491	94.9534	187.653	154.098	120.352	132.833	171.048	201.232	105.046	116.611	147.477	159.43	171.395	134.331	108.025	100.219	96.8882
transcript:ENSBTAT00000084123	0.420114	0.510189	0.32472	0.79704	3.8772	0.994891	1.28664	4.55385	0.62461	0.698246	1.4496	10.4819	0.933202	0.999774	0.737615	3.74797	0.964233	131.4	552.175	143.093	327.942	257	302.651	223.399	261.891	124.329	222.926	303.266	339.572	74.506	232.221	108.428	107.646	502.521	231.462	202.569	138.978	136.255	121.631	163.35	148.318	222.437	329.851	217.261	344.321	389.199	71.3855	222.905	179.555
novel.992.1	166.54	386.237	122.595	194.894	715.128	250.541	172.563	374.401	171.739	209.84	406.542	340.02	88.5141	167.363	189.567	366.66	22.1203	21.3579	3.98553	5.84266	11.1866	39.0035	24.2301	23.087	4.33628	4.07641	9.8058	27.8257	4.7746	0.536369	10.4033	5.34834	3.03715	2.42055	41.7374	21.2035	19.2154	24.4476	18.2066	24.2837	24.9618	31.5759	37.0031	50.1888	38.8779	56.0434	18.443	22.2514	18.1726
transcript:ENSBTAT00000044622	1.98615	1.51332	2.93717	204.634	382.846	250.446	2.0647	3.25301	2.31502	2.66667	4.07927	3.23745	1.86214	6.95085	1.70606	1.87702	432.791	3.24246	2.93335	4.73534	231.122	569.498	623.636	2.70706	2.49336	0.937575	5.55159	3.91688	4.02658	3.28973	13.9008	2.62425	3.72557	999.137	10.1922	10.4039	8.15915	1286.32	2196.51	1772.39	9.40466	10.1444	10.664	13.0434	9.46236	9.93007	8.52728	36.3075	8.24796
transcript:ENSBTAT00000023094	60.3385	147.521	95.7768	189.425	168.808	131.967	158.309	225.417	140.83	141.915	334.238	377.372	137.984	103.601	176.136	191.317	88.175	52.219	16.4557	46.7588	20.2919	123.277	78.2013	66.1459	82.6396	58.1595	81.4993	157.197	125.931	87.0178	84.1355	48.4137	96.2263	119.228	109.608	131.498	126.633	148.601	158.751	138.057	137.241	152.73	153.723	153.616	193.685	175.731	141.054	131.43	142.251
transcript:ENSBTAT00000064987	117.673	105.281	86.446	252.688	956.881	646.969	83.4048	161.458	140.322	223.837	309.568	207.839	37.7238	72.6006	77.3493	73.3503	321.331	23.6354	31.0387	43.9745	91.7292	47.1578	47.6586	35.8053	140.71	36.1466	80.4999	68.3362	66.7609	64.4462	68.3197	10.7987	79.1557	139.636	25.7076	37.2689	37.3583	55.7993	50.0165	54.5533	34.457	53.6706	52.0797	52.2929	52.0646	56.0166	20.0511	31.788	31.3847
transcript:ENSBTAT00000081994	144.732	134.018	102.438	156.123	260.592	202.815	101.741	143.271	94.8541	108.085	180.388	231.486	98.0714	54.0874	118.288	122.729	325.796	48.7792	25.1069	59.097	26.3734	88.9535	127.694	69.6897	68.7931	78.9667	87.4216	104.589	95.7695	77.3374	102.448	54.6077	86.2455	137.01	169.596	145.252	178.813	218.942	271.806	231.638	170.933	207.275	224.351	212.829	280.985	244.346	148.381	201.83	214.286
transcript:ENSBTAT00000024921	440.284	243.337	136.526	408.504	735.233	453.242	156.168	173.68	135.412	213.23	356.153	274.736	145.311	112.995	133.627	148.222	64.2214	0.943502	4.48318	0.996582	12.4127	8.27708	10.7945	46.1915	9.45229	4.93124	21.2356	16.9988	10.7265	7.11202	32.7112	9.56199	12.8421	1.0952	6.53283	6.56237	5.16449	7.13294	12.1927	8.804	12.3922	9.35446	6.61178	12.1614	21.1352	13.9309	7.15005	5.59324	7.40014
transcript:ENSBTAT00000028515	113.234	60.4992	36.1895	77.9098	127.557	205.807	25.334	87.1632	62.2851	75.732	104.783	153.211	36.8511	33.1341	42.3799	42.08	109.741	47.9191	558.482	57.5045	164.974	196.768	130.166	161.913	203.423	181.006	200.096	325.545	296.256	65.2502	176.773	116.451	57.3592	258.316	81.2961	65.6064	56.6008	86.0568	83.3442	85.2419	66.7932	92.1678	92.8026	87.8239	142.298	106.609	63.3947	59.5287	73.7651
transcript:ENSBTAT00000068435	0.0625989	0.0856087	0.0864014	0.10188	0	0.126344	0.118832	0.086993	0.0283749	0.0412865	0.543742	0.0793623	0.0210684	0.191691	0	0.118319	0.518827	218.377	601.633	201.181	450.991	668.2	959.611	655.129	90.9492	124.111	265.887	280.584	233.639	25.9108	199.144	107.991	119.692	69.6566	0.209176	0.143459	0.0800047	0	0.245139	0.168512	0.0482534	0	0.100545	0.268585	0.16701	0.196612	0	0.170432	0
transcript:ENSBTAT00000007861	22.3085	49.4475	28.8796	67.4052	74.6598	83.3722	98.6049	124.446	88.0438	63.2394	151.962	119.318	48.3026	40.6916	47.8922	46.9428	25.2285	9.94048	13.2776	6.75369	5.64603	24.2948	27.9056	31.0944	62.093	19.4976	23.6756	42.0747	111.001	32.2084	25.945	25.7913	17.9908	27.8076	678.827	490.163	619.664	766.582	839.098	752.452	761.176	819.434	853.555	742.517	815.433	1106.17	298.866	459.393	495.683
transcript:ENSBTAT00000037556	57.8	19.9168	19.5811	227.359	14.112	17.8958	92.9957	18.714	3.41626	4.82457	7.86774	8.95779	13.6527	7.27279	17.8936	24.4054	1592.44	32.9819	53.759	43.094	426.982	13.1118	11.5066	183.345	13.4408	4.51696	5.1504	7.10372	6.79199	17.3482	12.6403	21.6552	36.3305	795.538	103.422	141.478	68.1345	385.009	18.099	23.4211	284.583	30.9808	11.5356	13.451	13.6021	11.786	69.6784	25.9512	45.8897
transcript:ENSBTAT00000087331	0.0322467	0	0	0	0	0	0	0.109231	0.0730843	0.0398775	1.05762	0	0	0.0423198	0	0	0	124.615	91.8177	173.932	12.2536	431.715	176.92	276.242	514.509	491.614	473.233	843.635	1327.91	186.183	425.764	203.89	64.4495	501.167	0.538767	0.554253	1.11275	0.44125	4.03462	0.651045	1.62813	0.772979	2.23749	1.15627	11.6359	1.23707	0.899908	1.56568	1.02606
transcript:ENSBTAT00000079181	163.343	68.0734	80.4166	114.164	237.807	353.213	48.4077	102.699	65.7566	82.4832	132.526	187.334	43.8821	46.1383	63.1313	73.2755	176.365	49.9822	338.539	68.4736	237.353	136.466	144.453	81.516	93.2426	88.7625	113.509	118.271	152.131	54.4322	72.2494	66.8736	90.0702	88.2755	161.071	124.487	108.442	144.19	147.253	176.671	138.6	138.122	141.55	133.762	171.541	188.975	104.393	104.385	109.155
transcript:ENSBTAT00000052585	18.178	13.4788	7.37847	25.4222	41.3579	36.9044	52.8694	81.9297	32.3675	33.5778	66.7559	158.781	39.1006	25.3185	34.9311	20.2588	25.3316	50.4317	200.337	42.7835	67.8731	157.29	139.826	112.524	102.739	227.068	255.742	243.356	287.565	39.936	164.126	151.889	27.8816	238.455	457.786	312.782	213.949	283.891	160.988	232.59	498.669	637.194	698.896	404.079	689.322	999.211	158.028	483.093	434.168
transcript:ENSBTAT00000026679	224.993	161.253	81.2167	273.258	382.41	342.73	156.788	202.861	172.071	199.07	493.153	573.857	212.952	119.242	150.069	169.547	50.7737	11.5877	9.2686	8.96023	13.5343	40.74	46.5279	61.393	23.6846	10.287	28.3323	38.9247	28.4421	6.6051	35.6846	7.98179	15.3636	9.66259	168.777	87.4088	56.1626	56.9583	84.2556	84.3735	70.0161	55.979	116.944	148.914	132.551	98.2339	34.1485	74.3414	62.7601
novel.837.1	14.1247	31.4959	8.426	20.4832	43.9157	34.521	38.9067	50.3199	35.7743	30.0395	72.423	63.5856	11.804	17.2103	33.0842	34.9176	1.90788	105.493	76.5192	65.2588	18.6353	325.168	182.264	363.462	417.95	202.033	255.417	573.788	800.093	219.188	678.345	239.596	137.863	265.475	65.064	102.779	79.4497	77.4913	111.563	101.716	119.766	166.388	105.051	85.1817	147.542	106.987	120.551	61.7034	147.147
transcript:ENSBTAT00000082669	215.806	162.622	119.641	529.961	306.519	295.265	156.905	89.3379	98.0909	124.903	194.214	147.982	138.34	94.1074	136.268	294.844	189.184	41.645	15.4671	33.6092	17.7032	44.504	25.7211	26.3519	10.17	12.6142	15.9888	25.5311	16.0901	7.25808	11.0455	10.9557	35.4579	12.6877	226.928	112.962	204.285	208.037	345.185	234.078	160.542	89.4664	200.73	188.313	216.529	130.09	45.5608	85.0566	59.7358
transcript:ENSBTAT00000007241	78.2115	109.53	74.7643	109.491	102.967	86.6435	55.9603	88.1423	51.6119	51.1279	99.8296	124.558	100.176	61.4164	73.7815	101.164	196.635	122.792	36.6669	146.099	69.8842	174.695	205.753	149.686	73.1817	75.4931	115.808	162.416	121.582	289.026	136.285	78.9193	446.601	105.272	113.588	146.304	222.522	236.811	163.962	248.482	182.782	145.968	123.046	148.39	178.433	114.578	286.804	183.594	196.718
transcript:ENSBTAT00000065455	390.102	196.394	131.692	270.296	406.827	370.935	100.329	220.049	302.982	292.625	413.773	427.439	165.841	150.011	159.635	185.637	185.921	0.040672	0.153311	0.147157	0.389332	0.301116	0.0277397	0.413568	0.278005	0.163341	0.483588	0.11698	0.68874	0.240712	1.00045	0.0514335	0.0695414	0	0.594633	0.169924	0	0	0.10453	0	0.137172	0.120499	0.171493	0	0.0791277	0	0	0.134582	0.0233015
transcript:ENSBTAT00000017182	180.498	227.884	317.458	107.949	392.926	405.026	177.771	100.747	90.6063	53.9352	350.185	153.108	247.83	259.789	363.334	340.989	246.849	1.19199	0.459528	0.427716	0.458597	1.98823	2.03984	4.39301	1.77767	0.385144	0.647437	2.23235	5.9791	4.91993	4.02685	1.89794	5.2249	11.9945	14.4269	6.4514	12.975	4.74271	7.58219	5.61573	18.4197	9.72772	6.78514	9.38298	11.3053	11.9981	21.1192	29.0978	30.5632
transcript:ENSBTAT00000034135	117.548	99.4592	70.4347	160.1	185.354	127.119	82.2395	160.321	105.669	117.91	220.354	279.719	108.559	81.7252	93.3176	123.301	110.425	75.1823	108.702	76.0626	47.4642	164.564	137.257	102.363	88.9268	106.894	145.229	192.513	155.807	70.0122	103.59	58.4269	87.8023	61.6681	200.214	167.622	159.264	135.694	210.166	203.259	158.787	168.398	225.71	205.876	273.75	230.764	125.516	162.093	140.12
transcript:ENSBTAT00000045994	3.46225	7.55272	2.21453	3.88743	6.68692	2.27248	2.92107	22.3263	3.52152	4.39989	10.3196	6.26293	11.34	1.42839	1.43864	4.48683	2.20735	201.83	236.104	87.3782	12.6021	384.438	98.6212	132.419	754.209	478.027	158.387	588.92	698.078	33.1584	22.2455	32.2499	8.28959	65.6288	387.427	149.917	303.054	345.431	223.744	266.419	68.5214	167.335	976.016	197.773	1253.99	104.348	108.317	37.2455	57.8967
transcript:ENSBTAT00000021357	358.249	198.645	116.728	259.895	690.677	838.948	95.9572	222.049	151.763	181.896	389.213	398.881	108.809	96.6998	132.324	134.262	280.357	5.93524	5.62419	7.91076	2.28003	24.1602	11.7802	12.6387	6.3319	6.3572	3.23086	9.52063	6.85109	1.15289	9.919	2.15757	1.62866	3.51378	4.47837	4.95387	2.5693	4.09346	6.4673	7.71985	6.14297	7.38893	5.77735	3.47137	11.0344	10.5137	2.77538	3.50502	4.8345
transcript:ENSBTAT00000067953	60.7564	93.6332	49.3785	291.265	265.653	164.33	66.7418	158.793	74.3713	66.2091	247.195	127.269	36.7446	84.1873	88.27	174.489	67.2457	67.3868	39.8553	32.2737	61.7927	235.519	116.535	103.665	74.4395	41.1038	58.8348	171.516	126.527	27.8912	94.6202	81.6513	100.66	91.0125	317.926	116.619	288.132	327.132	376.451	315.481	338.054	250.603	279.975	295.462	469.827	334.6	163.812	235.109	243.756
transcript:ENSBTAT00000028488	0.0572625	0	0.0395179	0	0	0	0.113231	0.0298414	0.012978	0	0.939036	0.108895	0	0.0500998	0	0	0	182.095	117.043	173.835	12.3534	616.655	245.574	437.578	546.719	426.56	509.76	1019.62	1029.1	203.359	320.827	233.238	24.369	1.03368	2.1885	0.393688	1.82046	0.756535	1.86681	2.10025	4.55744	2.82668	1.80727	1.43464	3.62835	5.45333	0.79901	0.636604	1.72081
transcript:ENSBTAT00000078278	2.09313	4.00752	4.33353	3.40657	8.94323	17.3677	9.93352	1.0908	2.21381	0.345126	8.15019	3.31706	9.86255	10.9879	10.0685	6.37395	7.33959	122.15	28.2515	56.6478	30.8509	236.84	270.162	329.763	125.077	44.5732	71.1013	217.401	459.966	302.547	388.892	194.802	124.331	349.003	324.65	218.257	474.836	301.559	546.724	451.704	554.491	303.311	359.053	366.926	513.759	409.474	598.678	692.084	485.668
transcript:ENSBTAT00000030320	164.859	158.224	174.096	161.225	252.682	145.592	145.023	394.653	316.058	227.833	459.685	647.101	244.502	87.1126	183.489	201.989	447.543	0.0112201	0	0	0.0254379	0.0135438	0	0	0	0	0	0.0181525	0.0158335	0	0.00492846	0	0	0	0.0102525	0	0.00784269	0	0.0216274	0	0	0.0149588	0	0	0	0	0.0301098	0.0278452	0.0241056
transcript:ENSBTAT00000032452	23.6121	39.9156	18.0213	19.3973	38.9174	34.7072	25.0745	47.0214	36.0884	33.0421	66.9278	66.7683	36.775	26.5955	49.5064	41.3774	26.1513	140.171	135.821	147.858	39.4591	270.861	344.182	253.366	316.141	336.73	308.376	656.62	554.778	167.101	311.506	198.599	130.398	74.1812	85.6593	77.1561	103.551	113.787	87.4862	109.131	120.595	105.175	136.125	114.005	183.32	136.463	76.2486	141.521	112.957
transcript:ENSBTAT00000021683	78.302	47.1009	38.6391	33.0129	84.1331	75.3083	24.5596	85.1562	34.0794	57.2475	64.6374	122.249	47.2997	32.4394	42.0999	37.9774	296.034	96.1174	287.939	154.741	97.3622	568.173	417.515	334.666	192.891	219.047	154.329	252.874	520.444	72.568	220.768	68.5102	61.3517	423.738	21.3628	13.6683	14.1618	13.6568	18.9457	26.0525	21.5325	24.4039	21.8628	22.6765	29.3743	30.3198	11.2033	21.1381	26.5926
transcript:ENSBTAT00000064237	13.2498	20.5566	20.6921	44.217	66.7097	64.8067	10.5278	2.75828	2.96195	2.1303	10.9464	2.32743	6.75535	18.5666	7.05185	13.8506	5.44841	237.433	81.3086	366.801	132.405	344.336	226.098	67.7227	48.9348	41.8447	46.343	46.7612	104.307	141.617	104.621	183.07	171.071	105.504	410.913	450.205	540.383	573.642	928.393	719.14	320.732	235.235	242.578	328.363	382.09	275.258	323.347	315.16	301.574
transcript:ENSBTAT00000020036	63.8164	147.848	97.2522	141.847	187.688	161.953	242.058	209.452	195.799	125.816	523.248	307.997	326.159	149.115	231.881	244.031	266.723	48.6809	3.77453	24.4527	6.15372	24.0576	31.4309	28.7619	9.70267	10.5265	17.1525	29.9083	25.0936	24.3659	20.2232	10.7427	40.865	46.8556	69.7005	56.2157	89.7445	70.0597	80.0343	54.1742	88.2151	57.5473	92.9808	106.767	132.173	93.9045	62.9565	135.362	106.289
transcript:ENSBTAT00000007369	261.232	205.321	168.803	0.682433	424.306	299.168	128.928	77.5011	0.221745	0.241985	81.7613	0.930302	232.397	45.1548	167.223	106.334	1420.8	21.4673	42.9888	32.2162	1.35195	60.8959	64.514	45.9554	14.6163	0.269418	0	13.9889	0.315562	79.9744	29.0745	27.4302	38.0815	136.174	45.3621	105.944	41.8899	6.92482	74.713	76.3796	38.8404	17.0928	0.471442	0.449773	11.7464	0	67.2101	25.75	32.669
transcript:ENSBTAT00000002422	158.352	172.981	77.7711	118.872	7.35289	210.548	93.0433	162.369	64.6695	136.27	150.894	12.0085	180.064	106.732	170.652	72.0496	1480.91	36.4777	17.2175	34.8056	4.89015	0.796407	77.3631	22.7135	20.5702	14.7515	27.7202	26.6853	1.79047	40.9518	41.1301	27.0359	25.1866	224.385	99.4742	53.5919	54.8969	46.2322	1.87501	114.694	38.6195	64.9562	27.1505	70.0517	32.2132	3.1758	88.6114	78.7194	72.1817
transcript:ENSBTAT00000046321	20.4554	4.57198	16.476	14.7551	28.9554	36.1897	28.887	41.1241	24.9138	23.2825	73.5559	51.3993	15.2756	14.3769	18.7389	15.22	14.0889	731.764	88.3586	653.413	776.339	185.875	124.013	77.3767	88.3668	55.8384	110.375	229.301	106.144	45.4187	39.805	27.23	228.996	16.7215	5.27	9.82576	13.3491	20.9256	10.185	18.0498	11.1524	16.6675	13.3604	6.87674	20.0053	19.068	5.30574	8.02211	13.6521
novel.2138.1	22.1724	17.1444	4.79725	10.4773	46.4969	26.6623	15.7743	29.6885	12.7123	14.5445	30.3696	27.806	11.8995	7.75959	10.4013	16.8136	18.1857	615.199	103.392	505.713	145.736	321.625	330.011	236.2	184.193	169.767	276.32	503.914	336.354	195.562	168.515	67.0176	234.367	93.7306	95.8493	69.4899	83.2764	81.6599	89.5029	89.3684	57.094	64.7298	89.6283	105.931	158.385	103.787	48.467	63.3034	51.3492
transcript:ENSBTAT00000024074	117.083	62.4712	72.4931	120.971	164.699	367.764	43.2665	64.0351	44.0791	56.406	128.087	106.249	30.9739	38.9304	38.8026	54.3769	23.4317	103.255	415.217	169.653	106.529	206.009	203.156	244.448	170.628	132.776	121.211	446.417	389.733	30.5873	104.93	69.7557	79.3432	71.4797	99.5799	66.4165	82.2235	100.33	142.348	109.054	95.1097	47.4887	92.0533	68.4649	113.02	78.4013	29.3452	41.241	39.7655
transcript:ENSBTAT00000079521	7.82029	12.6513	5.0423	7.62928	26.4687	12.6723	10.8997	18.39	10.6618	10.4494	37.7116	20.2587	23.4374	11.2303	16.9862	16.9291	5.75253	119.387	138.479	89.405	11.5071	516.485	324.725	403.425	382.967	447.538	428.297	877.113	510.586	126.211	577.99	266.5	42.6262	237.964	22.4486	16.7541	17.9696	23.5336	27.1435	27.3869	32.3443	27.5093	30.3288	42.096	50.1324	35.6777	18.3305	27.8166	20.1081
transcript:ENSBTAT00000066173	45.6705	25.6547	25.3613	36.8789	48.8885	76.3737	29.9088	53.1457	31.9799	34.5345	107.007	117.202	21.0318	17.7948	18.2089	34.6784	42.4233	148.193	136.373	117.067	820.733	292.247	181.885	244.056	127.449	52.5132	68.9278	331.617	241.806	52.6198	89.0051	75.6996	111.153	48.1353	125.738	111.416	99.4788	114.544	93.51	123.713	123.846	121.839	112.477	131.914	194.888	198.418	89.4059	59.4231	75.299
transcript:ENSBTAT00000068959	142.266	128.394	86.2008	133.335	202.793	195.411	82.6822	191.647	201.315	140.748	268.806	269.584	119.905	56.8358	93.9701	86.1928	175.202	45.5921	87.2372	49.8295	25.8442	101.662	89.9261	53.4824	42.5602	77.7372	186.516	144.412	77.8577	32.6777	38.7699	31.4165	26.1698	80.3599	256.761	158.843	196.967	212.872	230.824	202.541	135.321	108.901	256.561	328.994	463.298	166.135	78.3352	107.125	80.1885
transcript:ENSBTAT00000076882	0	0.0195883	0	0	0.0203996	0	0	0.0124406	0.0108209	0	0.482643	0	0.0120518	0	0	0	0	134.668	536.018	160.048	407.055	268.454	360.514	253.173	280.001	203.94	278.764	286.991	381.835	192.552	339.285	245.095	249.637	377.997	0.129626	0.28722	0.0991576	0.146433	0.0981588	3.71116	0.0552048	0.174581	0.0920231	0.252406	0	0.0321336	1.25188	0	0.206309
novel.2787.1	134.387	81.4025	78.0991	110.457	184.776	239.654	45.395	60.0285	45.2178	52.1621	108.457	88.04	58.0593	49.9079	49.4327	65.9754	108.4	174.673	137.382	228.793	186.202	187.897	156.878	115.144	56.1813	55.8498	51.2224	112.857	91.4867	82.9651	87.2014	65.2051	195.822	68.4412	284.996	216.614	220.003	263.001	290.397	317.003	169.51	123.604	118.089	149.821	184.046	168.157	200.005	166.393	152.995
transcript:ENSBTAT00000001720	194.47	162.074	132.894	166.844	249.504	255.346	116.799	258.437	221.972	191.423	385.757	396.738	146.216	105.32	139.09	184.855	285.241	9.03807	38.3438	24.4128	13.9202	9.81673	18.5109	33.4841	25.8481	16.5938	16.1115	101.9	29.3869	2.28464	31.8605	11.8305	8.54907	3.55941	108.079	70.7176	87.0531	45.2651	81.0225	64.6641	99.4459	130.456	132.072	191.709	191.428	218.351	8.09653	61.4485	14.8528
transcript:ENSBTAT00000002738	80.0231	56.6553	40.9863	90.9763	122.06	142.731	30.6514	95.3807	64.5261	55.3399	93.3541	135.868	39.5685	40.2808	44.7759	148.975	168.428	60.756	134.12	79.3927	400.077	130.366	195.35	98.7336	98.3439	60.3958	81.5324	228.236	164.584	67.8272	79.7151	72.4039	195.941	112.277	130.906	204.158	146.534	153.376	176.585	256.293	156.301	192.728	149.714	164.407	224.074	236.634	153.183	123.952	146.973
novel.2224.1	129.307	81.1831	89.5429	139.977	133.606	431.388	39.321	65.8457	47.7606	64.4738	120.705	120.561	32.9755	43.6367	51.1818	64.8019	123.376	77.076	253.613	126.849	175.408	125.638	222.115	107.914	103.977	86.5955	85.2979	99.8163	203.617	45.7478	79.0463	61.933	171.864	101.293	167.03	136.314	172.343	215.323	172.223	317.055	170.3	93.0624	114.929	107.065	139.57	139.244	109.673	123.117	115.406
transcript:ENSBTAT00000008669	56.7578	161.853	71.0257	53.1648	297.736	176.363	209.939	162.981	88.4662	74.1987	422.375	143.162	191.558	116.223	230.091	187.772	83.3131	30.6643	15.3532	12.002	5.85263	75.4455	79.098	62.3244	79.5473	55.335	68.7454	136.349	113.731	94.1105	145.033	51.4567	90.8471	65.7495	83.9938	105.303	109.197	187.463	184.739	144.84	139.821	150.433	158.512	180.942	208.677	187.669	194.879	231.176	247.738
transcript:ENSBTAT00000022710	4.56432	9.57991	4.74147	4.02141	12.5222	8.29098	16.1585	17.9648	11.4662	10.5045	30.7816	19.8267	13.6194	8.26003	17.1312	12.479	23.6857	172.71	43.9382	157.14	25.8419	433.975	533.67	250.776	366.869	336.535	301.858	661.122	217.813	119.53	268.57	275.412	80.4344	831.852	76.3393	51.9153	59.6393	66.3555	85.0897	69.7763	115.809	136.934	144.391	117.744	195.799	168.31	60.5719	139.486	122.282
transcript:ENSBTAT00000013110	24.7352	45.68	24.6521	42.5271	91.4291	58.4816	40.8435	91.4936	55.2739	64.7046	120.233	79.7009	54.8581	38.3921	58.7899	60.1776	41.8414	63.7288	14.9447	46.4058	9.8986	132.385	120.121	113.227	88.8275	61.9677	96.8467	150.902	123.142	152.544	137.514	95.8056	142.296	181.798	353.692	380.042	358.102	400.299	540.261	489.994	344.341	575.825	410.416	516.523	638.78	568.584	493.225	382.59	497.947
transcript:ENSBTAT00000068859	319.132	217.853	169.642	229.47	276.839	339.991	116.636	304.837	184.176	223.765	461.616	527.044	211.764	158.592	158.852	124.517	210.275	0.36592	0.396554	0.343024	0.262708	0.0971743	0.318203	0.234999	0.422074	0.154303	0.799455	0.078934	0.903656	0.0928137	0.112512	0.173528	0.168927	0.607337	0	0	0	0.151087	0.246866	0.134682	0.215971	0.130093	0.250721	0.0735992	0	0.215507	0.085922	0.127136	0.125784
transcript:ENSBTAT00000085570	107.33	60.0659	44.9511	81.8097	133.278	177.205	39.7871	83.234	54.61	53.2064	88.5082	131.506	45.3357	35.3923	47.7982	49.0589	156.741	80.2319	290.933	116.966	220.926	214.6	205.087	107.009	101.115	109.829	140.387	150.386	158.385	71.9981	112.412	80.5046	113.928	175.963	161.907	143.451	122.472	172.592	195.243	229.452	151.035	158.133	172.796	155.514	221.428	208.287	106.452	133.139	131.508
transcript:ENSBTAT00000001091	162.452	81.0297	62.9668	127.397	162.782	259.421	53.2633	197.297	76.8899	100.365	112.48	145.315	51.3985	74.2543	69.363	128.465	197.973	64.544	183.91	92.4482	161.361	131.337	129.098	110.365	133.729	98.6292	126.906	95.234	123.812	54.2483	89.946	63.6767	201.332	87.213	94.0674	91.4162	72.348	117.394	109.804	153.957	96.2766	121.471	111.841	103.734	112.732	119.221	98.0688	84.1166	90.7843
transcript:ENSBTAT00000015092	26.8511	28.9924	30.6186	33.9567	28.3062	79.8895	33.5048	93.6878	44.8171	38.6296	77.8393	141.543	18.8005	21.3408	32.9241	57.3288	150.422	52.0323	240.064	63.4326	113.597	212.506	72.8535	51.936	48.7499	65.177	72.6682	106.302	66.1096	128.136	60.8668	122.722	157.031	119.118	336.842	333.095	172.163	255.571	197.112	243.73	263.539	280.091	1062.44	350.234	1331.92	243.748	207.046	335.509	414.185
transcript:ENSBTAT00000024029	142.754	81.8568	57.5044	160.399	173.883	273.179	36.455	119.852	79.3491	117.462	133.871	111.853	39.3637	60.2398	52.4699	59.847	55.1322	184.573	158.15	156.222	66.4043	132.54	117.524	81.2166	128.811	98.0098	107.163	181.334	159.253	27.6677	100.264	93.8252	85.6909	41.3798	319.334	208.956	177.711	224.945	277.007	260.287	167.796	137.375	234.427	239.642	281.152	229.941	79.4737	127.311	117.897
transcript:ENSBTAT00000082673	55.0217	61.7005	39.412	81.3591	88.0591	71.6959	57.1371	89.4891	58.0042	65.2013	128.104	120.719	63.9513	47.8621	63.0266	79.5899	139.828	237.533	57.2599	211.598	81.4194	257.117	173.508	149.525	49.2569	69.3432	122.427	245.313	81.6005	137.775	75.7075	58.5833	144.317	86.6822	249.913	303.978	228.964	260.041	253.386	251.898	177.99	216.894	251.927	283.832	303.647	251.857	290.459	169.449	189.74
novel.3106.13	0	0	0	0.139808	0	0	581.783	0	0	0	0.180109	0	112.929	0	0	0	0	0	0	1932.45	0	0	0	0	0	0	0	469.011	0	0	0	0	0	0	0	0	0	1664.19	0	138.94	66.747	0	0	0	0	0.269806	11.925	839.684	0
transcript:ENSBTAT00000007616	123.478	73.3319	92.9836	178.537	153.395	139.681	120.758	169.028	163.279	144.541	218.591	290.66	110.188	56.3388	86.2117	126.093	128.038	36.5522	37.8905	39.009	27.7238	42.5329	48.8327	27.1429	31.6853	38.1916	53.1566	63.0302	56.4548	59.4621	30.9846	26.8163	71.0117	57.6826	275.078	239.038	252.295	250.563	338.671	333.696	254.909	285.604	363.07	349.443	420.914	359.669	152.532	186.913	176.892
transcript:ENSBTAT00000047242	47.3672	26.5029	36.283	57.5821	99.1079	119.374	52.7759	103.185	66.706	91.8496	104.165	208.565	43.3605	25.7437	39.8554	72.4549	88.2599	95.572	235.274	171.972	165.641	198.665	180.465	119.342	122.971	146.671	154.517	99.4989	177.207	52.8585	81.7805	65.3544	70.2212	186.835	300.206	232.123	147.553	226.777	201.089	279.793	208.177	189.714	263.805	253.124	285.643	263.605	94.1589	123.102	137.253
transcript:ENSBTAT00000025144	147.329	80.1693	75.0444	105.044	147.133	319.814	47.5628	107.934	87.8624	74.6653	155.746	203.517	65.7723	51.6705	64.6482	61.8213	254.234	57.4898	176.258	76.4556	162.207	110.104	123.535	76.6327	54.9854	79.611	100.068	115.826	107.907	73.7527	64.0109	53.5472	106.401	134.455	180.306	162.351	139.93	170.393	170.835	190.085	157.468	138.913	183.15	167.309	216.412	169.24	180.185	129.799	129.773
transcript:ENSBTAT00000011920	237.273	94.3563	68.5426	138.367	305.281	349.722	68.0441	83.5818	49.1111	65.9974	123.858	127.545	66.9754	58.3	94.4728	94.3387	364.073	29.3116	159.096	48.1892	48.6079	68.3468	76.6461	39.1896	49.8451	70.4429	80.2629	62.4099	78.9026	31.7224	49.4686	59.2247	50.8434	85.6774	165.877	161.363	160.118	222.844	333.142	302.282	243.622	144.992	194.487	179.576	267.75	211.618	139.414	205.12	195.315
transcript:ENSBTAT00000022876	94.795	152.94	71.9092	116.782	141.249	115.513	92.6928	119.674	99.2085	92.4741	182.051	196.606	136.359	75.5555	129.829	135.749	318.384	99.6746	26.6244	91.3401	54.9935	213.508	122.747	91.9899	41.1524	53.5784	64.3947	136.926	65.1812	104.958	60.3359	40.8407	167.088	98.083	121.354	156.671	188.453	202.706	209.177	159.676	112.604	128.283	111.584	151.599	179.001	137.931	137.108	126.854	136.173
transcript:ENSBTAT00000024427	211.781	112.241	109.561	160.265	239.462	465.127	77.727	170.221	143.323	127.072	256.011	310.884	79.4424	79.4738	104.285	119.937	148.693	28.7366	74.1778	33.4947	49.6256	51.4481	49.0551	28.9788	25.945	29.7506	46.4596	61.6587	44.7471	16.5817	21.9442	23.9268	27.8294	30.0084	218.381	161.175	154.499	218.892	194.936	199.759	171.833	171.927	268.105	192.512	311.514	259.386	103.288	141.133	134.753
transcript:ENSBTAT00000061583	151.78	90.0938	122.679	150.218	259.663	255.094	65.0274	162.869	117.137	124.401	262.926	310.729	64.5617	72.7943	79.7749	117.873	218.871	45.8809	124.53	60.6025	62.0951	97.4512	103.027	77.8514	96.5307	62.0685	62.8459	133.637	203.242	36.0347	76.1938	58.2269	67.043	73.3118	134.115	85.5874	80.6473	121.79	138.119	129.473	99.4027	101.1	130.559	124.277	179.974	143.268	73.1243	89.4263	91.2264
transcript:ENSBTAT00000070507	18.0419	50.7328	24.8063	14.0362	71.9872	76.7496	66.2588	64.2967	44.0357	33.0206	158.751	74.1623	73.9174	39.1592	53.6157	66.3223	96.8869	107.53	4.42394	66.2933	6.71197	158.301	115.785	112.956	92.5254	70.2417	71.5069	179.681	228.912	215.942	177.227	83.9155	158.995	144.216	312.103	207.37	392.881	288.656	562.584	450.743	388.228	369.1	304.807	414.823	556.325	531.105	363.128	520.682	451.408
transcript:ENSBTAT00000072136	300.588	116.719	149.726	145.326	364.982	608.188	81.6558	233.454	147.39	135.493	230.477	303.671	121.904	98.2329	122.2	152.306	546.578	5.48724	8.09999	6.85348	12.2085	5.33596	7.49807	4.49739	5.58178	3.83722	4.75636	5.29756	4.4132	3.30919	3.47215	2.83873	6.43628	8.52108	128.612	80.0777	69.2803	90.9432	95.3406	94.3446	69.0434	47.9526	83.5275	93.8894	109.965	93.6735	35.3458	74.4312	54.0477
transcript:ENSBTAT00000077876	18.9922	19.8081	30.3084	324.989	359.085	633.623	117.048	186.612	152.902	34.5858	125.967	100.166	31.6568	14.8099	36.3402	92.8676	163.547	35.9758	13.2302	43.6859	78.0868	26.4474	100.487	82.5636	143.604	86.5922	68.1461	74.3927	36.4718	30.518	16.4915	15.4675	92.3087	70.0637	108.995	179.898	88.8027	305.648	149.727	248.582	200.205	474.932	416.844	338.588	344.292	321.418	158.621	196.222	259.945
transcript:ENSBTAT00000042547	136.43	102.908	76.9804	148.245	168.591	143.202	45.3305	71.4615	34.1965	43.8719	101.684	93.0426	44.0554	45.2609	75.9912	108.942	179.912	121.945	143.154	117.829	157.157	169.279	187.282	124.391	68.5984	83.062	92.1533	123.305	95.8774	52.2249	121.64	94.6593	244.465	122.104	159.941	182.517	177.929	186.272	209.174	213.879	161.559	115.649	104.382	104.305	137.34	104.793	123.981	135.84	133.734
transcript:ENSBTAT00000086285	16.9749	54.6375	23.5176	25.7688	72.3825	42.1764	53.0101	64.4382	38.7745	30.561	150.873	62.9829	53.2022	30.0261	64.1507	79.0442	23.1015	87.3972	15.627	42.8482	9.97266	180.868	126.455	165.037	140.447	109.792	117.075	283.232	238.433	176.679	255.648	107.732	243.7	152.655	191.829	210.024	315.691	313.324	382.938	277.744	348.871	404.78	360.221	379.38	631.761	454.885	294.252	454.818	448.242
transcript:ENSBTAT00000085415	88.6009	42.2137	35.2079	60.5128	117.618	111.534	23.7336	86.5049	60.9297	50.9431	72.9809	93.5023	43.1634	15.0676	35.1371	34.6045	75.284	99.5464	374.226	110.601	269.299	227.481	193.084	113.018	110.389	92.4838	176.647	215.919	163.586	94.2737	100.908	61.9402	135.353	211.267	160.244	196.965	110.703	142.995	129.354	177.96	93.0506	160.484	204.734	185.37	184.79	183.002	147.341	83.6735	110.451
transcript:ENSBTAT00000015136	211.106	113.61	102.964	166.148	258.623	274.703	59.1702	174.807	97.9159	99.4361	181.204	165.794	82.1751	58.5842	79.1598	84.7316	247.191	56.2578	133.546	67.7129	113.391	116.603	111.396	76.536	75.4653	66.0233	87.0422	113.457	73.4442	72.0667	73.6786	46.862	121.612	87.9509	108.942	104.387	87.2544	98.0794	108.544	122.283	87.2454	89.7511	99.5781	102.073	128.238	91.3727	97.3353	64.8218	74.7752
novel.194.1	99.9838	84.8508	47.9434	127.058	90.381	84.8759	55.1537	106.153	89.9518	90.4085	114.251	196.504	35.6867	40.4433	68.5143	63.5927	78.4435	73.2162	157.79	79.1117	33.593	137.611	113.655	185.01	171.801	208.985	185.418	276.484	215.181	39.3474	202.221	119.42	126.708	60.9147	139.081	121.804	168.191	116.542	173.958	149.425	211.681	221.287	340.907	209.037	250.408	266.916	81.0652	187.347	194.349
transcript:ENSBTAT00000068920	84.2949	71.4648	56.9976	75.155	267.109	173.428	175.28	126.056	196.758	92.8352	110.715	246.961	49.4375	45.814	61.8606	255.526	413.349	19.9435	49.6773	27.3331	49.4939	31.1165	35.2353	21.9736	32.8664	28.8938	26.2536	28.9723	50.3758	18.6438	16.1347	14.2367	36.5952	70.7554	393.456	348.771	180.486	217.661	255.903	359.936	196.787	286.966	466.326	269.352	452.691	382.32	142.089	192.389	222.799
transcript:ENSBTAT00000074274	11.3522	4.23964	6.78863	10.7077	12.6514	15.9433	4.96702	14.4728	7.52155	9.78088	14.8211	25.7453	6.69669	4.25976	6.91551	31.8801	33.2579	55.9116	200.227	68.7294	1121.11	105.332	195.346	88.82	99.1038	53.8467	130.622	230.735	198.95	53.2245	63.124	48.8793	606.673	99.4567	41.0048	95.9801	63.1778	59.7302	52.8504	71.7507	48.3679	55.2254	37.68	37.5468	47.6505	65.6035	87.0875	33.8607	34.1923
transcript:ENSBTAT00000022732	3.88948	3.61592	1.60209	4.24408	3.6752	2.2797	1.46638	6.04049	3.72913	4.76253	9.82246	6.0102	2.22881	1.94914	1.90034	1.37024	2.37587	138.231	342.1	174.962	130.405	639.881	263.523	378.243	360.332	306.636	390.809	583.613	382.794	115.55	436.982	300.709	56.8957	228.538	1.08193	1.2507	0.900499	2.07546	1.18182	1.21696	0.822529	1.07224	1.35802	0.748904	3.1185	0.581112	0.724415	1.16799	2.07985
transcript:ENSBTAT00000006190	139.411	128.335	64.8699	109.22	141.189	119.873	70.1527	174.393	130.212	118.844	230.378	231.714	101.822	87.4528	98.5464	83.3476	205.271	60.1287	153.445	59.5556	56.9059	132.29	124.596	96.9915	116.011	108.185	153.164	173.503	180.061	52.7042	96.3179	81.4588	52.6924	97.9419	98.1223	106.961	93.2828	114.82	102.023	118.167	66.3838	112.486	134.223	129.836	150.549	108.14	56.0204	78.6523	93.5553
transcript:ENSBTAT00000024391	132.536	85.2616	132.067	82.5278	215.782	586.69	80.5464	111.023	71.9984	106.942	132.032	206.015	62.1733	63.4272	74.7896	60.536	52.3247	50.686	156.98	58.8301	98.0506	72.6012	125.608	63.4728	57.2197	78.5537	92.3521	103.338	117.537	51.5508	66.944	73.1203	110.749	74.6207	212.178	135.296	205.674	139.726	147.269	110.838	199.905	186.959	202.346	162.385	191.063	279.597	74.9194	168.133	122.893
transcript:ENSBTAT00000005126	103.849	51.4898	54.1296	79.9906	121.036	145.913	32.8851	94.8255	52.042	62.2981	103.142	125.475	41.13	29.1023	40.1648	50.5777	145.924	88.2521	279.193	107.705	213.285	229.51	173.584	162.79	123.199	137.507	163.468	210.148	147.234	61.1434	127.407	76.5068	118.607	155.064	136.574	118.803	100.825	141.598	141.344	155.021	102.661	137.609	147.676	144.395	203.792	160.202	100.83	97.4141	104.981
transcript:ENSBTAT00000085178	9.44215	4.63281	4.65443	11.4245	13.1074	42.4443	6.51121	11.4881	8.36774	26.4223	9.10772	6.74265	14.709	8.44654	8.92166	4.58915	5.27041	59.298	59.0013	83.1458	11.9288	264.538	184.807	303.49	256.599	712.945	663.043	996.785	417.576	58.1338	337.292	263.237	20.6753	29.4411	100.867	77.3694	31.0062	81.1401	70.1784	93.2151	91.9149	110.952	75.6551	76.6424	119.066	79.7859	69.3058	116.47	142.976
transcript:ENSBTAT00000084763	91.4278	68.1546	74.7003	88.8079	168.824	216.942	47.9549	79.6932	55.0465	57.3377	143.341	141.777	57.7761	38.2395	65.3356	73.2183	73.635	77.1164	206.851	102.525	159.044	184.718	180.096	125.243	129.574	112.176	135.527	169.565	202.494	95.7038	120.681	92.8793	113.785	80.9505	178.922	136.784	144.741	150.24	223.32	248.578	165.25	122.032	109.907	101.383	153.566	159.667	159.769	127.78	140.351
transcript:ENSBTAT00000021523	290.344	161.326	125.351	277.296	294.565	649.406	104.957	279.448	155.158	212.061	313.383	414.646	140.091	129.724	170.361	184.082	269.385	2.00572	3.15712	3.30588	0.83284	0.404404	2.88627	3.78645	0.847441	1.56676	2.43721	1.75917	2.64379	0.111811	0.968151	1.00342	0.655732	6.76144	2.73906	0.331505	1.04762	0.864556	2.03928	2.01189	4.83184	6.11213	2.69512	3.9012	4.50248	3.95916	0.739348	0.218797	1.02283
transcript:ENSBTAT00000049219	194.558	78.4203	62.6247	166.617	183.209	281.715	55.1657	96.082	68.2763	82.8618	131.881	146.08	66.602	51.9985	66.404	82.9231	171.295	59.4903	191.704	65.9711	113.616	118.959	127.781	79.0263	74.9097	74.0469	103.17	105.81	79.0637	46.867	105.944	66.5975	69.5165	149.763	179.712	161.039	131.56	172.937	171.133	242.485	136.351	149.739	176.41	157.903	188.572	166.882	119.192	153.698	137.244
transcript:ENSBTAT00000075831	20.8069	8.28878	5.24816	8.241	12.0208	18.4228	6.73272	15.4441	9.98618	8.24993	24.3419	18.6513	11.0232	6.59638	7.76165	10.3948	12.9533	120.056	416.552	146.777	241.755	266.966	253.828	238.48	405.553	341.021	356.394	518.339	517.203	125.825	216.522	130.068	112.725	220.538	13.4146	8.26514	6.71586	7.70014	5.44481	9.13743	14.4663	9.28229	15.7268	10.5628	27.5598	11.862	7.4268	10.3671	10.1287
novel.247.1	220.67	205.69	146.333	197.967	254.161	236.782	83.505	148.446	107.461	114.951	205.733	273.35	100.872	95.1086	92.0309	171.438	534.547	23.8264	51.9968	35.8338	53.3867	56.462	46.9339	42.5326	45.4698	37.6457	52.3723	54.1019	54.4163	32.2714	44.6174	31.6505	83.4071	31.3401	40.8697	51.606	39.4444	54.4748	50.4255	47.6945	54.0125	32.6017	29.302	31.0029	39.1879	40.3125	44.7295	37.553	39.0655
transcript:ENSBTAT00000019939	6.3714	10.7285	12.7437	0	85.816	24.719	0.200081	1.21938	17.0559	0.187691	86.2603	51.2015	36.5554	8.49306	31.9316	103.782	40.1571	137.672	50.0697	155.704	0	137.05	119.242	1.18351	1.01883	105.146	1.85603	675.425	106.879	169.356	83.373	222.024	141.829	134.309	371.892	377.137	530.769	2.80491	1055.2	414.271	6.04467	8.01631	463.755	6.0178	1170.75	636.562	474.855	385.848	831.271
transcript:ENSBTAT00000027684	142.537	86.9301	87.165	111.262	210.764	263.43	51.675	158.5	101.958	107.533	171.914	264.543	86.1767	62.5797	75.8414	93.7516	111.792	49.961	164.037	69.9589	133.114	144.08	117.837	83.3502	102.675	81.7377	96.0025	144.225	158.434	61.0506	72.8329	47.4143	116.536	57.5033	126.38	117.648	86.888	100.924	121.918	144.447	92.5625	109.04	135.207	134.451	167.377	135.192	98.5229	85.9432	99.8173
transcript:ENSBTAT00000026501	310.249	108.234	125.921	183.155	297.446	483.87	72.2864	110.815	55.7319	78.954	129.769	143.078	126.021	66.1753	96.8364	121.904	259.3	61.3517	99.4721	96.8254	108.735	101.042	86.2226	65.6682	46.3497	42.343	42.8845	51.764	65.2245	56.3381	47.4539	34.9225	118.754	52.9897	92.636	68.0683	50.2859	69.3467	74.1576	75.8074	58.0368	40.1959	34.2052	39.7165	44.0159	39.623	66.8729	44.5562	56.94
transcript:ENSBTAT00000077944	146.749	76.6439	77.2505	127.31	223.932	209.088	62.7672	119.746	89.6368	84.506	157.619	220.988	65.788	55.2198	76.3687	77.7973	203.533	52.477	182.539	72.0572	136.635	109.583	100.494	72.7595	88.4284	79.7058	91.291	150.135	129.986	58.8973	93.7394	62.8082	81.2528	72.5305	140.153	135.325	109.786	148.668	156.434	158.026	150.477	145.633	153.01	138.229	195.686	197.204	97.8397	134.843	131.895
novel.3106.1	0	0	0	195.179	0	0	0.61615	49.6028	0	0	0	0	577.671	706.787	2.89087	0.191715	0	29.6551	0	1200.15	0	0	0	9.55818	0	0	24.8075	0	114.082	0	0	73.596	0	0	0	0	0	107.512	0	134.01	526.35	0	0	0	0	402.223	250.538	129.13	0
transcript:ENSBTAT00000005782	145.887	122.375	76.2254	151.675	297.376	158.419	75.1289	251.627	145.376	125.819	320.617	417.766	122.911	93.5855	107.516	111.941	110.245	33.2443	77.5453	44.6224	39.2072	187.542	69.8396	72.8702	123.978	76.877	146.865	121.329	138.508	50.2479	118.442	72.0721	36.414	85.9762	26.9556	32.9594	45.4302	37.4156	86.1556	63.4138	47.2427	47.4571	40.7924	25.071	82.3686	52.2185	34.7077	43.3974	47.2698
transcript:ENSBTAT00000077277	173.559	64.5835	53.3655	213.236	236.477	448.688	45.3582	62.9645	35.5063	58.2344	112.437	110.827	39.524	46.927	43.7551	94.1715	169.578	51.2719	208.724	40.9538	147.101	120.494	122.666	77.1316	69.6802	60.7366	101.876	98.5589	103.269	36.3912	64.6248	68.7061	76.2119	97.0267	177.794	197.436	123.363	220.461	201.958	267.21	147.164	129.984	162.503	173.298	170.713	187.404	132.486	142.443	128.11
transcript:ENSBTAT00000016944	261.722	139.476	123.716	167.994	345.746	375.269	77.1224	223.837	73.8702	126.667	270.015	323.568	101.236	60.5219	64.8743	100.49	289.333	19.881	95.4753	27.0209	45.3571	61.7288	52.366	36.1081	77.0735	46.9198	70.4288	71.3174	106.062	23.1377	40.4734	28.9795	19.3462	49.8467	79.989	55.5212	61.8074	66.7756	82.1213	90.8723	78.7252	69.2573	80.5931	89.1662	145.891	107.348	45.2071	66.282	60.0764
novel.1631.1	0	0	0	0	0	0	0	0	0	0	0	0	0	0	0	0	0	1.07749	7.4462	0	7.05715	5.37598	0	3.45991	0	0.64909	0	0	1.01368	1.822	0	0	1.47385	7141.57	0	0	0	0	0	0	0	0	0	0.361202	0	0	0	0	0
transcript:ENSBTAT00000016080	0	0	0	0.0396075	0	0	0.0449148	0	0.115828	0	0.4082	0	0	0	0.0426799	0.178883	0	111.459	531.731	180.78	707.5	258.92	317.018	168.825	196.225	171.831	264.664	229.122	248.184	100.025	172.256	102.316	272.041	53.9567	0	0.553073	0.56245	1.12534	0.0667114	1.18467	1.09429	1.84567	0.328343	0.18273	0	0.802579	2.90817	0	0.557666
transcript:ENSBTAT00000035230	161.712	69.4346	68.0591	110.645	264.955	519.231	35.6782	94.8118	74.5289	99.6785	115.369	151.991	49.6831	53.3314	51.9698	70.6125	150.429	60.138	356.462	84.7819	111.216	172.846	177.131	163.243	126.397	65.9076	68.806	177.178	204.48	27.3114	128.846	58.1652	57.7119	91.3224	99.7998	55.0001	53.2864	57.2268	34.1296	36.7405	33.8252	41.4679	45.9584	52.6892	56.4713	40.9663	18.8817	28.4911	29.9917
transcript:ENSBTAT00000052338	99.7901	58.1054	44.2153	61.9495	114.455	250.663	35.6858	82.7118	52.3573	50.7328	119.737	146.81	30.6136	37.2409	42.8882	55.4626	139.266	59.7359	349.599	89.0948	164.188	164.706	150.771	127.954	130.299	95.6881	118.094	168.9	232.56	36.4131	100.297	90.0618	95.3205	160.678	127.527	112.544	102.665	130.982	148.742	169.854	152.301	145.175	109.497	107.617	149.814	222.45	93.8409	100.833	128.108
transcript:ENSBTAT00000013284	12.2951	38.8119	5.08902	41.8443	33.2393	15.4169	12.6506	15.4328	4.874	5.8711	15.4697	12.2913	7.07475	12.6464	16.6229	12.6237	2.10718	32.0829	182.288	38.3107	27.7269	73.1294	77.9003	24.7094	40.4985	6.01895	45.244	22.8566	15.4642	23.2821	9.01352	54.8034	39.7744	336.956	633.225	557.309	406.305	591.896	465.275	448.418	475.369	1429.03	2499.15	503.435	398.059	149.681	102.836	113.129	385.649
transcript:ENSBTAT00000030194	57.0063	75.2532	28.0199	30.2834	87.7907	124.078	42.7954	96.6234	48.9166	45.1468	97.994	149.623	27.8183	34.345	36.3632	45.2697	68.1961	26.9539	70.8613	28.2405	38.833	38.7567	53.6643	28.489	47.7458	25.8276	30.672	30.0994	36.5269	40.4633	23.9664	23.9959	37.8161	134.502	773.37	758.389	354.257	475.742	354.688	556.098	344.115	585.852	806.045	710.926	759.342	828.905	298.467	371.711	440.12
transcript:ENSBTAT00000030276	33.7641	20.7036	21.1527	21.7621	51.189	42.8771	11.7307	41.5683	18.9497	18.9663	40.4224	51.3068	18.4828	15.4186	14.3705	18.708	41.5081	127.025	409.064	172.378	241.523	326.224	180.243	260.529	318.447	262.366	205.185	306.549	460.878	130.066	278.73	145.776	166.907	75.1089	14.5898	12.3049	13.4904	18.7439	14.9336	19.0476	17.8515	12.6491	11.8409	7.76074	18.9889	18.7576	14.827	11.6797	12.1255
transcript:ENSBTAT00000015438	0	0	0	0	0	0	0	0.0765694	0	0	0	0	0	0	0	0	0	759.575	5.63295	776.298	913.664	427.702	747.231	63.2434	2.15192	17.5188	8.68434	5.72271	5.59188	0.851771	1.47507	0.0849334	28.0772	5.91961	0	0	0	0	0	0	0	0	0	0	0	0	0.0901171	0	0
transcript:ENSBTAT00000077820	30.4561	15.0077	9.43059	19.306	35.0518	42.3088	9.941	24.6947	14.7902	17.5541	23.326	37.1019	14.6775	11.0104	11.6822	11.3769	29.6481	159.392	490.618	204.738	94.5889	512.605	299.245	265.204	233.198	237.103	429.424	423.462	433.231	65.4637	191.43	138.895	32.1063	175.104	22.3071	15.5784	17.2123	12.9177	25.801	22.4905	23.0736	14.9751	16.7974	14.1664	23.1271	25.4953	19.5708	18.8977	16.9258
novel.3106.9	0	0.476218	45.5261	0.134936	2.47971	334.098	0	0.806531	1.92918	687.465	1.21683	2.3913	33.1084	0.0846288	217.93	0.182827	5.36518	6.45544	0	0	0	31.4256	5.06629	0.141979	0	1184.86	83.747	0.381514	2.74539	38.6917	0.466121	6.37425	750.707	0	8.4037	11.3053	92.7176	583.472	12.2728	1.56231	1.49123	0	0	0	0	5.46848	42.8341	45.4721	64.2915
transcript:ENSBTAT00000015231	15.359	18.168	9.3613	21.2256	39.313	30.0818	30.2462	28.912	14.6397	17.6445	42.0482	53.639	14.1672	17.5509	28.0723	32.3538	23.8854	63.7447	279.299	77.0806	127.189	110.568	247.499	67.9486	107.219	44.2305	36.5113	534.525	81.9451	59.0404	81.1034	80.9845	78.4873	128.732	341.272	436.116	209.735	351.722	337.143	569.176	439.381	321.104	468.877	361.278	628.058	317.842	469.65	303.594	240.266
transcript:ENSBTAT00000013650	79.6077	48.024	43.896	71.2702	107.27	88.8156	28.346	80.9758	42.5206	44.7208	85.2099	112.602	33.0565	24.0635	34.5294	43.7061	108.344	69.625	225.333	107.81	153.971	151.911	155.627	106.76	86.4399	109.979	120.12	195.867	132.181	91.6468	107.378	80.6717	137.668	133.542	236.192	269.287	178.249	246.562	216.04	233.572	250.709	256.916	197.76	148.838	297.862	299.699	217.306	148.742	178.752
transcript:ENSBTAT00000011240	22.6125	35.9679	24.4092	36.5395	92.9191	78.6653	40.8051	35.8944	21.4824	20.7457	89.9141	27.9043	39.5156	31.6161	35.1403	51.15	32.0235	179.748	21.7926	120.864	47.2847	346.887	188.859	240.694	107.608	83.2842	84.0059	217.463	233.368	214.337	216.579	115.813	180.56	142.231	215.978	163.519	289.461	240.198	423.051	318.122	323.557	238.143	168.276	323.6	396.387	362.983	290.022	302.269	318.18
transcript:ENSBTAT00000067510	355.257	235.494	137.377	261.904	370.219	270.86	98.0659	222.152	156.061	209.504	333.528	313.413	145.476	94.0436	132.057	153.246	427.958	0.0822929	0.0296712	0.0974447	0.0605683	0.102963	0.120062	0.16774	0.0366846	0.0172431	0.0536026	0.115772	0.191865	0.106181	0.262775	0.0579156	0.196009	0.0376789	1.22668	0.466388	0.689257	0.345693	1.03083	0.438269	0.867628	0.784854	0.773934	0.346871	1.17988	0.556305	0.313973	0.708937	0.403412
transcript:ENSBTAT00000085958	5.74251	4.39433	2.97703	4.06326	9.24719	12.6506	3.12625	5.6874	4.09457	4.2312	6.59289	8.90463	2.21502	2.62098	3.79097	2.68881	20.0098	83.038	583.15	147.106	138.626	327.523	129.144	133.956	369.047	314.817	441.724	360.939	603.301	57.6142	168.359	90.5485	62.9355	271.742	76.601	53.2956	62.5071	58.2626	55.9524	67.367	46.5247	52.5039	60.0486	50.7631	66.0288	74.6178	26.1529	55.9633	51.6773
transcript:ENSBTAT00000082311	255.595	130.632	95.5841	138.326	239.962	398.655	57.4558	216.075	168.565	184.831	281.02	348.313	74.4524	82.6576	99.7943	90.1868	195.266	15.1758	49.0676	16.2151	26.075	32.3226	35.8495	25.0063	22.978	23.3752	33.1258	38.7963	46.0653	17.9262	17.3379	23.2599	22.895	19.7608	139.05	96.0017	125.171	116.786	173.317	174.832	143.076	128.597	159.162	194.117	255.195	173.913	115.597	87.2306	88.5775
transcript:ENSBTAT00000007436	192.307	103.524	57.1881	138.15	224.506	200.405	49.9985	174.355	106.037	116.364	156.863	218.185	82.518	54.3135	82.9075	71.4123	277.869	46.639	102.905	51.8931	70.6904	124.136	100.398	71.6928	46.5065	51.0536	88.3582	112.324	69.8419	47.7385	54.5862	33.2085	53.5149	187.586	151.173	153.832	107.82	134.877	121.647	151.485	111.087	143.571	188.926	192.474	205.196	178.265	111.67	109.888	113.094
transcript:ENSBTAT00000021848	31.8608	11.2461	15.9612	20.9117	16.7545	56.5408	10.4793	26.1641	11.1092	14.6419	12.1443	34.4349	22.6795	13.3236	22.3765	19.129	148.318	106.983	622.9	182.414	226.865	252.081	192.816	176.305	183.81	127.715	241.279	138.147	355.724	84.3368	172.452	121.315	122.361	359.16	59.3143	37.6258	33.2691	42.9782	25.0187	40.1612	73.403	45.475	30.0393	23.1019	28.0591	39.9079	30.9102	36.3648	39.4821
transcript:ENSBTAT00000056243	47.5279	35.752	27.893	42.5936	80.0104	74.1296	31.9161	67.234	44.1728	41.8603	72.0908	100.272	35.6353	24.061	38.3863	40.26	80.3492	92.6815	93.8572	111.929	62.5105	153.37	178.435	117.383	164.967	144.677	236.488	217.058	226.529	94.3209	136.542	95.2078	147.704	288.455	250.508	206.792	221.93	224.702	298.648	333.057	239.683	287.227	329.137	228.314	329.441	330.061	195.212	204.976	190.621
transcript:ENSBTAT00000074101	24.0331	16.7884	4.40565	16.2729	27.4595	26.8104	2.4571	8.51725	6.59392	17.1839	8.723	5.62922	11.9215	22.0791	12.3407	5.64152	19.7562	101.815	525.779	131.507	167.794	317.741	255.714	205.561	268.53	324.187	468.953	448.548	321.392	73.9198	223.442	207.711	59.1644	181.206	12.4211	6.22592	8.2497	10.9414	7.55263	7.83974	4.95444	7.57265	15.2673	16.6491	20.1398	5.32049	3.55114	3.33731	4.69225
transcript:ENSBTAT00000026323	74.2505	79.5628	96.1701	121.787	142.062	188.778	105.744	110.186	51.5124	56.7212	120.044	253.157	78.1946	82.3163	73.8563	145.782	203.934	22.9275	29.2158	15.0828	22.7211	21.5488	17.5552	43.8143	30.3546	12.4653	12.4731	15.475	27.013	18.5619	32.8732	13.4941	50.6664	72.4603	442	392.283	265.185	379.932	411.552	327.467	411.435	268.185	337.903	242.685	273.736	495.642	256.605	378.472	322.563
transcript:ENSBTAT00000047412	286.417	128.66	98.5097	183.923	343.809	262.445	87.8815	151.057	125.184	139.744	201.894	286.682	97.9654	49.9335	99.7996	115.388	422.868	10.8346	21.5009	14.9073	11.1178	8.18175	25.811	7.28927	8.59912	9.15097	13.3822	12.4151	9.98462	56.2787	13.533	13.3956	62.7242	23.6478	127.628	180.388	87.1846	116.044	102.747	116.623	113.639	122.667	150.598	154.623	154.894	154.238	196.748	87.8099	95.9223
transcript:ENSBTAT00000083559	0.800792	2.85866	1.0711	3.77743	3.7813	10.3084	0.992539	6.99548	1.26483	1.54363	4.45091	1.49145	0.558482	5.08495	5.17245	16.0097	14.1952	60.5983	262.576	89.4004	271.978	44.5029	99.2975	53.1602	27.8581	84.1944	180.348	58.8878	138.257	194.432	100.213	128.936	158.162	89.796	74.4416	424.42	292.486	669.693	807.216	426.335	232.186	193.439	332.017	396.059	211.444	284.259	456.331	963.502	728.187
novel.1668.1	42.2802	140.75	96.2356	50.7225	147.267	176.372	233.661	138.905	125.325	119.7	668.807	206.116	232.561	151.387	150.557	178.915	259.864	13.831	1.38524	8.9668	1.76732	23.3574	21.1907	19.5779	19.6957	13.9268	8.2821	41.7984	41.1573	41.0557	30.0537	16.012	25.979	60.3443	98.481	74.7014	193.961	81.3164	138.71	99.3547	105.688	108.263	93.3941	91.5876	179.974	140.189	120.942	209.862	188.338
transcript:ENSBTAT00000078966	49.7521	44.369	41.7056	79.8859	98.3755	133.381	26.2347	74.7338	26.2982	37.3798	53.772	91.8571	43.5144	22.9149	44.9373	89.1339	181.95	51.1515	119.942	70.1077	107.163	66.1455	144.568	52.6234	65.8398	30.0308	47.1238	64.8286	82.8118	178.187	62.1572	121.15	310.676	249.031	229.286	312.042	216.343	332.91	315.796	464.996	182.031	265.85	129.925	169.203	158.008	238.764	409.993	177.587	295.584
transcript:ENSBTAT00000020018	107.602	186.808	99.1247	147.764	175.766	111.881	95.4996	177.771	115.053	106.37	218.436	305.629	153.468	84.6369	120.633	113.56	298.342	37.845	20.6162	49.999	30.2156	86.9336	104.241	65.8485	60.3305	55.1093	70.3666	107.24	106.421	92.133	88.8943	50.3071	114.307	73.6864	59.3283	74.5704	76.7754	88.0457	81.043	86.3343	70.0099	59.8985	61.3907	57.3551	84.2439	71.4568	83.8114	81.8763	74.2083
novel.682.1	7.20311	18.9946	7.57677	10.8182	17.1256	16.7266	17.5516	20.1614	9.76878	8.93636	37.7908	17.454	15.103	15.8569	15.6479	16.5792	23.2209	91.2904	45.3916	61.8104	17.0569	453.761	379.285	371.541	261.735	163.382	152.16	543.179	649.826	232.462	425.535	145.264	177.174	184.677	100.111	112.291	144.363	111.063	160.374	179.36	185.11	140.709	94.4401	116.002	168.308	231.293	206.931	191.789	163.385
transcript:ENSBTAT00000067651	229.336	199.376	198.075	183.653	375.816	314.134	77.6016	157.027	119.064	121.832	209.526	300.849	102.155	80.7262	96.0673	131.384	297.488	26.9833	37.1884	34.2559	40.4312	45.4029	45.9457	25.478	25.2355	29.2696	33.4534	45.1534	51.6903	32.9505	28.2434	19.6339	52.4849	30.0149	40.5861	46.4349	41.0691	43.398	54.7845	55.2713	32.753	33.5628	35.5384	33.2701	40.6636	36.1835	41.8485	28.3592	26.9325
transcript:ENSBTAT00000019970	81.6281	74.368	31.5367	85.9625	124.704	91.1705	55.0161	130.047	89.5728	87.4129	169.458	164.501	75.576	46.2217	72.2678	72.7886	154.915	88.6219	77.8061	88.9698	59.3665	201.47	139.384	134.367	81.1827	85.1235	125.401	219.934	132.188	78.5958	104.321	58.5527	98.0525	164.476	204.319	194.566	144.116	153.173	167.528	190.459	139.398	197.014	239.487	245.642	273.582	262.414	149.113	164.41	157.499
transcript:ENSBTAT00000026100	20.5618	16.7112	27.9183	19.6084	66.7674	89.4583	4.84487	50.7485	15.8656	14.2047	70.0758	80.3464	36.2555	5.79904	11.4114	80.058	39.8739	170.757	129.354	239.072	26.3256	88.134	188.131	15.2762	27.4394	66.7577	58.3481	365.562	112.87	147.508	33.4217	64.606	107.555	81.2687	397.519	358.343	653.42	213.268	605.373	752.721	71.8431	242.958	322.208	203.666	775.216	655.273	502.883	208.682	243.016
transcript:ENSBTAT00000082873	80.0118	44.9937	42.3549	62.3732	98.6818	146.061	26.1111	60.5859	31.879	44.2006	97.2681	90.1053	31.6834	23.1818	28.5713	49.4948	72.2993	93.8957	305.894	119.605	264.923	198.234	166.106	166.676	101.965	73.4078	141.756	153.359	203.245	102.467	105.641	83.0476	202.875	117.947	141.247	114.975	123.769	111.434	159.49	171.581	144.375	108.885	102.365	133.579	155.58	170.593	137.284	89.6206	104.057
transcript:ENSBTAT00000077257	64.5465	90.068	48.2842	32.8456	134.476	97.9642	58.5116	134.715	86.4531	81.0385	164.117	167.456	74.2782	35.3939	72.3153	79.4873	124.535	115.534	10.6747	86.571	17.877	152.691	171.453	113.033	77.5927	73.001	122.223	247.901	122.256	167.458	91.8014	53.3403	154.298	147.024	173.249	209.202	174.778	193.313	193.773	197.511	162.529	221.153	219.456	264.024	305.375	268.657	331.131	163.609	167.429
transcript:ENSBTAT00000073380	180.954	191.543	46.7746	160.728	226.337	302.051	148.252	311.999	153.146	230.258	513.267	434.429	210.455	155.798	165.3	229.979	324.03	0.126635	0.151466	0.406118	0.099382	0.119937	0.0996575	0.254147	0.127966	0.073352	0.0694933	0.189118	0.491435	0.0401504	0.149759	0.132425	0.0724518	0.323359	0.502914	0.610466	0.309807	0.764197	0.84808	1.16883	0.858298	0.874464	0.713655	0.813105	1.46401	1.63505	0.696003	0.623712	0.791085
novel.236.1	1.19826	2.45806	1.10259	1.39297	7.16764	3.76203	4.08597	5.13438	2.05189	1.71231	11.126	8.35526	2.89023	2.73742	3.44236	2.81008	7.00284	148.741	65.0369	153.799	17.2933	694.141	369.591	418.696	266.834	150.462	246.826	552.961	740.225	230.547	392.543	219.266	86.8471	330.204	48.1593	38.1398	88.3979	80.6629	145.856	164.507	59.0115	50.847	47.9868	43.4554	98.0375	72.2234	130.492	60.777	53.556
transcript:ENSBTAT00000063148	199.942	77.0544	92.4291	132.626	227.822	250.952	51.2444	84.5045	83.9479	85.7259	110.37	137.018	62.4805	56.6509	68.2034	80.8405	255.406	73.3125	187.287	59.5909	134.239	109.551	94.6805	61.4891	36.6488	41.1067	57.7319	70.7467	49.5615	31.2897	43.424	37.5912	56.0906	84.4058	237.447	183.401	158.711	182.124	163.318	203.814	114.71	99.1249	146.559	119.878	136.47	129.669	87.2388	96.9082	108.999
transcript:ENSBTAT00000018484	31.2749	28.2224	15.9355	21.0403	48.6632	53.2264	31.1722	102.588	20.4304	19.888	50.1442	101.036	43.8173	16.9877	36.0679	70.2697	62.0238	51.1484	144.497	66.9321	26.0021	63.4456	131.944	61.9089	56.9807	77.6627	72.9264	274.568	92.7075	136.753	66.8763	184.915	87.2087	131.349	508.892	351.102	209.696	239.926	389.249	440.865	350.735	411.936	352.931	259.87	475.256	540.915	352.554	392.129	633.733
transcript:ENSBTAT00000007338	0.697776	1.36759	0.583361	2.98694	1.56734	6.00349	1.80649	1.78285	0.947059	0.915161	3.00958	1.51651	2.17802	1.53147	2.91536	2.10768	4.13343	63.125	108.091	38.0601	18.055	200.392	221.513	955.348	459.018	133.17	60.9952	719.455	425.816	235.228	1321.88	155.409	74.4672	297.588	4.90976	3.65509	3.52131	5.84736	7.66351	6.84797	6.31305	6.63541	6.13272	5.95349	12.0314	8.97386	7.85514	11.5144	14.1156
transcript:ENSBTAT00000036417	216.127	113.693	144.858	192.51	323.06	482.321	56.9412	156.566	105.978	144.56	211.45	278.501	81.4474	73.8589	66.593	130.905	249.989	46.7867	75.6215	39.0483	71.1476	75.2117	68.3512	60.4307	29.9029	36.2128	45.7764	94.3184	61.4135	23.3408	34.0347	26.4673	54.7081	28.3589	39.804	44.8552	29.0399	46.2436	47.4842	52.2877	33.0212	31.8689	40.695	40.3988	44.6712	41.749	35.0416	26.6884	26.8827
transcript:ENSBTAT00000046975	112.337	71.3348	56.5934	104.217	151.262	225.056	43.9354	106.679	70.5847	70.9238	118.763	171.622	58.3783	42.6988	56.8899	69.9574	199.683	59.8556	169.513	86.2717	135.025	135.18	119.075	78.7273	81.2103	87.2188	93.1532	128.343	135.149	57.1673	83.9483	65.9797	111.824	149.889	167.197	155.889	109.541	141.743	146.168	184.764	127.314	135.223	139.973	141.14	163.712	169.819	129.451	107.905	119.836
transcript:ENSBTAT00000012241	4.08526	8.8424	4.35851	9.36474	19.7005	7.51734	29.9165	37.9991	10.2298	8.32348	20.3981	73.1954	12.9096	9.5056	14.6853	23.4709	14.7826	2.54372	0.951234	5.51815	1.73927	3.3727	9.37677	6.54742	7.11526	1.43506	5.83292	1.7855	14.9852	5.40228	7.37796	9.0376	9.50629	28.6085	745.64	361.282	749.027	576.827	668.88	638.256	1089.71	1183.66	1066.6	1056.27	899.686	1169.48	577.654	876.578	531.058
novel.2168.3	0	44.7976	80.7861	47.313	164.084	68.038	19.7338	0	12.526	3.52368	108.581	9.31555	0	12.3014	48.5042	20.9149	0	229.56	18.2986	1.93126	0	54.3886	0	590.68	37.8659	4.39681	26.126	12.3706	447.11	127.346	204.552	344.296	353.07	0	436.552	154.231	27.5397	142.829	150.077	137.579	1375.13	18.4589	35.8382	16.4681	115.053	542.931	150.798	1627.58	435.36
transcript:ENSBTAT00000081272	53.8235	30.9216	22.9052	50.2799	87.7356	141.653	24.2988	44.952	29.664	33.2736	60.5602	72.0103	22.6875	19.2034	25.9016	43.2256	47.8102	80.6215	147.797	109.473	159.942	100.67	174.512	62.9613	63.2625	57.5343	72.5524	115.265	103.553	189.631	75.7434	75.4938	287.086	86.7769	332.762	451.092	227.66	282.877	258.668	426.181	214.935	266.307	211.496	229.272	191.973	257.186	540.576	167.062	192.991
transcript:ENSBTAT00000009469	119.537	114.718	91.5523	32.9408	123.697	145.687	64.6228	94.2253	56.889	59.4513	110.415	172.688	32.0425	39.4744	52.3487	40.236	49.0476	75.8294	97.3016	77.9429	48.9202	67.6908	52.3339	34.2979	55.2561	60.0626	63.5785	66.6775	77.2386	35.6243	23.5689	19.2591	43.5255	128.472	620.407	460.687	267.455	206.134	258.066	428.442	211.507	420.54	472.878	279.584	582.915	449.372	200.451	282.531	353.466
transcript:ENSBTAT00000027191	290.751	183.645	154.567	176.528	330.975	283.862	75.677	200.057	121.635	142.909	230.776	325.105	129.527	83.907	116.361	128.626	212.837	21.9053	42.6964	25.2543	31.4294	45.2669	43.6759	30.8684	21.2173	21.6926	32.9548	44.5332	36.9722	30.9286	20.2961	17.398	49.7141	26.7697	48.4567	48.8273	39.6006	37.919	41.8491	47.2152	30.3488	31.2215	33.8722	34.4866	45.5297	34.1088	30.777	26.5009	31.1083
transcript:ENSBTAT00000011383	90.4571	83.3308	51.2423	106.184	112.465	133.739	53.1367	58.0423	43.8963	46.2511	92.4897	107.583	55.1371	37.9814	64.0756	79.6392	129.994	92.1258	136.739	97.4633	137.886	164.054	132.831	206.153	96.0903	91.5218	110.498	116.99	201.723	145.077	167.387	74.6019	263.451	98.4633	133.082	149.005	160.798	137.917	142.962	147.266	136.578	73.4227	128.158	73.1435	103.242	80.3807	118.552	104.287	102.628
transcript:ENSBTAT00000001330	272.445	220.906	122.398	129.546	326.764	278.13	85.2787	315.451	207.93	215.594	398.527	465.736	152.78	81.3425	135.831	144.852	361.417	0.0364891	0.0816667	0.0135023	0.0206817	0.229039	0.135322	0.128154	0.108144	0.0934205	0.0813476	0.231216	0.193096	0.0925525	0.204356	0.112476	0.0327545	0.287151	0.154209	0.0971855	0.0701396	0.160078	0.181698	0.127588	0.203826	0.117565	0.293288	0.435766	0.32611	0.288772	0.1377	0.0860278	0.180306
transcript:ENSBTAT00000053193	175.554	118.225	150.688	146.001	235.569	395.147	55.7115	198.895	103.825	110.234	232.492	375.158	71.6824	64.7898	74.4396	114.041	224.483	54.9357	95.2378	79.3873	84.6069	69.1461	73.2275	55.2369	53.0163	37.2086	58.1845	66.4771	113.494	32.2767	37.4413	25.1304	70.6976	31.396	48.8247	51.3684	33.3482	36.6702	40.7028	55.2527	32.9107	30.8248	35.4182	36.4956	42.6768	35.9188	37.3334	22.044	28.1266
transcript:ENSBTAT00000062986	0.818468	1.34318	2.8242	1.14176	2.09822	1.65192	1.0358	1.27959	0.741993	1.21458	6.61901	0.778233	0.826395	0.71609	1.4764	2.83616	2153.26	1.49652	0	1.47672	2.26191	1.44516	3.06204	2.40271	0.958985	1.80303	2.66903	4.03525	1.05592	1.42344	2.6294	2.36561	3.83815	1606.8	4.1024	2.81354	4.7072	4.6343	2.40386	3.30489	1.89271	3.32531	2.36628	3.01002	4.36724	3.30513	3.51399	2.22836	1.9291
transcript:ENSBTAT00000015883	126.298	138.049	15.9883	125.688	223.387	226.352	30.6267	222.627	129.35	60.4379	407.109	196.524	26.48	71.9112	79.3258	259.689	278.997	30.4018	99.4884	35.4005	148.058	46.9245	49.4538	24.3578	55.1094	43.474	29.9226	80.0188	90.3167	2.37675	21.2985	24.64	66.1617	69.0544	66.0252	43.6974	41.5651	55.9163	82.1869	60.6132	86.3064	397.68	129.976	121.399	138.723	412.103	73.4222	92.2216	68.6392
transcript:ENSBTAT00000001165	0	0	0	0	0	0	0	0	0	0	0.417438	0	0	0	0	0	0.0467652	123.222	233.883	164.548	459.992	265.692	277.51	131.712	321.119	158.33	325.732	455.862	279.055	394.219	283.564	154.554	184.292	230.486	0.592342	0.252152	0.34374	0.392256	0.631944	0.658192	0.452336	0.496694	0.259194	0.13488	1.04372	0.49368	0.29993	0.687883	0.345774
novel.2060.3	0	0	0	0	0	0	0	0	0	0	0	0	0	0	0	0	3048.41	0	0	0	0	0	0	0	0	0	0	0	0	0	0	1037.92	0	0	0	0	0	0	0	0	0	0	0	0	0	0	0	0	0
transcript:ENSBTAT00000020113	150.128	103.752	108.614	182.173	235.733	248.704	48.0338	108.171	77.8609	110.827	159.937	184.189	78.5255	65.1102	77.4151	80.5636	208.558	67.0488	142.336	97.9683	52.2563	99.4047	112.969	51.9691	47.9295	62.3484	87.1892	84.0305	70.1201	46.9379	55.037	50.9006	50.2118	54.8626	118.698	124.268	103.358	117.237	125.431	154.113	76.9591	100.105	121.578	125.152	137.5	132.908	82.1916	83.7525	90.4063
transcript:ENSBTAT00000001613	0.971039	3.08244	1.23265	3.75728	3.96115	16.4418	1.6729	2.51912	0.681114	0.848464	3.54111	3.26189	0.665557	1.11623	1.06972	6.1313	8.51353	207.713	264.627	357.074	101.828	102.166	202.338	79.5465	93.3453	296.348	94.3384	159.447	176.986	105.091	116.607	96.3827	388.906	63.0614	68.5543	258.741	122.473	264.301	169.386	791.479	139.9	168.969	374.18	286.107	205.268	175.74	148.911	256.85	183.174
transcript:ENSBTAT00000047251	126.438	96.5472	74.079	200.708	179.528	165.617	62.513	143.559	78.0209	97.7365	183.229	228.341	85.4887	49.1986	71.1789	108.635	156.754	48.9296	58.7319	61.8391	67.0846	111.359	86.6585	79.6638	77.3162	73.1806	89.4764	120.032	98.5912	58.8221	59.7734	53.6462	129.888	78.0401	111.319	111.088	128.525	183.403	190.576	170.029	113.053	142.434	158.835	160.538	188.812	168.825	104.046	78.2071	75.0424
transcript:ENSBTAT00000039203	69.9358	51.0758	27.1309	45.4712	75.3135	75.3176	27.8228	92.4876	45.0172	43.4518	70.2843	119.611	46.2804	28.2465	40.6192	63.1961	113.105	81.5518	242.296	115.166	105.583	171.735	210.489	112.413	107.776	87.8896	102.602	176.378	132.905	109.298	115.663	104.422	87.93	146.636	186.98	285.813	128.32	157.885	142.429	292.783	145.661	196.14	140.734	121.341	181.267	215.337	276.351	116.475	162.438
transcript:ENSBTAT00000045134	0.0174555	0.014323	0.0321236	0	0	0	0	0	0	0	0	0	0	0.0152721	0.00349857	0	0.0222574	0	0	0	0.0321598	0	0	0	0	0	0	0	0	0	0	0.0605417	0	0	1163.15	823.208	819.001	641.499	833.357	1401.79	724.486	524.62	1075	1747.8	1311.82	1148.12	464.682	494.919	436.725
transcript:ENSBTAT00000036839	76.073	98.9907	54.2343	65.1699	146.032	105.962	85.5648	117.281	79.5343	69.7901	186.474	163.582	80.2861	42.738	109.742	101.12	129.491	64.5096	25.8013	55.6774	16.5127	136.09	127.427	102.503	88.6212	77.07	94.9143	183.56	129.929	88.3601	118.201	63.361	99.7008	131.879	154.477	145.052	156.28	199.742	243.245	223.883	192.503	220.392	212.386	216.542	316.733	238.097	156.366	215.681	204.934
transcript:ENSBTAT00000072401	17.0054	9.36803	8.50498	20.6244	29.3127	48.0635	4.80956	10.1933	6.77718	10.1292	14.8588	20.1647	3.90564	5.02632	4.84609	8.00758	34.3	129.93	417.259	186.828	274.527	384.356	327.17	187.764	261.723	268.961	312.821	336.062	402.353	71.2989	135.54	129.967	89.4265	111.88	16.0612	17.9684	11.3133	17.5729	23.4935	27.8986	14.6434	9.60738	10.912	10.2187	14.6316	14.9608	8.77378	7.66444	9.51851
transcript:ENSBTAT00000024787	9.36623	5.02562	3.62633	7.13983	16.5031	21.3257	3.92952	6.52585	3.20155	3.76382	4.47635	10.3495	2.53219	2.62707	3.0467	2.76243	38.6347	161.866	629.315	233.323	113.392	473.165	202.586	347.904	234.717	225.894	296.644	400.544	482.681	79.8739	141.981	58.7774	53.3788	73.877	27.1644	18.2978	20.9321	17.7743	25.5947	16.9007	26.9329	19.8793	21.4394	21.5833	17.2507	25.0313	10.5057	18.27	11.1518
transcript:ENSBTAT00000005730	179.347	195.664	82.1406	155.834	237.493	158.326	122.93	285.204	217.729	171.662	390.104	394.757	217.631	102.56	182.156	156.245	196.224	12.429	9.87699	13.3543	6.23617	17.3174	19.3427	13.1462	6.44117	4.79855	7.55469	28.7467	11.1037	14.7383	8.56089	6.23276	12.6905	10.2298	44.5038	44.5686	29.9513	31.1745	39.1542	41.7987	25.6969	33.0957	38.8902	39.3188	43.8134	38.3916	40.2861	30.386	28.1286
transcript:ENSBTAT00000008569	71.1712	126.027	48.255	65.7573	203.957	106.638	108.905	212.116	173.176	117.483	388.964	371.009	171.542	85.6875	189.345	141.466	125.974	48.9037	15.6081	34.1015	8.10199	57.1237	48.0888	48.2077	75.196	50.6173	58.2203	124.803	128.451	111.282	70.5281	42.2595	61.0904	262.721	46.451	92.3249	33.6574	102.703	50.0396	44.8827	32.4087	39.269	38.7727	46.7496	59.384	40.0597	76.7078	32.6039	59.1372
transcript:ENSBTAT00000047341	26.7924	57.5378	33.7966	19.5776	62.982	53.547	147.302	166.219	59.9662	54.3712	173.638	139.601	77.2416	29.4087	51.3096	61.3994	33.9751	25.0773	19.024	8.72068	6.57709	64.2023	28.4551	39.6863	47.8357	40.7532	41.4449	137.609	149.277	49.6114	79.2154	77.0975	80.9994	126.322	558.235	222.436	608.33	148.832	217.334	134.472	433.551	786.774	451.895	404.416	350.594	574.914	346.474	288.04	586.226
transcript:ENSBTAT00000011521	28.3639	14.8677	6.04926	18.3938	42.9999	28.7312	17.4861	30.5612	23.0138	21.763	41.5139	38.7424	20.2918	14.4415	20.1825	19.0023	59.3717	93.7154	162.358	97.5172	69.2266	300.054	177.412	280.731	182.928	279.077	299.437	406.306	416.211	60.0289	144.105	95.4064	70.0095	58.0861	212.222	134.4	147.441	137.612	190.755	218.345	219.255	175.169	336.938	267.634	299.329	350.134	111.811	140.519	159.945
novel.1405.1	128.123	63.0906	75.2946	123.508	256.768	369.19	62.1338	52.1707	31.6778	40.3307	88.2331	91.6842	19.427	25.7346	44.3703	84.3451	110.683	49.7377	71.1321	60.5181	64.0726	34.4284	68.1216	46.2037	19.9526	15.7526	29.8094	56.5531	23.5863	39.0608	22.4987	29.1478	164.276	32.7092	652.168	363.226	402.399	513.551	431.382	505.64	336.404	219.36	204.462	212.144	381.16	263.357	236.473	199.102	223.214
transcript:ENSBTAT00000006162	69.0822	39.5701	28.1878	73.3884	108.921	118.966	41.0942	70.654	51.8521	53.6082	102.422	121.56	46.0518	32.9246	41.7755	48.7397	119.969	79.4869	123.537	98.1237	147.25	186.103	130.88	104.577	91.5668	106.01	140.166	182.446	149.091	87.4525	87.4565	58.7592	108.73	100.645	212.483	203.216	168.038	221.428	240.804	248.967	176.755	189.356	250.081	280.221	310.096	290.916	172.84	184.748	176.366
transcript:ENSBTAT00000072528	49.7861	24.9347	22.6655	34.2853	53.6151	56.3846	20.2468	36.6238	28.9327	32.7146	54.4827	65.9557	18.9317	19.3551	18.4105	34.1872	41.4717	113.947	233.789	137.39	361.464	306.975	247.531	165.662	153.411	120.195	170.574	289.589	258.592	67.2945	117.941	83.179	155.029	136.143	124.822	118.186	84.1535	90.7524	99.2735	105.102	71.9021	78.4994	110.375	136.175	133.075	122.838	63.5508	59.5026	60.1239
transcript:ENSBTAT00000076722	19.8466	10.3513	5.58414	247.041	74.0449	226.923	33.3814	12.4179	19.725	22.9751	35.9532	26.3528	11.2578	17.1133	61.1997	24.667	104.434	6.40725	26.0181	7.21336	400.839	54.2799	233.655	39.2312	9.40609	34.2818	42.333	46.4899	17.9601	24.7468	23.5386	92.885	49.6868	182.153	113.103	83.2269	32.4493	2057.68	394.65	849.666	337.646	62.1772	175.605	146.328	136.921	87.82	78.6634	158.837	398.249
transcript:ENSBTAT00000071097	32.6678	29.4107	22.6187	47.7821	52.3394	57.8142	31.0521	59.3118	34.0761	39.0133	89.1651	71.0505	25.1412	20.0811	22.2861	30.644	44.9929	113.886	96.7805	141.688	110.933	183.866	128.535	97.7979	77.9347	87.7582	108.181	197.525	103.019	100.824	81.0938	67.5262	93.1956	130.684	354.851	299.789	240.93	306.193	299.833	329.324	268.336	375.946	377.257	370.224	485.237	470.953	294.46	245.438	273.158
transcript:ENSBTAT00000066432	100.952	67.1748	98.9084	99.2267	148.975	156.284	48.3638	71.4659	48.7435	53.28	91.8631	146.441	47.5969	42.9059	44.8947	57.6745	231.279	53.1135	189.551	105.26	160.434	130.625	118.758	99.4125	90.5375	94.5523	86.0833	130.169	189.29	60.1372	111.701	64.0002	147.637	181.882	94.9258	98.4136	89.4401	112.32	126.956	134.629	110	85.728	85.1532	66.9412	115.984	116.441	76.5775	89.8131	80.0421
transcript:ENSBTAT00000014044	22.2604	23.5552	18.9509	11.5737	35.2153	22.2393	23.0243	38.1952	22.617	15.3431	44.4382	41.5545	14.7349	12.5807	19.4703	14.0085	3.63804	106.728	95.6606	136.074	31.6564	273.593	356.255	300.423	180.43	307.222	334.77	736.579	368.409	127.286	275.783	185.066	81.5688	34.9592	72.0952	53.9305	82.1225	63.8604	167.168	93.5463	122.791	99.6983	181.216	111.923	206.192	204.199	48.2421	67.1283	91.316
transcript:ENSBTAT00000037545	27.1928	22.0564	4.63763	30.5215	33.5201	104.299	14.6851	12.6236	16.8597	4.79289	22.328	45.7681	6.31176	5.74275	4.88639	5.66158	8.21998	81.5814	360.161	129	644.386	32.6991	225.684	29.3619	71.5964	73.5887	137.218	89.2239	214.826	160.54	405.919	111.298	283.839	17.6626	132.251	37.0685	35.0534	33.3307	65.9121	324.566	55.5349	59.9385	36.5976	19.5412	33.3557	137.788	4.40923	124.385	16.0845
transcript:ENSBTAT00000039344	6.25887	25.2219	7.10296	5.04465	100.55	9.91871	0.352038	2.31943	7.18715	8.11835	2.49956	1.05799	23.4523	8.88326	30.4414	11.83	703.894	42.9785	57.5167	59.3485	13.4532	699.295	100.167	4.89965	8.8001	103.256	70.9824	23.5891	12.9195	157.391	119.973	129.765	49.8307	2073.49	22.7732	62.7929	30.7523	42.789	219.936	28.0807	1.7154	2.0343	24.1267	24.2966	7.42146	2.24662	50.6723	53.2671	65.7826
transcript:ENSBTAT00000060957	148.545	81.1752	98.3307	140.724	235.653	422.204	55.7184	79.8719	58.3725	77.7422	133.778	127.255	56.955	48.5267	59.6307	106.081	269.375	52.2104	145.531	70.5886	112.457	110.625	97.5412	69.2959	41.8613	47.8069	58.0553	79.1679	74.2671	25.9561	48.6802	37.7135	111.552	72.9905	129.766	124.037	85.562	136.645	134.292	138.812	119.739	67.3679	85.8859	93.1397	109.702	110.779	80.2172	76.1812	78.0106
transcript:ENSBTAT00000033187	173.312	91.9513	114.981	110.81	207.582	292.081	63.1203	136.695	89.1974	89.071	162.09	247.125	52.8395	53.2153	78.6992	77.5334	168.576	23.1651	101.858	34.9261	52.4269	60.0855	71.7716	67.0559	113.343	80.0821	85.4593	122.53	143.952	32.9386	92.725	59.7618	52.7633	59.8497	125.309	88.2353	86.6078	101.241	139.085	135.988	153.127	112.992	115.43	89.8474	197.107	191.778	88.8254	125.568	106.396
transcript:ENSBTAT00000006343	157.067	75.5554	83.504	126.112	176.782	344.396	35.7935	115.983	55.8183	72.038	127.032	192.104	56.1596	34.8543	46.7397	74.1213	209.294	55.6789	185.724	63.8129	199.144	177.319	165.523	98.665	68.7742	69.6377	86.3325	113.146	107.62	40.6052	64.8003	41.4363	91.2197	91.1869	68.4964	59.9489	52.1386	67.0509	62.441	79.547	63.2039	60.6845	63.0783	54.7545	81.8987	88.2072	43.0374	43.9794	43.0252
transcript:ENSBTAT00000078925	129.683	54.4913	78.6827	106.464	193.79	257.25	40.7268	108.458	69.0954	84.0145	128.367	192.426	52.5779	42.8814	45.0516	94.9327	179.465	78.1816	137.476	97.9063	131.199	133.14	118.985	63.3367	70.1428	65.8913	104.14	107.988	108.53	43.9908	44.095	41.2984	109.612	66.9285	152.988	130.177	111.205	127.53	131.472	185.954	88.1762	115.775	153.472	189.399	166.529	150.579	114.816	76.0298	83.1914
transcript:ENSBTAT00000075418	42.265	51.5842	42.0091	101.294	32.7852	211.143	80.1479	98.0304	47.8346	95.9423	207.246	242.64	35.2488	59.0722	64.5455	75.9777	1.69471	48.1981	68.9317	41.2456	52.7695	4.10681	105.994	50.9822	25.643	42.2104	100.047	100.475	51.5547	12.3279	30.9561	30.0145	21.8559	1.94719	258.847	315.757	379.76	490.329	142.298	734.286	496.817	377.919	405.942	599.255	673.961	388.22	146.57	319.722	207.17
transcript:ENSBTAT00000079729	55.0679	74.4921	43.362	93.7462	107.198	69.8007	29.8944	82.0519	39.1072	55.2061	100.597	105.968	29.0939	29.5586	41.264	89.9682	95.6683	72.3347	56.6984	70.8669	51.7871	102.475	132.226	96.3001	86.3417	82.0533	134.303	155.781	114.604	66.5646	74.8504	73.2102	181.488	101.735	206.341	247.36	281.208	312.263	334.582	304.59	251.115	317.122	292.894	311.84	368.924	302.287	186.982	193.146	215.76
transcript:ENSBTAT00000030192	154.27	85.0101	56.4439	105.357	176.986	227.9	43.2778	111.731	73.1196	61.7515	124.829	166.815	37.2533	37.7031	47.108	68.7438	177.93	59.4812	139.319	66.6295	117.895	127.901	114.267	76.3602	63.8436	63.6386	97.3557	106.932	83.0496	29.5664	57.2676	51.6958	73.6877	77.8253	250.029	172.063	149.698	164.345	193.973	196.311	152.254	138.044	173.053	214.808	229.763	219.408	117.304	138.615	127.992
transcript:ENSBTAT00000081916	17.8374	8.8905	6.41114	10.4543	20.3435	15.4899	5.91011	31.9963	13.988	15.5724	21.4729	35.8576	10.5903	6.06958	10.2699	10.8179	11.8967	111.331	193.415	115.243	69.9852	83.0161	178.806	33.8982	28.6109	77.3958	87.5302	152.095	74.609	59.0662	24.2286	87.4412	42.8775	95.9876	707.683	492.298	446.73	452.268	548.185	491.149	411.918	512.56	677.33	672.735	627.959	558.165	391.934	265.091	204.701
transcript:ENSBTAT00000011667	169.145	82.2047	52.375	107.282	207.875	286.651	62.966	120.502	98.6722	115.945	215.419	153.028	68.1283	52.314	56.6172	89.2426	101.62	24.0253	60.7583	23.8875	27.6294	45.7695	38.2529	42.5339	31.2913	27.3539	37.5855	48.0387	48.5024	21.4435	28.0054	23.2045	27.3844	33.7673	350.048	263.206	218.727	193.969	291.648	242.411	304.537	312.49	306.004	419.227	384.369	368.767	167.954	243.893	221.738
transcript:ENSBTAT00000028798	176.334	40.1768	53.1134	39.1238	214.605	187.544	63.7586	120.938	68.3144	68.3815	193.43	120.578	43.2914	31.4329	52.5559	72.6948	96.4417	83.1169	113.76	102.954	114.533	74.5678	97.0665	71.3336	68.0322	40.5043	63.0985	68.248	86.0381	15.9705	45.7356	43.5913	62.2492	56.6016	371.697	239.155	186.166	215.074	287.13	293.983	232.143	228.749	290.211	343.663	276.303	361.166	92.1415	130.363	111.013
transcript:ENSBTAT00000022782	7.8398	6.83458	4.65678	20.9958	13.7205	14.1562	11.3297	20.3926	10.5141	12.1369	22.8593	31.35	11.5428	6.19367	9.77431	56.7694	20.3675	79.9867	180.19	86.2894	488.619	158.635	249.088	129.289	165.608	105.062	213.796	333.663	253.124	154.224	126.281	98.9348	472.033	164.129	55.1494	106.16	55.6327	74.5167	66.5155	90.6709	65.1282	91.0149	79.7254	84.8337	95.5489	128.733	71.2307	57.0763	58.6944
transcript:ENSBTAT00000031299	0	0	0	0	0	0	0	0.0117553	0.00681649	0	0.378356	0	0	0	0	0	0.136622	65.1937	513.008	64.0732	204.414	269.575	217.102	161.443	253.405	381.257	495.268	404.294	427.65	117.726	212.611	265.786	50.1187	180.589	0.320345	0.310167	0.245048	0.617324	0.737592	0.435176	0.382532	0.861474	2.07964	1.09226	2.69812	0.425087	0.442726	0.436723	0.171314
transcript:ENSBTAT00000003544	77.4844	41.1641	40.4597	63.001	88.4365	162.861	23.1105	49.6479	26.5206	29.6781	61.728	80.2187	23.6118	20.2517	26.9403	37.5754	72.5331	65.6632	321.276	104.757	234.305	191.754	180.495	149.151	164.506	127.577	138.094	180.008	230.098	81.8249	134.129	94.6439	128.523	29.9276	107.658	98.9243	87.3025	142.364	137.926	149.079	108.111	91.3073	94.5672	71.9244	148.148	126.153	122.492	74.997	78.4997
transcript:ENSBTAT00000079728	81.1536	41.0806	32.1095	61.4415	94.6532	246.004	22.6516	59.6285	29.7766	41.325	76.5846	78.4117	22.5428	30.6844	36.879	41.1222	100.999	51.382	465.919	72.3862	76.5928	155.288	133.881	147.832	245.374	196.839	187.825	219.782	397.18	39.5763	144.054	113.866	31.0911	77.4717	63.058	54.0654	30.7503	52.3973	73.4315	75.1743	71.6215	50.942	65.4742	55.0552	85.88	60.7998	47.102	47.2004	51.0952
transcript:ENSBTAT00000072221	34.164	29.9815	40.874	74.1002	198.853	168.731	39.6682	70.769	30.9718	42.4192	35.9059	125.323	21.6412	12.3095	24.574	26.3027	54.6397	103.053	176.023	159.602	100.992	209.588	169.551	83.2498	97.9654	96.1157	139.228	66.8385	154.535	47.9188	57.9691	68.365	67.7238	80.3261	121.623	244.16	212.501	293.322	448.65	411.712	300.552	335.218	273.472	248.919	165.076	500.703	138.903	152.405	157.398
novel.1356.1	30.3742	42.4594	25.7316	60.3231	52.9995	51.2707	32.3689	65.3066	44.973	46.5138	86.8643	90.7939	42.3298	30.3543	36.035	46.2952	33.6569	61.6899	101.853	67.8879	38.8294	126.05	134.134	81.8258	76.9319	92.5054	102.461	154.326	135.216	99.4299	81.2192	84.6364	133.866	39.4942	501.176	330.748	340.546	328.949	469.286	476.393	263.227	318.416	310.508	311.955	420.954	415.834	397.415	279.288	294.509
transcript:ENSBTAT00000004272	232.588	101.654	136.575	149.611	311.717	498.08	81.8099	162.882	195.714	183.368	209.362	313.461	126.424	95.3783	125.612	76.4013	293.411	2.35878	10.9121	4.01594	6.87376	4.52977	6.0649	4.04532	3.52405	2.74232	4.68892	3.58488	5.29872	2.37674	3.26921	2.62416	3.45791	12.3136	92.1707	58.2943	40.738	65.9802	68.7716	106.859	79.5458	81.3947	98.2761	92.1011	98.032	134.861	33.0283	47.7664	54.3239
transcript:ENSBTAT00000013436	0.0236578	0	0	0	0	0	0	0	0.0214473	0.0117024	0.361386	0.0787318	0	0	0	0	0.0452489	86.5191	88.7934	72.6062	112.438	407.524	325.389	161.802	146.691	522.754	1257.29	352.96	235.037	70.5422	166.066	212.956	66.6093	276.958	0	0	0	0	0	0	0.19148	0	0.113995	0.848293	0.0473381	0.0636897	0.0362756	0.0644108	0
transcript:ENSBTAT00000079544	0	0	0	0	0	0	0	0	0	0	1.02508	0	0	0	0	0	0	50.1411	544.696	64.8513	1.23682	228.458	157.814	122.584	251.608	247.317	708.114	674.061	268.347	167.563	422.224	115.403	73.3563	586.525	0	0	0	0	0	0.141735	0.0541146	0	0	0.403405	0	0	0	0	0
transcript:ENSBTAT00000015485	217.588	110.475	70.0073	57.162	219.745	209.653	89.2031	42.8159	27.2832	61.8975	132.614	61.0296	41.8947	74.865	50.6434	52.1539	60.3276	36.1393	117.298	20.999	50.6733	77.6409	71.6904	84.0522	28.0806	25.715	44.6912	60.0299	60.0166	11.8175	44.47	51.3146	61.9743	61.7623	228.628	287.874	223.562	305.714	384.225	494.15	490.83	80.5262	212.311	267.01	143.956	177.707	133.223	382.937	205.333
transcript:ENSBTAT00000072672	138.867	110.365	19.2046	106.184	154.802	35.2409	14.3286	94.1211	105.363	51.2821	256.916	139.563	55.9194	33.8949	92.849	78.7248	326.133	16.9606	68.1628	41.8403	45.2382	110.795	34.1928	25.2285	59.4571	152.356	47.5978	367.477	115.095	78.4474	56.0938	96.2016	92.6274	253.524	194.18	68.7755	24.059	150.357	139.424	45.534	43.322	140.993	256.084	93.8123	395.235	157.912	125.165	70.3173	137.609
transcript:ENSBTAT00000016548	107.563	86.0528	91.4619	88.7403	142.26	190.968	65.5691	113.254	74.4309	64.0576	134.816	189.564	79.6458	50.485	64.5163	86.0771	317.905	50.3284	73.7037	59.9161	35.5475	89.9102	123.601	90.9253	81.5484	66.7709	64.5558	134.716	129.921	81.7063	84.9584	63.9078	86.2771	160.258	95.0149	137.1	97.8129	108.621	111.855	149.212	144.857	119.143	104.498	69.6681	125.24	160.953	148.816	100.677	114.422
novel.3106.16	415.219	26.2219	0	0	796.796	0	0	0.380222	72.9561	0	0	0	149.692	0	0	0	0	723.183	222.893	0	0	7.53629	0	0	0	0	0	0	0	786.8	496.794	282.66	0	0	0	0	0	0	0	0	0	0	0	0	0	0	0	0	221.491
transcript:ENSBTAT00000024312	170.575	119.59	134.781	206.466	202.663	212.025	109.519	205.898	214.016	216.102	305.67	320.306	148.207	101.845	155.384	113.418	606.572	0	0	0	0	0	0	0	0	0	0	0	0	0.0104665	0.0096669	0	0	0	0	0.0344797	0	0	0	0	0.0371119	0	0	0	0	0	0.0147647	0	0
transcript:ENSBTAT00000047394	109.616	48.5228	53.4031	83.733	138.909	196.352	40.4956	95.8845	59.3448	64.658	121.589	129.856	53.003	37.0766	41.7817	61.5516	139.655	50.764	151.668	75.5157	121.412	124.124	131.596	83.8057	90.4226	85.3493	92.4555	141.212	147.725	60.8034	70.8839	58.3324	100.552	73.537	173.709	167.573	120.383	178.813	171.592	223.368	157.465	168.625	202.356	169.116	240.279	210.012	147.356	121.617	130.629
transcript:ENSBTAT00000080593	203.127	180.094	152.629	176.956	415.03	635.91	86.5395	174.126	120.336	111.517	162.183	255.545	136.088	80.8855	143.321	129.708	460.599	1.46981	2.20148	2.34363	2.10385	2.04915	1.43399	2.15667	3.49303	1.26657	2.17004	1.97374	4.21699	1.75295	2.56537	1.51406	2.02713	5.72696	7.41798	6.80768	5.21173	8.58072	8.193	6.64946	7.63271	12.2852	9.33724	7.67464	12.0441	14.4464	5.89036	12.9094	11.8448
transcript:ENSBTAT00000025906	0.10825	0.044412	0.0747054	0.151009	0	0	0.0342487	0	0.0981355	0.160639	0.583618	0	0	0	0	0.0511511	0	159.061	273.207	214.157	234.353	216.748	397.492	180.897	164.632	109.963	174.649	242.78	226.87	108.534	168.926	143.484	147.467	22.5994	349.422	209.688	147.238	185.564	198.644	248.493	164.675	152.172	252.509	252.149	418.55	207.857	59.987	121.573	124.126
transcript:ENSBTAT00000012000	13.2045	14.3471	8.88101	17.2105	21.0374	19.574	12.0198	13.4127	7.45634	10.0189	24.8866	20.3227	9.03892	7.51424	8.32657	34.8108	42.1104	103.148	53.7953	69.3021	269.127	285.09	199.748	165.279	66.18	62.1215	87.443	370.361	151.803	140.837	87.178	62.8104	462.34	220.094	182.896	239.716	195.219	234.014	246.824	240.31	272.879	184.358	202.903	196.509	347.213	294.101	191.73	214.79	187.526
transcript:ENSBTAT00000024335	24.4644	9.21504	11.9587	16.0935	22.7752	53.2398	5.78328	13.5677	7.83436	10.6868	18.8763	23.3872	7.72028	5.56177	8.27321	8.56061	50.5383	83.4653	670.168	128.991	141.651	272.954	263.851	212.606	211.399	237.786	250.189	341.042	298.685	51.5469	159.959	131.808	47.9183	122.273	31.9085	25.5543	23.8295	27.3078	25.9573	38.6871	23.0962	23.4487	24.994	26.843	40.3212	33.6644	25.9126	18.7214	20.6266
transcript:ENSBTAT00000020114	172.823	89.6513	107.558	113.009	180.946	258.981	64.742	80.4892	37.2202	68.291	81.7566	115.494	55.348	48.6621	72.9596	115.912	217.457	69.8217	150.425	93.861	113.567	103.583	102.54	116.663	71.6584	51.0476	91.1779	80.9673	111.077	58.878	82.3352	60.8249	153.978	59.5414	72.909	86.852	67.1119	68.7376	74.8236	85.286	78.8681	49.8177	44.8803	51.3901	62.7926	57.9636	61.3703	54.7756	54.2328
novel.2567.1	127.434	112.79	63.7863	105.381	199.988	161.104	63.8906	129.784	98.0704	131.933	177.995	166.567	41.6764	45.7467	50.6474	75.4976	72.5258	28.3922	80.2248	36.7466	46.5292	68.0867	62.5267	42.9032	34.7682	36.2739	56.9972	68.5487	58.1565	27.3635	30.6133	32.5939	58.1618	28.8309	386.723	296.116	167.853	250.023	281.15	277.12	187.936	236.867	286.347	284.716	266.878	367.26	175.278	186.314	172.309
transcript:ENSBTAT00000032213	78.7221	59.408	27.1861	80.6718	106.72	92.3925	38.0244	99.9893	64.1375	70.7906	117.914	135.448	55.2135	33.807	46.8734	58.0097	90.3625	109.862	128.091	92.6469	145.709	240.373	148.557	143.155	66.8711	71.782	135.991	204.958	101.213	63.3471	88.9331	48.6597	66.3855	164.247	184.254	189.952	116.072	148.47	123.634	143.096	109.932	134.203	209.548	246.086	241.301	200.315	109.676	105.323	107.515
transcript:ENSBTAT00000009746	0	0	0	0	0	0	0	0.0210766	0	0	0.181707	0.0384556	0	0	0	0	0	124.724	547.791	189.55	520.401	193.622	248.504	187.516	206.751	144.022	187.759	191.003	263.952	88.9188	206.62	126.41	176.648	49.3488	0	0	0	0	0	0	0	0	0	0.223106	0	0	0.0248057	0	0.158874
transcript:ENSBTAT00000072929	175.25	110.202	44.033	102.121	127.12	86.9058	41.9509	170.485	154.453	163.83	274.186	265.627	111.014	82.3963	99.7873	106.062	134.43	41.5679	104.295	44.1656	33.5048	67.7402	43.2255	52.5756	54.6092	61.0627	76.4582	92.4763	58.6133	26.627	51.5878	44.8688	24.5445	40.9114	139.559	101.997	112.217	82.8591	67.2618	88.7545	94.6882	111.793	188.378	160.471	226.083	140.235	55.9058	121.885	134.832
transcript:ENSBTAT00000085576	14.7112	15.1199	12.1112	25.0862	29.5442	23.5757	11.4097	24.157	10.9786	12.2759	22.7351	32.2096	6.34933	16.7152	9.4697	6.17104	2.68741	231.459	315.045	356.035	236.764	422.057	280.062	158.063	145.245	121.104	228.525	193.097	166.691	31.9108	131.723	294.589	18.5856	112.96	64.7387	55.2315	47.4622	67.3377	97.1094	141.89	9.97772	23.7503	29.8192	46.0701	24.669	67.0441	13.1317	15.9128	33.8624
transcript:ENSBTAT00000076112	3.65774	2.40924	10.223	11.5473	31.4834	32.4203	18.1802	34.9335	23.7307	24.2309	35.4012	60.0319	11.8918	2.34392	10.2337	16.3406	20.0678	71.7629	405.332	60.4053	179.672	153.853	212.37	189.907	124.461	310.361	271.246	404.868	342.47	34.062	156.944	214.757	46.573	276.22	23.6966	58.7916	88.1531	55.7766	111.619	85.6926	75.4172	135.911	114.238	45.2054	60.145	141.521	45.6216	11.2156	32.6991
transcript:ENSBTAT00000018402	77.9462	43.8279	29.9032	53.6748	96.6206	71.2423	36.1643	100.526	54.3019	59.4487	106.972	145.762	38.3888	30.3302	45.7772	37.6362	71.4212	54.4918	399.477	60.0144	105.661	204.895	118.529	137.51	209.775	125.635	180.162	302.279	241.098	61.236	136.794	133.509	59.2194	141.928	56.8697	49.488	34.7476	48.2923	47.4764	56.6027	43.852	60.8334	68.32	52.6209	118.198	84.351	27.0113	44.1796	39.1698
transcript:ENSBTAT00000000927	183.841	93.2052	82.2352	122.502	196.387	228.589	75.6618	127.047	103.652	84.1626	160.526	216.337	91.158	52.1729	75.0203	72.1541	271.865	33.1238	61.9271	39.753	47.8973	57.1027	61.217	37.744	33.3932	36.0843	46.6235	59.0282	55.7225	42.0878	39.5564	28.3812	47.0528	86.5586	188.779	163.021	120.098	129.567	124.977	164.309	120.833	144.87	178.44	153.027	180.27	192.081	97.8161	133.626	130.051
novel.2653.1	26.3851	24.9448	20.0297	54.0906	56.3672	82.7354	13.8647	38.8591	20.7998	22.6983	35.9754	55.3028	14.5944	12.4959	14.4854	18.1775	56.4992	60.3045	575.7	100.488	78.3071	296.288	193.561	226.477	335.226	209.88	102.315	155.31	286.009	84.327	192.286	146.62	107.162	120.529	23.575	36.0174	30.7159	42.7621	67.1836	56.3582	46.9555	30.1088	38.6938	28.6885	62.4362	43.7001	29.1998	26.7564	33.4377
transcript:ENSBTAT00000004044	24.5533	35.6173	21.9049	52.3407	80.6081	66.2055	52.9492	58.6214	44.7893	32.9523	119.32	63.3041	49.1468	34.5453	50.929	48.4355	109.773	53.1558	38.8498	40.9929	25.5455	123.565	131.713	108.883	87.4068	70.266	78.5447	195.18	177.228	84.1121	120.237	107.772	56.2802	257.954	259.623	164.427	314.189	310.811	397.491	294.552	381.488	296.55	302.433	264.945	409.981	415.335	197.112	354.161	292.504
novel.900.1	1.33754	1.60178	0	6.00104	4.13941	9.92274	5.81012	1.24336	0.524353	0	1.55918	2.54358	2.26299	4.7442	5.82533	12.2761	8.91926	202.259	158.71	87.888	339.421	678.057	1540.62	840.275	37.7393	11.4277	57.4689	120.41	77.6048	15.0469	87.6813	51.3641	28.5136	38.4349	116.447	59.3998	48.8348	49.3293	43.4458	72.5952	45.4765	9.75222	31.4235	13.2945	9.3552	27.9308	11.6625	27.6893	27.2083
transcript:ENSBTAT00000087382	230.783	148.942	97.8193	116.33	246.132	282.343	57.8775	167.516	120.488	104.003	223.286	193.524	70.4066	89.2082	104.225	89.0268	289.052	27.6687	86.4264	39.7177	50.3837	74.0728	55.082	66.919	57.1518	62.3565	62.5388	89.8666	98.1647	18.1425	50.2343	35.37	25.8762	51.7783	29.3428	20.9197	17.3738	25.0777	28.3602	32.305	31.2783	23.0541	27.0744	19.8361	32.3291	35.1407	15.8237	22.4321	24.6792
transcript:ENSBTAT00000001255	142.77	107.227	87.5379	122.503	214.939	165.657	60.6827	138.744	71.0175	84.5324	156.438	237.309	86.2735	52.6537	76.7517	90.4772	224.08	62.5696	71.0922	70.8268	73.4318	131.735	107.23	79.1794	59.4895	49.975	66.535	114.423	98.4565	54.2617	50.9374	36.1784	104.389	88.3224	89.778	83.0548	78.9193	80.5032	93.3819	105.157	78.3284	64.2771	76.904	77.0217	93.8075	88.3724	89.8961	59.4555	67.3499
transcript:ENSBTAT00000034015	44.4651	26.757	18.1561	45.5997	65.0911	60.5324	30.7004	71.4883	38.2009	42.4394	61.5324	106.233	35.434	19.694	32.8278	39.0151	55.4358	53.6754	228.32	55.9783	198.149	121.471	100.262	83.529	124.062	85.6267	157.029	163.829	166.48	73.762	109.513	81.3287	90.5922	188.975	237.921	234.82	126.383	208.538	188.235	174.88	158.821	217.069	259.487	259.639	243.469	279.938	152.74	166.098	186.772
transcript:ENSBTAT00000020310	247.792	114.925	120.29	169.811	314.592	461.536	48.7264	159.486	122.185	152.572	222.519	207.974	59.3654	72.7206	86.7258	115.824	122.74	18.2662	67.1021	26.3533	51.4356	37.0059	47.0861	17.8121	23.2605	23.5427	23.2892	47.9264	33.4891	21.646	19.4412	20.6823	43.2228	28.0744	66.7107	71.4011	48.1704	77.1099	85.0504	117.862	51.6106	50.1447	56.674	55.1272	70.21	61.7239	74.1236	39.3638	38.3168
transcript:ENSBTAT00000014457	98.9635	101.65	42.3136	120.046	193.574	86.9014	90.4238	139.264	138.287	122.963	288.707	245.789	109.178	65.6241	102.674	84.9608	95.3528	37.5902	27.2723	36.3329	13.128	100.91	83.656	50.5764	27.0605	35.6877	47.2392	106.159	49.0531	39.7008	43.7372	38.7946	31.8758	89.0897	177.127	130.771	158.051	170.922	185.924	196.585	172.289	174.773	217.776	173.042	390.973	252.975	120.435	182.044	212.199
transcript:ENSBTAT00000047533	282.227	154.646	120.125	193.074	326.557	490.358	62.6314	294.793	154.708	184.544	234.984	396.473	108.333	91.7133	112.471	108.737	305.361	0	0.0226852	0	0.0181923	0.0348697	0.0246277	0	0	0	0	0	0.0849266	0	0	0.0152211	0	0.303105	0.901868	0.422408	0.26081	0.211215	0.649621	0.177206	0.324754	0.59909	0.29182	0.266302	0.33369	1.27597	0.242251	0.872229	0.734401
novel.928.1	0	0	0	0	0	0	0.249745	0	0	0	0.709302	0	0	0	0.0593297	0.0621667	0	83.1262	16.4916	71.7896	5.31741	198.832	172.854	249.182	296.891	287.467	88.2452	319.419	476.731	451.664	527.869	450.029	107.535	1273.67	0.659427	0.452254	0	0.279347	1.56492	0	1.74937	0.160355	0.38036	0.544316	0.921373	0.66409	0.363115	0.268644	0.46513
transcript:ENSBTAT00000004834	145.891	78.4117	76.617	119.674	222.869	266.322	68.1382	95.2303	75.7875	74.0937	132.052	175.734	53.4865	62.1857	73.064	96.6603	235.935	61.9525	86.4456	60.8437	66.0409	110.389	70.8227	58.9826	38.6674	37.2324	52.5468	79.4574	59.4204	22.444	38.0421	31.1465	60.5763	50.4615	161.488	134.25	126.875	171.692	199.468	208.582	148.763	112.471	153.461	148.862	168.399	158.784	94.9501	102.402	111.389
transcript:ENSBTAT00000001376	84.289	58.2165	26.9439	70.4343	90.0888	101.342	37.2002	72.0387	47.3348	49.9927	116.134	98.1566	29.7389	32.4949	37.4211	52.6099	73.4767	104.847	111.631	127.928	105.289	204.017	136.828	126.602	90.0787	96.9843	102.527	221.267	118.138	56.4447	99.8471	78.2207	59.2747	78.7774	208.511	189.542	161.787	193.771	190.128	225.924	172.784	209.266	202.779	203.56	307.741	257.711	124.841	150.829	163.051
transcript:ENSBTAT00000073419	90.8032	52.9811	21.4988	63.1557	113.801	155.51	31.97	74.48	37.2957	58.1142	114.253	90.7207	39.6504	29.7286	34.5714	54.3798	72.4565	57.4784	278.417	65.3141	136.716	130.133	129.107	108.72	136.142	74.2951	132.112	145.366	188.636	59.0734	129.084	78.3207	59.1926	129.684	160.793	127.931	83.3335	136.625	127.535	163.314	131.106	146.594	162.259	158.564	272.765	226.291	74.2921	131.558	159.965
transcript:ENSBTAT00000080918	72.3403	44.3256	26.2407	82.0986	187.085	208.39	59.5506	76.7572	58.3352	66.9075	182.512	113.942	36.7315	40.2796	36.9955	50.9463	72.9597	36.3974	79.6626	34.5582	59.6645	123.72	68.8638	89.0508	73.6384	70.5453	58.4349	136.957	199.857	21.8683	58.1939	48.1157	25.5256	149.537	265.436	195.123	182.359	245.465	318.643	281.502	326.136	248.459	278.922	272.292	527.146	443.801	124.428	217.344	215.295
novel.2168.4	8.17667	107.126	5.26376	9.50269	291.828	170.916	49.888	16.0199	11.4493	8.33525	51.5036	14.8072	35.4523	53.3785	8.68734	37.7827	13.7754	65.6942	3.66669	88.9284	8.40594	195.806	91.4144	43.2116	86.5664	89.4231	53.6113	154.199	155.734	130.073	114.998	22.7672	39.708	1.32525	319.823	334.194	641.676	303.369	567.54	445.046	331.297	158.965	224.008	214.578	764.769	563.813	445.246	244.251	350.455
novel.1053.1	31.5648	70.4676	67.5091	61.289	112.023	68.4902	66.7574	50.9785	40.8608	51.2016	121.884	55.4296	93.171	73.5197	56.5963	52.6736	186.555	109.319	23.5191	98.5091	43.616	258.207	163.57	113.115	43.3145	49.9588	45.6708	122.535	105.658	180.514	102.09	45.5336	135.753	152.362	191.707	139.787	229.328	224.346	293.32	262.565	128.451	97.7417	116.469	135.954	166.529	117.512	209.122	197.426	197.722
transcript:ENSBTAT00000012594	202.947	82.4285	64.8983	168.211	212.567	406.652	66.3376	169.349	160.829	163.195	230.513	190.694	79.2412	76.2944	100.116	95.3448	230.972	17.2639	139.578	20.3654	38.8399	37.9903	43.4546	41.5008	53.2005	40.3077	44.5146	60.8749	88.5925	16.4789	50.1816	28.7635	34.8522	60.5617	31.9307	18.7367	14.8845	18.0484	27.8019	25.2404	22.1136	15.8545	33.4578	31.7931	40.5696	21.416	9.34358	17.8953	16.3376
transcript:ENSBTAT00000075188	121.387	54.6418	50.3155	90.4571	131.009	144.973	37.525	75.8078	61.8583	58.1123	114.333	127.143	41.9109	38.3783	47.6595	56.8153	99.0033	67.3423	183.723	98.6311	115.428	134.276	127.24	85.7176	83.0388	100.919	115.866	149.988	109.986	39.2876	71.083	65.7401	57.0094	60.229	176.636	143.238	134.147	163.358	159.645	169.747	146.887	146.539	159.144	149.09	202.911	174.568	95.7568	114.578	111.815
transcript:ENSBTAT00000073517	165.804	115.782	65.1351	158.298	248.731	320.522	39.7521	95.5148	88.1621	66.7373	105.441	142.701	36.5309	48.8252	65.5185	84.8349	171.203	21.7076	35.3535	24.9951	48.782	20.2021	60.5887	13.8628	18.0579	21.6682	24.3631	27.4904	31.9667	37.409	23.8504	22.0733	64.1352	75.1661	261.998	202.694	171.911	332.564	259.557	316.724	164.655	155.09	241.263	219.69	182.942	196.913	283.89	127.758	147.122
transcript:ENSBTAT00000009261	0	0	0	0	0	0	0	0	0	0	0.0554986	0	0	0	0	0	0.0664492	71.2384	158.416	85.8934	785.795	97.4204	159.423	37.6625	94.5707	33.9983	101.31	47.0468	102.985	203.223	41.3398	52.5772	269.297	1467.23	0.374073	0.123852	0.0789372	0	0.0181401	0.0311744	0	0.0878276	0.238087	0.752414	0.0308966	0	0.0520879	0	0
transcript:ENSBTAT00000085705	1.33638	2.08743	3.77795	1.32519	6.32905	4.98284	8.41548	15.7411	3.89729	4.73087	17.1009	26.5773	3.95044	2.22575	5.37312	0.699951	0	99.0353	491.577	92.7717	347.296	307.321	198.691	258.004	233.514	160.02	296.814	274.153	190.336	32.7065	213.731	136.017	34.7019	342.443	3.22812	1.25456	2.07837	5.59155	3.46155	4.94108	3.45032	3.19229	10.2099	4.67787	8.07582	6.15512	1.59981	1.75347	2.63116
transcript:ENSBTAT00000067204	344.381	143.023	103.251	45.358	166.876	494.808	51.6239	196.467	133.333	99.269	241.877	324.339	105.77	162.401	160.421	172.278	255.164	7.06535	22.246	8.98454	5.71152	16.1093	14.0509	18.4578	16.6515	10.2226	7.72026	12.3307	38.5011	6.4953	16.0201	10.0102	13.4929	21.7372	5.65563	4.51992	5.53299	5.6101	8.46301	6.81542	9.38061	4.67146	2.96562	2.09626	5.24327	6.72178	5.42211	5.91562	5.97834
novel.271.1	21.4146	55.8917	20.5398	17.2152	86.5002	74.9385	96.3336	83.0579	63.3595	43.7278	165.753	103.688	86.3658	62.1356	83.1986	72.567	85.9279	54.4561	3.6829	38.6735	5.68406	101.436	87.6599	91.4565	106.649	71.9617	79.7625	173.619	206.451	104.552	150.419	75.2058	80.7161	107.702	136.242	114.234	224.673	176.285	313.504	224.507	282.952	265.436	212.047	309.384	404.664	367.293	200.207	378.881	305.628
transcript:ENSBTAT00000022761	104.361	118.535	104.441	268.618	200.176	173.29	74.0389	140.813	131.496	136.88	288.097	173.056	117.344	97.6049	111.791	94.9503	186.148	55.3261	24.9771	60.7786	42.5765	101.864	61.5685	42.2402	29.585	22.5491	32.8447	48.2672	34.7284	26.1944	31.5628	27.3561	41.0761	44.4684	54.4115	49.716	53.3188	60.3984	75.6203	71.9514	45.9561	41.8459	53.0287	56.3262	78.4133	60.0151	40.4389	37.6326	38.7865
novel.852.1	127.712	55.0192	80.2015	123.779	168.341	291.605	48.5902	92.6415	76.3149	81.0707	153.818	239.285	58.7945	43.2737	64.1092	105.146	95.5058	14.4546	28.2717	21.7479	25.5597	15.0399	15.5388	12.48	14.1231	15.9185	20.7111	12.7889	22.9476	15.0735	28.0424	8.63979	42.208	46.9007	507.308	334.716	189.257	381.272	289.142	362.828	266.428	199.503	419.532	335.478	314.555	345.95	151.838	224.725	235.724
transcript:ENSBTAT00000025090	0	0	0	0.0193239	0	0	0	0	0.012558	0	0.149366	0	0	0	0	0	0	93.2916	303.254	120.399	332.396	333.365	321.628	207.927	120.252	223.588	396.614	272.889	340.664	154.703	215.009	130.409	141.988	344.888	0.154292	0.148145	0.188842	0.069719	0.233257	0.0621489	0.185082	0.270142	0.0711971	0.237736	0.381889	0.198891	0.0113282	0.276571	0.09432
novel.767.3	0	0	0	0	0	0	0	0	0	0	0	0	0	0	0	0	0	25.4372	0	17.431	0	50.0836	0.578303	0	0	0	0	0	0	0	0	0	332.43	5503.41	0	0	0	0	0	0	0	0	0	0	0	0	0	0	0
transcript:ENSBTAT00000070810	78.881	46.5651	28.1199	85.1162	90.9464	84.4207	25.2653	62.9135	37.6121	53.1147	78.746	101.743	36.9281	23.8503	31.3778	53.5226	73.7787	103.852	140.289	121.844	245.295	261.381	166.108	140.719	102.135	95.0122	124.694	186.858	159.829	78.6246	95.8371	55.5353	147.775	109.429	89.7593	104.628	78.8041	86.0532	79.1275	99.134	67.9584	82.3134	107.063	133.721	127.571	121.191	58.8633	60.7504	63.3925
transcript:ENSBTAT00000083476	49.9697	72.9568	39.1508	88.1178	86.5099	69.8544	40.712	133.806	80.9442	76.3375	203.635	201.155	38.64	54.6327	63.4072	80.0822	117.189	50.2904	51.9269	68.2371	86.9045	123.118	123.526	89.1652	86.113	98.4839	104.052	236.302	171.515	52.2384	89.4828	70.9517	137.954	179.51	88.8644	95.1921	98.9046	135.23	127.052	125.717	127.651	125.521	153.051	125.556	232.488	164.479	88.839	91.1966	87.9258
transcript:ENSBTAT00000001993	62.255	126.751	128.385	130.59	140.837	85.8633	118.471	213.571	137.078	132.791	343.117	308.704	130.477	112.386	114.564	152.17	420.897	18.571	6.09429	22.0294	21.122	34.635	22.2058	25.0824	13.4486	14.4039	21.8525	46.5276	41.9589	41.4009	24.4231	15.2126	60.0912	50.1443	15.4865	32.0186	28.7328	30.0782	22.6068	17.656	30.3557	29.5546	27.7383	25.7407	45.2289	31.3015	35.3907	30.4261	31.4716
transcript:ENSBTAT00000001007	178.098	131.142	132.173	238.889	356.672	448.887	71.4427	120.467	74.4864	120.685	134.997	142.135	63.4245	63.414	83.5829	122.669	200.697	20.8419	55.7497	22.1266	46.4441	40.2104	49.6045	30.9658	27.0057	24.7806	36.3992	29.9407	43.8864	17.2106	22.7105	21.083	48.2645	30.5213	52.427	51.1157	50.3555	68.4355	62.6933	89.5171	50.9089	40.5198	48.8386	43.4484	48.6525	57.9653	40.9104	43.361	47.9091
transcript:ENSBTAT00000019555	201.04	153.869	111.294	142.678	186.508	289.514	70.051	186.978	107.561	106.223	232.51	248.343	59.0719	99.5631	82.8969	84.569	149.702	15.6303	26.8473	22.9164	23.7082	40.0362	15.1968	31.0573	31.8241	14.9585	12.7521	22.1191	38.7953	9.5599	17.6267	14.1586	43.5559	11.5469	235.407	143.803	75.9351	93.6014	105.983	92.5368	127.302	166.019	99.0915	117.614	125.194	250.21	59.1242	100.249	63.0648
transcript:ENSBTAT00000009440	106.035	102.701	73.4081	56.4744	195.035	81.9549	85.1401	176.507	139.003	117.804	239.686	267.662	112.558	68.4583	105.489	105.113	353.042	44.3951	36.7382	58.2763	6.97568	141.599	89.3172	68.5953	68.8669	77.5825	84.2801	150.097	117.03	36.5212	80.2099	52.2374	27.831	51.2353	29.7101	28.9849	29.6411	15.6118	34.6045	34.7007	24.9715	29.7016	36.454	33.7558	44.0211	35.1175	29.9398	25.333	26.8471
transcript:ENSBTAT00000073381	121.778	64.7601	65.0839	89.0899	137.268	159.104	38.4405	82.5982	58.0229	58.2838	110.971	176.074	46.0152	38.1856	46.6589	51.5109	126.149	52.394	186.124	65.8523	128.227	127.823	123.68	94.047	96.4487	103.058	104.623	161.694	158.787	44.0287	96.611	65.0749	97.1255	121.308	111.749	90.062	62.8495	88.1647	106.972	108.918	80.005	66.4722	94.2893	74.6566	103.297	82.5235	64.5423	64.1594	64.0513
transcript:ENSBTAT00000000538	12.2749	7.84396	6.85849	10.1658	16.3535	30.7335	4.64043	10.8491	6.63993	7.90388	19.3374	19.1275	6.1829	4.40408	5.49804	7.79764	11.3413	65.5331	630.356	103.96	150.483	181.38	236.61	92.0112	167.966	138.459	250.773	242.474	283.774	75.0576	145.245	96.9679	112.353	42.431	166.999	105.579	104.291	70.13	113.792	146.096	122.029	74.2848	89.5255	92.3909	119.783	108.038	116.267	83.0169	87.2949
transcript:ENSBTAT00000023810	26.4704	53.5704	45.6694	76.8004	41.2479	118.449	11.9993	43.2966	16.0317	32.8994	19.0883	91.0533	10.4998	10.4607	8.66033	30.9722	103.916	81.0897	208.503	136.455	144.77	124.996	172.68	96.726	111.745	123.914	138.639	173.496	262.08	74.6637	103.708	89.9444	269.855	78.5623	147.358	146.814	132.835	147.361	174.108	182.782	116.253	128.422	81.6737	80.067	108.603	130.547	237.937	85.8969	108.352
transcript:ENSBTAT00000045907	17.9851	35.1966	30.2933	58.3794	82.6864	52.7352	73.2149	32.9971	23.0949	19.9038	86.7124	24.9268	43.7054	27.2417	54.1231	53.748	31.7337	63.5796	14.7818	66.7453	25.2729	108.032	111.925	68.0103	40.2067	34.5355	41.7505	82.0152	63.4849	170.001	73.1676	70.5346	152.792	93.5117	220.382	184.926	401.501	411.53	520.909	362.816	390.797	323.421	290.158	348.329	528.162	349.009	391.879	369.045	536.189
transcript:ENSBTAT00000069908	2.00836	2.983	0.708794	3.53222	1.54676	2.47656	2.40332	5.15098	5.21321	6.20715	9.85929	8.26703	3.46525	2.62015	2.79123	5.67001	0.447339	196.638	525.929	188.073	127.678	370.351	157.425	38.5615	196.73	276.294	537.506	272.485	100.361	21.5879	92.0273	127.393	56.9186	45.0878	30.93	76.1467	30.9704	30.1805	21.5276	28.8385	31.7618	43.3226	60.6902	43.9047	83.0044	93.8176	33.9417	87.3677	49.9967
transcript:ENSBTAT00000024336	98.4208	51.8523	24.0057	39.2481	75.361	95.4901	19.7234	61.918	38.3981	48.4818	77.3444	126.722	54.6109	39.0568	48.6801	48.3865	101.036	59.7673	126.689	78.2352	110.268	194.524	156.1	97.2599	91.0236	93.3443	118.55	186.361	191.606	85.8809	101.78	65.8034	183.272	101.781	176.517	177.644	112.45	123.71	167.709	195.08	124.235	128.135	154.991	139.402	208.718	159.472	147.88	117.608	129.732
transcript:ENSBTAT00000003460	120.239	83.9836	12.3757	63.3534	98.3039	177.711	35.6588	69.2022	22.5161	61.8274	29.8104	101.114	18.5138	22.4362	41.4863	44.261	171.066	52.4623	156.272	70.5339	54.9482	89.5683	68.9346	28.0328	45.805	50.5658	59.356	52.7824	47.0804	30.616	18.4353	30.7357	22.0748	194.51	165.686	117.331	134.477	273.137	206.778	153.027	250.683	192.636	252.919	732.785	531.061	558.204	28.9819	1085.43	190.623
transcript:ENSBTAT00000065281	107.875	80.7573	75.6792	77.168	157.661	127.184	53.9559	104.355	78.4427	66.6913	110.572	202.058	86.5871	49.7476	70.6474	74.9461	209.432	43.6341	144.896	62.7909	87.3732	90.9732	119.799	61.9543	72.1854	64.909	60.2187	91.4834	138.282	68.1369	94.7235	58.2762	130.446	142.108	73.3007	82.5926	56.7976	46.1898	74.1421	106.63	84.4054	75.2563	62.4228	37.0158	101.349	92.4343	87.7211	66.9614	72.1259
transcript:ENSBTAT00000009961	140.876	86.9727	92.6992	105.136	225.057	246.877	55.0281	120.747	68.6172	78.1127	118.343	197.709	75.2442	45.7553	61.5843	73.035	77.1563	45.6935	110.372	62.9365	104.066	97.2213	103.233	60.5557	66.1344	64.1485	75.5226	86.0692	119.953	68.7526	60.1264	38.0659	91.2439	33.366	102.163	98.167	83.8401	101.415	119.735	121.255	86.9901	83.9683	97.6482	88.7363	104.512	99.4178	79.7432	77.7496	76.6452
transcript:ENSBTAT00000007403	2.29552	2.08906	1.68211	7.63882	10.5141	4.41404	1.22013	3.57576	1.57402	1.29652	3.6303	2.22236	0.935529	0.555045	2.12309	2.81364	3.35275	63.0957	497.635	108.128	142.714	273.463	224.115	160.236	272.121	250.747	274.726	252.705	370.897	54.7593	77.6608	149.448	24.8097	206.623	131.403	73.3817	49.117	71.2111	110.931	65.6587	88.4733	73.0642	75.7939	71.7422	122.219	92.585	39.504	94.6939	79.1303
novel.2748.1	91.4031	37.8348	54.2794	85.2245	189.892	233.437	47.4596	69.9395	58.6539	73.0543	149.681	94.8702	20.3303	36.8485	35.4693	40.7899	75.2167	30.7717	73.2352	36.0579	53.8066	81.4147	86.3323	59.2987	79.7808	65.9203	59.8514	99.2296	116.481	20.4087	65.445	38.7649	39.1786	32.168	314.32	181.527	181.839	319.178	445.311	504.583	266.537	225.988	348.949	373.487	403.986	384.648	108.857	205.333	177.082
transcript:ENSBTAT00000076087	199.756	98.1357	100.825	127.609	347.029	248.079	77.9177	146.977	92.4076	107.494	227.309	294.63	93.345	58.7032	73.4371	81.3765	245.197	18.7748	35.0709	20.0542	26.8637	42.5014	25.3826	29.1612	26.4863	16.6217	22.8854	37.1799	48.1741	25.9507	29.925	16.6843	35.7634	41.2198	105.527	75.5576	86.6075	81.0616	124.742	109.118	103.659	84.7466	96.4043	94.8637	135.663	131.023	88.3635	83.0177	74.2268
[truncated: 24,650 more rows]
[truncated: 8 more columns]
