# Supplementary material for: Evolutionary adaptations generally reverse phenotypic plasticity to restore ancestral phenotypes during new environment adaptation in cattle
Source: Ecol Evol. 2024 Jun 4;14(6):e11489. doi: 10.1002/ece3.11489 (PMC11150418; doi:10.1002/ece3.11489)
Supplement: Supplementary file 1 — Appendix S1. Appendix S2. Appendix S3. Appendix S4. Appendix S5. [file ECE3-14-e11489-s001.zip › Supplement S2.xlsx]

## Sheet: Lowland cattle+Lowland envirnom
Species	Environment	RBC	HGB	HCT	MCV	MCH	MCHC	RDW	PLT	MPV	PDW	PCT	Plasma viscosity	Whole blood low shear relative index	Whole blood high shear relative index	Erythrocyte aggregation index	Red blood cell aggregation coefficient	Carson viscosity	Intracellular viscosity of red blood cells	Low shear resistance	Mid cut flow resistance	High shear resistance	Fibrinogen	Yield stress	Whole blood median relative index
Lowland cattle	Lowland	6.53	103	32.6	50	15.7	315	18.9	207	5.9	16.6	0.122	1.86633	9.04366	1.7295	5.22905	3.58713	2.62671	0.746534	50.3992	30.1061	22.5464	4.10593	6.19	2.31
Lowland cattle	Lowland	5.75	103	34.2	59.6	17.9	301	17.2	328	6.6	17.6	0.216	1.0777	14.4868	3.14924	4.6001	3.15567	2.82841	0.43108	46.6187	30.7257	23.7067	4.37094	5.15	4.08
Lowland cattle	Lowland	7.87	115	37.1	47.2	14.6	309	16.7	498	5.1	16	0.253	1.29603	12.7325	2.76522	4.6045	3.15869	2.98614	0.518412	49.2739	32.4517	25.0329	2.85127	5.45	3.58
Lowland cattle	Lowland	7.88	126	39.8	50.6	15.9	316	15.7	115	6.5	16.9	0.074	2.15612	9.20114	2.0211	4.55254	3.12304	3.63834	0.862447	59.2384	39.3583	30.4387	4.74346	6.49	2.61
Lowland cattle	Lowland	7.4	125	38.9	52.7	16.8	321	16.7	381	6	16.8	0.228	1.58317	10.8783	2.52402	4.30991	2.9566	3.36838	0.633267	51.4254	35.6514	27.9116	3.48297	5.36	3.22
Lowland cattle	Lowland	7.69	119	38.3	49.9	15.4	310	16.3	493	5	15.6	0.246	1.68108	10.4648	2.16585	4.83172	3.31456	3.00737	0.672434	52.5302	33.3352	25.4322	3.69839	6.05	2.84
Lowland cattle	Lowland	8.61	128	42.5	44.3	13.3	301	18.5	404	5.5	15.7	0.222	1.91794	9.08818	2.17862	4.17152	2.86166	3.54189	0.767176	52.0477	37.0134	29.1866	4.21947	5.26	2.76
Lowland cattle	Lowland	7.22	102	32.5	52.3	16.3	31.3	16.7	257	5.5	16.5	0.141	2.09922	7.05594	1.47296	4.79031	3.28616	2.55802	0.839688	44.2285	28.2534	21.5981	4.61828	5.06	1.92
Lowland cattle	Lowland	7.44	134	42.4	57	18	316	16.7	340	6.2	16.5	0.21	1.70093	11.526	2.50168	4.60732	3.16062	3.54516	0.680373	58.5406	38.5365	29.7225	3.74205	6.48	3.24
Lowland cattle	Lowland	7.81	122	38.5	49.3	15.6	316	17	285	5.5	16.3	0.156	1.66785	10.7642	2.45736	4.3804	3.00496	3.44517	0.667141	53.6081	36.6984	28.6281	3.66927	5.67	3.15
Lowland cattle	Lowland	5.6	114	36	64.3	20.3	316	15.4	365	6.4	16.9	0.233	1.49981	10.1146	2.45126	4.1263	2.83064	3.12204	0.599922	45.2976	32.4888	25.6797	3.29957	4.53	3.1
Lowland cattle	Lowland	8.23	118	36.8	44.8	14.3	320	15.9	395	5.6	15.9	0.221	2.0185	9.15427	1.98633	4.60863	3.16152	3.34023	0.807401	55.1751	36.313	28.0058	4.44071	6.11	2.57
Lowland cattle	Lowland	7.16	109	35.9	50.2	15.2	303	15.1	488	5.4	16.4	0.263	2.06217	8.06032	1.72014	4.68586	3.2145	2.94635	0.824868	49.6325	32.2487	24.7773	4.53677	5.57	2.24
Lowland cattle	Lowland	7.97	104	34.2	43	13	304	15.9	581	5	15.9	0.29	1.50642	9.76725	2.3095	4.22917	2.90121	2.94219	0.602568	43.9348	30.9108	24.3013	3.31413	4.5	2.93
Lowland cattle	Lowland	7.46	113	37	49.7	15.1	305	16.3	116	6.3	16.7	0.073	2.38636	7.01247	1.65046	4.24879	2.91467	3.32817	0.954542	49.9685	35.0292	27.5111	5.24998	5.14	2.1
Lowland cattle	Lowland	6.47	112	36.8	57	17.3	304	21.8	235	5.7	16.1	0.133	2.03306	7.52906	1.5852	4.74959	3.25822	2.67034	0.813223	45.7068	29.3903	22.5113	4.47273	5.19	2.07
Lowland cattle	Lowland	8.62	133	43.9	51	15.4	302	17.3	138	5.8	16.3	0.08	1.84119	10.8784	2.42232	4.49091	3.08076	3.73268	0.736477	59.8073	40.158	31.1528	4.05062	6.47	3.12
Lowland cattle	Lowland	8.8	147	49.1	55.9	16.7	299	15.2	262	6.6	16.9	0.172	2.15215	8.25403	2.35268	3.50835	2.40673	4.41292	0.860859	53.043	43.2411	35.3672	4.73472	4.47	2.87
Lowland cattle	Lowland	8	128	41.6	52	16	307	16	190	6.4	16.8	0.121	2.48824	6.98575	1.50687	4.63594	3.18025	3.12035	0.995297	51.9034	34.0042	26.1899	4.47413	5.77	1.95
Lowland cattle	Lowland	8.96	130	40.7	40.9	13	319	17.1	182	5.1	15.4	0.092	1.30662	13.13	2.7979	4.69281	3.21927	3.03572	0.522646	51.2275	33.247	25.5357	2.87455	5.76	3.64
Lowland cattle	Lowland	8.36	143	47.2	50.5	15.2	302	16.3	492	6.4	16.5	0.314	2.06614	10.3199	2.24432	4.59823	3.15439	3.86468	0.826456	63.6684	41.9761	32.3899	4.54551	7.03	2.91
Lowland cattle	Lowland	8.59	114	38.3	44.6	13.2	297	17	244	5.6	16.1	0.136	1.67711	9.36048	1.96409	4.76581	3.26935	2.72763	0.670846	46.876	30.0631	23.0086	3.68965	5.34	2.56
Lowland cattle	Lowland	8.4	129	41.4	49.4	15.3	311	17	339	6	16.2	0.203	2.4062	6.2572	1.47694	4.23659	2.9063	3.00451	0.962481	44.9575	31.5872	24.8235	5.29365	4.61	1.88
Lowland cattle	Lowland	7.39	117	37.3	50.5	15.8	313	16	232	5.9	16.3	0.136	2.52397	6.62128	1.41265	4.68714	3.21538	2.96138	1.00959	49.9018	32.4168	24.9049	5.55273	5.6	1.84
Lowland cattle	Lowland	7.85	135	43.8	55.8	17.1	308	15.5	306	6.2	16.6	0.189	1.79223	10.3496	2.47768	4.17713	2.86551	3.76321	0.716894	55.387	39.3467	31.0174	3.94292	5.6	3.14
Lowland cattle	Lowland	7.1	122	39.9	39.9	12.2	305	16.3	443	5.2	15.4	0.23	2.14553	6.46389	1.63029	3.96487	2.7199	2.99012	0.858213	41.4113	30.6457	24.4324	4.72017	3.98	2.04
Lowland cattle	Lowland	7.7	116	39.3	58.7	17.3	295	19.3	45	5.3	16.7	0.023	2.258	5.70031	1.51659	3.75863	2.57842	2.95274	0.903202	38.4337	29.6651	23.9199	4.96761	3.49	1.88
Lowland cattle	Lowland	7.61	106	35.9	47.2	13.9	295	17.7	453	5.8	16.3	0.262	2.16406	7.20586	1.42557	5.05471	3.46753	2.52681	0.865622	46.5634	28.544	21.5489	4.76092	5.57	1.89
Lowland cattle	Lowland	8.81	123	41.7	42.6	12.5	294	17.4	261	5.5	16	0.143	2.42605	7.84792	1.77102	4.43129	3.03987	3.60441	0.970421	56.8518	38.5714	30.0117	5.33731	6.08	2.27
Lowland cattle	Lowland	8.56	153	49.3	46.7	14.4	310	19.1	322	5.8	15.8	0.186	1.37807	20.6894	3.84084	5.3867	3.69527	4.28242	0.551228	85.1352	49.7202	36.9712	3.03175	10.69	5.16
Lowland cattle	Lowland	7.41	148	50	53.2	15.7	296	17.9	288	5.8	16	0.167	2.42473	10.0976	2.13198	4.73629	3.24909	4.28548	0.969891	73.1094	47.1124	36.1087	4.3344	8.28	2.78
Lowland cattle	Lowland	8.98	145	47.1	52.5	16.1	307	15.4	302	5.8	16	0.175	2.3943	9.38351	1.96842	4.76703	3.27018	3.90245	0.957718	67.0861	43.016	32.9201	4.26745	7.64	2.57
Lowland cattle	Lowland	7.38	154	52	55.5	16.4	296	16.1	338	6.3	16.6	0.212	2.24477	11.1774	2.36573	4.72473	3.24116	4.40438	0.897909	74.9211	48.3708	37.094	4.9385	8.47	3.08
Lowland cattle	Lowland	8.26	130	43.6	52.9	15.7	298	16.1	380	6.1	16.3	0.231	1.88354	11.0419	2.2304	4.95063	3.39613	3.45436	0.753414	62.102	38.6807	29.3442	4.14378	7.3	2.94
Lowland cattle	Lowland	8.3	134	46.4	56	16.1	288	16.1	204	6.6	16.8	0.134	1.73666	12.8608	2.81092	4.57532	3.13867	4.07212	0.694664	66.6921	44.1397	34.0981	3.82065	7.33	3.63
Lowland cattle	Lowland	9.03	134	45.4	50.3	14.8	295	17.6	215	6.8	16.1	0.146	1.78959	11.6427	2.88123	4.04088	2.77204	4.394	0.715835	62.2153	45.3599	36.0162	3.93709	6.09	3.62
Lowland cattle	Lowland	8.34	107	34.8	41.8	12.8	307	17	332	5.5	16.1	0.182	2.0582	6.93353	1.59181	4.35576	2.98805	2.75668	0.82328	42.612	29.2991	22.8846	4.52804	4.48	2.04
Lowland cattle	Lowland	8.92	128	42.3	47.5	14.3	302	17.7	245	5.7	16	0.139	2.0754	9.29055	2.08856	4.44831	3.05154	3.63385	0.83016	57.5749	38.9459	30.2772	4.56588	6.17	2.68
Lowland cattle	Lowland	9.48	145	47.5	50.2	15.2	305	16.3	285	6.8	16.2	0.193	2.23551	10.3709	2.32772	4.45539	3.0564	4.36118	0.894204	69.2281	46.7708	36.3474	4.91812	7.43	2.99
Lowland cattle	Lowland	8.87	127	39.1	39.7	12.8	324	17.9	241	5.5	15.3	0.132	1.71681	12.2835	2.70865	4.5349	3.11094	3.88523	0.686724	62.9698	41.9633	32.4819	3.77698	6.87	3.5
Lowland cattle	Lowland	7.75	109	37.2	48	14	293	16.3	515	4.9	15.5	0.252	1.23384	11.8902	2.55057	4.66178	3.19798	2.61635	0.493536	43.8064	28.5766	21.9817	2.71445	4.9	3.31
Lowland cattle	Lowland	8.87	103	33.2	37.5	11.6	310	18.4	306	5.2	15.2	0.159	1.13989	11.5665	2.7325	4.23293	2.90379	2.6337	0.455957	39.3691	27.6793	21.7566	2.50776	4.03	3.47
Lowland cattle	Lowland	8.56	118	37.2	43.5	13.7	317	15.2	330	6.2	16	0.204	1.51568	11.9667	2.69617	4.43842	3.04476	3.42723	0.606273	54.1594	36.6988	28.5445	3.3345	5.8	3.46
Lowland cattle	Lowland	8.49	124	40.8	48.1	14.6	303	16	264	6.6	16.8	0.174	1.13063	19.0239	4.22468	4.50305	3.08909	3.99575	0.452252	64.2259	43.0348	33.3642	2.48738	6.96	5.44
Lowland cattle	Lowland	7.15	130	45.7	50	14.2	284	17.6	179	6.1	16.3	0.109	2.5425	8.56166	1.90761	4.48817	3.07889	4.05963	1.017	64.9992	43.6647	33.8778	5.59349	7.03	2.46
Lowland cattle	Lowland	5.98	105	32.7	54.8	17.5	321	18.1	353	5.7	16.1	0.201	2.3718	8.73523	1.54431	5.65639	3.88029	2.93479	0.94872	61.8646	34.8185	25.5846	5.21796	8.06	2.1
Lowland cattle	Lowland	6.71	99	32.3	56.7	17.3	306	16.1	393	5.9	16.6	0.231	2.72642	9.17485	1.51476	6.05694	4.15506	3.26265	1.09057	74.6933	39.9325	28.8472	5.99813	10.21	2.09
Lowland cattle	Lowland	7.08	117	37.9	53.6	16.5	308	16.7	552	5.7	16.1	0.314	2.4115	8.12713	1.62674	4.99597	3.42724	3.22014	0.964599	58.5213	36.1966	27.4013	5.30529	6.93	2.15
Lowland cattle	Lowland	6.24	129	33.8	54.2	20.6	381	16.1	254	6.6	17.1	0.167	2.03807	2.9271	0.835032	3.50538	2.40469	3.66704	2.01523	44.0344	35.9215	29.3855	4.08375	3.71	1.02
Lowland cattle	Lowland	6.1	83	27.9	54.8	16.2	297	15.2	206	6.4	17.4	0.131	2.37709	5.75076	1.24865	4.60558	3.15943	2.47306	0.950837	40.8189	26.8784	20.7326	5.22961	4.51	1.62
Lowland cattle	Lowland	6.38	99	33.5	62.3	18.4	295	14.4	201	6	17.3	0.12	2.28976	6.13246	1.47176	4.16675	2.85839	2.85712	0.915905	41.929	29.8442	23.5393	5.03747	4.23	1.86
Lowland cattle	Lowland	6.66	79	26.1	56.2	16.9	302	15	120	6.4	17	0.076	2.47766	4.70884	1.09062	4.31757	2.96186	2.27711	0.991063	34.8373	24.1181	18.8748	5.45085	3.64	1.39
Lowland cattle	Lowland	6.46	101	33.4	51.8	15.6	302	15.4	301	6.3	16.4	0.189	1.97351	6.31023	1.4848	4.24987	2.91541	2.47603	0.789406	37.1856	26.0629	20.468	4.34173	3.82	1.89
Lowland cattle	Lowland	6.91	103	34.7	50.3	14.9	296	16.7	307	7.1	16.4	0.217	2.30961	6.01246	1.53431	3.91867	2.68821	3.03509	0.923844	41.4649	30.9694	24.7525	5.08114	3.94	1.92
Lowland cattle	Lowland	5.96	102	33.3	56	17.1	306	14.9	278	7.2	16.8	0.2	1.96822	6.78576	1.73696	3.9067	2.67999	2.92953	0.787288	39.8806	29.858	23.8797	4.33009	3.78	2.17
Lowland cattle	Lowland	5.92	98	31.6	53.4	16.5	310	14.6	190	6.5	17.4	0.123	2.31623	9.30469	2.23458	4.16395	2.85647	4.38863	0.92649	64.3536	45.8297	36.153	5.0957	6.49	2.83
Lowland cattle	Lowland	6.69	113	36.7	55	16.8	307	15.5		6.5	16.7	0.188	2.06879	7.13419	1.69499	4.20898	2.88736	2.96786	0.827514	44.0707	31.1225	24.4934	4.55133	4.49	2.15
Lowland cattle	Lowland	6.35	100	33.5	52.8	15.7	298	16.4	119	6.8	16.9	0.08	1.96293	7.50609	1.69129	4.43809	3.04453	2.78429	0.785171	43.9954	29.8134	23.1893	4.31844	4.71	2.17
Lowland cattle	Lowland	6.4	97	32	50	15.1	303	18.9	62	6.2	16	0.038	2.33475	6.4294	1.69708	3.7885	2.59891	3.41214	0.9339	44.8229	34.381	27.6764	5.13645	4.11	2.11
Lowland cattle	Lowland	6.41	95	31.1	48.6	14.8	305	16.7	383	6.4	15.9	0.245	1.90338	7.91738	1.855	4.26814	2.92794	2.98124	0.761354	44.9985	31.4335	24.6624	4.18745	4.65	2.36
Lowland cattle	Lowland	7.26	127	41.9	57.8	17.4	303	15.6	273	7	17.1	0.191	2.12436	8.89467	2.10985	4.21579	2.89203	3.79246	0.849744	56.4219	39.7946	31.3073	4.67359	5.76	2.68
Lowland cattle	Lowland	7.17	111	36.3	50.6	15.4	306	15.7	216	6.2	16.2	0.133	2.05291	7.93952	1.86643	4.25386	2.91815	3.2371	0.821163	48.6691	34.0865	26.7637	4.51639	5.01	2.37
Lowland cattle	Lowland	6.22	85	28.4	45.7	13.6	299	16.3	42	5.8	15.8	0.024	1.59905	6.74244	1.5474	4.35729	2.9891	2.08183	0.639618	32.1935	22.1295	17.2834	3.5179	3.39	1.98
Lowland cattle	Lowland	6.84	106	34.3	50.2	15.4	309	15.7	240	5.7	15.8	0.136	1.87824	7.94322	1.96685	4.03855	2.77044	3.14842	0.751297	44.549	32.4945	25.8041	4.13213	4.36	2.47
Lowland cattle	Lowland	7.31	115	39.7	54.4	15.7	289	16.7	159	6.6	16.9	0.1047	2.09657	8.34187	1.88318	4.42967	3.03876	3.31237	0.838629	52.2232	35.441	27.5783	4.61246	5.58	2.42
Lowland cattle	Lowland	7.08	104	34.8	49.2	14.6	298	18.3	53	5.9	15.5	0.031	2.37312	5.96364	1.64815	3.61838	2.48221	3.39269	0.949249	42.2593	33.6151	27.3203	5.22087	3.69	2.03
Lowland cattle	Lowland	8.32	104	34.8	41.9	12.5	298	16.3	127	5.7	15.6	0.072	2.09657	5.87383	1.84353	3.1862	2.18573	3.41715	0.838629	36.7724	32.3779	26.9976	4.61246	2.76	2.21
Lowland cattle	Lowland	6.14	105	34.7	56.6	17.1	302	15.6	113	6.1	16.1	0.068	2.08731	7.36437	1.88035	3.91648	2.68671	3.3619	0.834924	45.9	34.297	27.4153	4.59208	4.36	2.35
Lowland cattle	Lowland	7.35	80	26.6	49.9	14.9	300	17.9	241	5.2	15.9	0.125	1.58317	6.29016	1.43225	4.39181	3.01278	1.90516	0.633267	29.7357	20.315	15.8384	3.48297	3.15	1.83
Lowland cattle	Lowland	6.93	106	35.4	51.1	15.2	299	18.5	186	6.4	16.3	0.119	2.13891	7.17737	1.60934	4.45981	3.05943	2.88446	0.855566	45.8404	30.9462	24.0441	4.70561	4.93	2.07
Lowland cattle	Lowland	8.21	111	36.2	44.1	13.5	306	17.4	250	6.1	15.5	0.152	2.0979	6.95849	1.70259	4.08701	2.80369	3.0381	0.839158	43.5902	31.4992	24.9493	4.61537	4.32	2.15
Lowland cattle	Lowland	6.03	85	28.3	56.3	16.8	300	16.1	133	6.6	16.7	0.087	1.99998	6.07993	1.51256	4.01964	2.75747	2.58015	0.799991	36.309	26.5818	21.1302	4.39995	3.54	1.9
Lowland cattle	Lowland	6.17	115	38.7	62.8	18.6	297	15.4	116	6.5	17.3	0.075	2.12304	7.30855	1.75365	4.16763	2.859	3.15636	0.849215	46.3318	32.9725	26.0055	4.67068	4.68	2.22
Lowland cattle	Lowland	7.97	109	36.3	45.6	13.6	300	16.7	136	6.1	15.8	0.082	2.52926	7.63166	1.77277	4.30494	2.95319	3.78037	1.01171	57.6372	39.9937	31.3193	5.56438	6	2.26
Lowland cattle	Lowland	8.79	126	41.4	47.2	14.3	304	16	333	5.4	15.7	0.179	1.63213	11.0474	2.09872	5.26385	3.611	2.7839	0.65285	53.8397	31.9992	23.9263	3.59068	6.64	2.8
Lowland cattle	Lowland	7.61	115	38.2	50.3	15.1	301	16.3	345	5.3	16	0.182	1.88883	8.30025	2.39657	3.46339	2.37589	3.953	0.755531	46.8138	38.5572	31.6191	4.15542	3.89	2.92
Lowland cattle	Lowland	7.92	148	49.8	63	18.6	297	16.4	271	6.3	16.6	0.17	1.63477	13.3112	3.28508	4.05202	2.77969	4.5744	0.653909	64.9779	47.2719	37.512	3.5965	6.38	4.14
Lowland cattle	Lowland	6.52	87	28.8	44.3	13.3	302	13.4	318	5.8	15.9	0.184	1.64668	7.53353	1.69422	4.44662	3.05038	2.33898	0.658672	37.0423	25.0642	19.487	3.6227	3.97	2.18
Lowland cattle	Lowland	8.88	122	41.1	46.3	13.7	296	16.3	190	5.9	16.1	0.112	2.18258	9.50577	1.97344	4.81686	3.30437	3.55966	0.873032	61.9509	39.4067	30.0857	4.80168	7.12	2.58
Lowland cattle	Lowland	6.41	102	33	51.6	15.9	309	15.1	212	7.1	17.4	0.15	1.93382	8.02158	1.71975	4.66439	3.19977	2.76463	0.773527	46.3197	30.203	23.2299	4.2544	5.18	2.23
		7.48762	115.775	37.93	50.7963	15.4475	301.529	16.575	272.076	6.01375	16.315	0.160921	1.98162	8.95276	2.02103	4.41788	3.03066	3.26858	0.807646	51.3089	34.8905	27.1827	4.34205	5.49287	2.59325

## Sheet: Tibetan cattle+Lowland envirnom
Species	Environment	RBC	HGB	HCT	MCV	MCH	MCHC	RDW	PLT	MPV	PDW	PCT	Plasma viscosity	Whole blood low shear relative index	Whole blood high shear relative index	Erythrocyte aggregation index	Red blood cell aggregation coefficient	Carson viscosity	Intracellular viscosity of red blood cells	Low shear resistance	Mid cut flow resistance	High shear resistance	Fibrinogen	Yield stress	Whole blood median relative index
Tibetan cattle	Lowland	7.36	130	37.8	53.6	18.4	343	15.5	290	6.4	17	0.185	1.62807	3.50312	0.823357	4.25468	2.91871	3.50441	2.01523	52.6998	36.904	28.9747	4.08375	5.42	1.05
Tibetan cattle	Lowland	7.14	129	37	54.1	18.8	348	16.9	216	5.8	16.9	0.125	1.90753	6.27697	1.43377	4.37796	3.00328	3.6371	1.20701	56.5576	38.7344	30.2201	5.63856	5.98	1.84
Tibetan cattle	Lowland	6.64	115	33.6	53.1	18.1	342	15.5	141	6.1	17.6	0.086	1.889	5.5507	1.24396	4.46214	3.06103	3.12582	1.1996	49.7067	33.5426	26.0584	5.59781	5.35	1.6
Tibetan cattle	Lowland	9.39	133	38.9	42.8	14.6	341	18.9	203	5	15.8	0.101	1.45633	9.76102	2.14624	4.54796	3.1199	3.34495	0.746534	54.3969	36.1698	27.9792	3.10593	5.95	2.77
Tibetan cattle	Lowland	7.12	114	33.4	49	16.7	341	16	271	5.8	17.3	0.157	2.54798	5.59425	1.25289	4.46507	3.06304	3.10485	1.18319	49.4114	33.3264	25.8866	5.50756	5.32	1.61
Tibetan cattle	Lowland	7.67	122	35.7	48.5	16.5	341	16	127	5.9	16.6	0.074	2.02002	6.58293	1.56588	4.20399	2.88394	3.22119	0.972009	47.7661	33.7634	26.5787	4.34605	4.86	1.99
Tibetan cattle	Lowland	7.66	120	36.3	49.4	16.3	330	15.7	137	6.3	16.4	0.086	1.92607	7.83898	1.78909	4.38154	3.00573	3.51305	0.93443	54.6809	37.4253	29.1935	4.13936	5.78	2.29
Tibetan cattle	Lowland	8.25	126	38	47.9	15.8	331	16.3	63	5.8	16.6	0.036	1.96612	5.85978	1.40339	4.17543	2.86435	4.01556	1.35045	59.0729	41.9785	33.0951	6.42746	5.97	1.78
Tibetan cattle	Lowland	8.08	112	32.8	42.2	14.3	341	16.3	341	5	15.6	0.17	2.1325	5.42774	1.33571	4.06356	2.7876	2.89133	1.017	41.2068	29.9115	23.7213	4.59349	4.06	1.68
Tibetan cattle	Lowland	6.88	101	29.3	44.6	15.3	344	15.3	304	5.9	16.6	0.179	2.25423	5.33369	1.367	3.90175	2.6766	3.12151	1.06569	42.4316	31.7995	25.4394	4.86131	4.01	1.71
Tibetan cattle	Lowland	7.26	119	34.9	50.2	17	340	15.4	223	6.3	16.5	0.14	1.60885	5.37696	1.28749	4.17632	2.86495	3.29396	1.20754	48.4695	34.4378	27.1488	5.64147	4.9	1.63
Tibetan cattle	Lowland	8.5	117	34.6	42.2	14.2	338	16.3	303	4.9	15.5	0.148	1.89505	5.03593	1.23949	4.06291	2.78716	3.06572	1.16202	43.6841	31.7138	25.1514	5.39112	4.3	1.56
Tibetan cattle	Lowland	7.52	119	36	49.9	16.4	330	14.1	43	6.7	17.5	0.028	1.8705	6.72245	1.82776	3.67797	2.52309	3.60635	0.9122	45.777	35.9447	29.1149	4.0171	4.07	2.25
Tibetan cattle	Lowland	7.72	105	31	41.9	14.1	338	17	265	5.5	15.7	0.145	2.03722	4.76757	1.47898	3.22355	2.21135	3.19453	0.978889	34.8385	30.3894	25.2815	4.38389	2.65	1.78
Tibetan cattle	Lowland	7.03	124	38	56.6	18.4	326	15	177	7.3	17.6	0.129	1.72132	5.08416	1.46899	3.46099	2.37424	4.01733	1.25253	47.5376	39.175	32.1302	5.88891	3.94	1.79
Tibetan cattle	Lowland	7.86	117	35.3	46.8	15.4	331	16.7	233	5.6	16.1	0.13	1.91681	6.26961	1.57092	3.99105	2.73786	3.12128	0.930724	43.5603	32.0697	25.5317	4.11898	4.21	1.97
Tibetan cattle	Lowland	7.56	126	38.5	53.1	17.3	327	16.1	68	5.9	17.3	0.04	1.86124	6.92675	1.76543	3.92355	2.69155	3.43356	0.908495	46.9766	35.0517	28.0078	3.99672	4.47	2.21
Tibetan cattle	Lowland	6.44	100	30.5	49.7	16.2	327	16.7	417	5.3	15.8	0.221	1.71338	4.16026	1.0908	3.81394	2.61636	2.93083	1.24935	38.8004	29.6046	23.7979	5.87144	3.58	1.36
Tibetan cattle	Lowland	7.84	116	35.9	47.7	15.3	323	16	345	4.9	15.6	0.169	2.05972	5.57449	1.53816	3.62413	2.48616	3.29433	0.987887	41.1095	32.6593	26.5348	4.43338	3.59	1.89
Tibetan cattle	Lowland	7.11	111	32.4	47.7	16.2	342	15.3	168	6.3	15.3	0.105	1.71965	5.83313	1.64625	3.54329	2.4307	3.05096	0.851861	37.0937	30.0017	24.4889	3.68524	3.16	2.01
Tibetan cattle	Lowland	7.59	108	29.3	40.2	14.8	368	15.5	300	5.8	15.2	0.174	1.70907	5.70721	1.45131	3.93246	2.69767	2.63254	0.847627	36.1125	26.8974	21.4818	3.66195	3.44	1.82
Tibetan cattle	Lowland	7.62	125	36.6	50	17	341	14.7	244	6.4	16.4	0.156	1.94195	6.97933	1.70324	4.09767	2.811	3.40585	0.940781	49.0153	35.3474	27.9815	4.17429	4.87	2.15
Tibetan cattle	Lowland	6.37	113	34.5	57	18.6	327	14.7	171	7.2	17.4	0.132	1.87315	6.03674	1.65015	3.6583	2.5096	3.26241	0.913258	41.1553	32.4532	26.3162	4.02292	3.63	2.03
Tibetan cattle	Lowland	6.89	125	38.2	58	18.9	327	15.3	264	5.6	16.4	0.147	2.45271	6.26655	1.54985	4.04334	2.77373	3.78051	1.14508	53.5669	39.0359	30.9908	5.29796	5.25	1.95
Tibetan cattle	Lowland	7.78	113	33.7	45.1	15.1	335	16.3	220	6.1	16.2	0.134	2.0187	5.38495	1.53095	3.5174	2.41293	3.23933	0.971479	39.0522	31.7706	25.9717	4.34314	3.3	1.87
Tibetan cattle	Lowland	7.36	118	36.1	51.2	16.7	326	15.7	38	6.2	16.7	0.023	1.45271	6.64628	1.62447	4.09134	2.80666	3.95478	1.14508	56.8128	41.0201	32.483	5.29796	5.63	2.05
Tibetan cattle	Lowland	7.83	128	37.8	50.2	16.9	338	14.7	158	6.9	16.5	0.109	2.24232	6.81896	1.67928	4.06064	2.7856	3.79251	1.06093	54.005	39.2237	31.1112	4.83511	5.31	2.11
Tibetan cattle	Lowland	8.77	146	44.6	52.7	17.2	327	14.9	123	6.8	17.8	0.083	1.7597	6.43467	1.86759	3.44544	2.36357	5.17349	1.26788	60.9023	50.3691	41.349	5.97333	5.03	2.27
Tibetan cattle	Lowland	6.52	102	31.2	50.3	16.3	326	16.3	462	5.4	15.7	0.249	2.03987	5.575	1.39341	4.00099	2.74468	2.91381	0.979948	40.7829	29.9664	23.8444	4.38971	3.95	1.75
Tibetan cattle	Lowland	7.33	124	38.3	54.5	17.6	323	15.8	167	6.4	16.7	0.106	1.88902	7.04096	1.80376	3.9035	2.6778	3.55397	0.919609	48.3354	36.2113	28.9659	4.05785	4.57	2.25
Tibetan cattle	Lowland	6.71	107	33.3	52.1	16.6	321	17.6	350	5.8	16.1	0.203	2.02664	5.82505	1.48416	3.9248	2.69241	3.09657	0.974655	42.3819	31.6154	25.2603	4.3606	4.03	1.86
Tibetan cattle	Lowland	6.9	122	37.8	57.4	18.4	322	14.4	316	5.6	16.5	0.176	2.17616	6.92571	1.65546	4.18355	2.86992	3.62728	1.03446	53.4822	37.948	29.9048	4.68955	5.42	2.1
		7.45938	118.344	35.3531	49.6781	16.5438	334.531	15.8406	223.375	5.96563	16.4656	0.129562	1.92855	6.03506	1.52091	3.97473	2.72666	3.4038	1.07292	47.2307	34.8894	27.8124	4.71356	4.5625	1.90562

## Sheet: Lowland cattle+Highland environ
Species	Environment	RBC	HGB	HCT	MCV	MCH	MCHC	RDW	PLT	MPV	PDW	PCT	Plasma viscosity	Whole blood low shear relative index	Whole blood high shear relative index	Erythrocyte aggregation index	Red blood cell aggregation coefficient	Carson viscosity	Intracellular viscosity of red blood cells	Low shear resistance	Mid cut flow resistance	High shear resistance	Fibrinogen	Yield stress	Whole blood median relative index
Lowland cattle	Highland	11.19	202	57.2	51.2	18	353	16	389	6.3	15.2	0.264	2.28844	15.3043	3.09836	4.93949	3.38849	5.83265	0.915375	104.579	65.2502	49.5265	7.03456	12.27	4.08
Lowland cattle	Highland	11.26	173	69.4	61.7	20.6	335	15.8	470	7.5	16.4	0.109	3.9623	10.8886	2.20797	4.93152	3.38302	7.19888	1.58492	128.828	80.4798	61.1092	6.71706	15.1	2.9
Lowland cattle	Highland	11.6	193	70.9	61.2	22	361	15.8	371	6.4	15.5	0.274	2.21699	14.9099	2.91522	5.11452	3.50856	5.28177	0.886794	98.7025	59.9645	45.144	6.87737	11.91	3.87
Lowland cattle	Highland	11.38	216	62.4	54.9	18.9	346	16	416	6.6	15.4	0.246	3.20807	12.0327	2.41408	4.98438	3.41929	6.35998	1.28323	115.265	71.4207	54.0956	7.05775	13.62	3.18
Lowland cattle	Highland	10.02	195	60.7	60.6	19.4	321	16.4	364	6.6	15.7	0.335	3.2557	9.2302	1.80186	5.12261	3.51411	4.7927	1.30228	89.7318	54.4488	40.9762	7.16255	10.84	2.39
Lowland cattle	Highland	12.8	205	84.4	66	21.4	325	16.7	532	6.3	15.5	0.102	3.63547	6.6867	1.31776	5.07429	3.48096	3.92096	1.45419	72.5874	44.3657	33.4628	7.99803	8.7	1.75
Lowland cattle	Highland	13.66	208	80.3	58.8	19.6	333	17.3	310	6.2	15.1	0.177	2.73703	14.2784	2.53429	5.6341	3.86499	4.13966	0.814811	86.8496	49.0264	36.0595	6.48146	11.28	3.44
Lowland cattle	Highland	10.52	173	50.6	48.1	16.4	341	15.2	291	6.1	14.9	0.247	2.45913	8.7746	1.7697	4.95824	3.40135	3.57741	0.983653	64.4316	40.0845	30.3982	6.41009	7.58	2.33
Lowland cattle	Highland	11.38	209	60.5	53.2	18.3	345	15.4	163	5.5	16.7	0.129	2.39694	14.8427	2.59258	5.72507	3.9274	4.96695	0.958777	106.233	59.2484	43.4066	5.27327	13.96	3.53
Lowland cattle	Highland	10.67	181	64	60	16.9	282	16.4	444	7.4	18.2	0.097	2.74627	13.9098	2.90048	4.79569	3.28984	6.58839	1.09851	114.065	72.8028	55.639	6.04179	13.06	3.79
Lowland cattle	Highland	10.44	199	58.6	56.2	19	339	16.4	131	6.8	17	0.267	2.68011	14.5078	2.88556	5.02773	3.44902	6.34067	1.07204	116.103	71.4647	54.0192	5.89624	13.82	3.81
Lowland cattle	Highland	11.85	207	69.5	58.7	20.8	355	15.3	504	5.8	17.2	0.288	3.07972	9.09832	1.80522	5.04002	3.45745	4.5561	1.23189	83.6685	51.4042	38.8335	6.77538	9.98	2.39
Lowland cattle	Highland	10.49	210	60.4	57.6	20	347	15.8	311	5.5	17.4	0.155	3.13891	14.6872	3.03143	4.84496	3.32364	5.35293	0.855566	93.8041	59.4021	45.2906	6.70561	10.83	3.97
Lowland cattle	Highland	10.69	190	55.4	51.9	17.7	342	17.3	343	6.6	15.5	0.183	2.2977	10.1383	2.36428	4.28812	2.94165	4.58324	0.91908	69.5584	48.4132	37.9454	5.05494	7.21	3.01
Lowland cattle	Highland	10.48	210	60.6	57.9	20	346	15.1	259	7.1	16	0.21	2.03967	18.1681	3.58278	5.07093	3.47866	5.9818	0.81587	110.652	67.6651	51.0443	4.48728	13.26	4.74
Lowland cattle	Highland	11.39	163	73.8	64.8	22.1	341	15.4	685	7.7	19.1	0.234	3.74662	6.12396	1.37627	4.44967	3.05247	4.32255	1.49865	68.5112	46.3327	36.0173	6.24256	7.35	1.77
Lowland cattle	Highland	10.28	211	61.7	60.1	20.5	341	15.9	412	5.7	17.5	0.243	3.17234	11.4344	2.17347	5.26088	3.60896	5.60438	1.26894	108.314	64.4032	48.1616	6.97915	13.36	2.9
Lowland cattle	Highland	10.36	216	61.5	59.4	20.8	351	16.1	800	8	18.6	0.476	3.44395	7.2999	1.61865	4.50987	3.09377	6.01575	1.77758	96.867	64.8299	50.2445	6.77668	10.52	2.09
Lowland cattle	Highland	10.76	181	69.6	64.7	21.4	331	15.4	250	4.8	16.9	0.205	2.86007	14.6731	2.90816	5.04549	3.4612	6.81487	1.14403	125.31	76.9242	58.0979	6.29214	14.96	3.85
Lowland cattle	Highland	11.9	173	67.3	60.2	20.8	346	14.8	221	5.5	17.7	0.258	3.69536	4.02368	0.957689	4.20145	2.8822	3.80702	1.87814	56.4134	39.8946	31.4094	6.32979	5.74	1.22
Lowland cattle	Highland	11.06	199	57.7	52.2	17.9	344	14.5	430	6	16.8	0.165	3.01753	4.25782	1.05619	4.0313	2.76548	2.71702	1.20701	38.3644	28.0228	22.2617	6.63856	3.75	1.33
Lowland cattle	Highland	10.16	190	52.2	51.4	18.7	363	17.6	365	5	15.9	0.294	2.35989	12.17	2.44529	4.97694	3.41418	4.74027	0.943957	85.7578	53.1983	40.3077	5.19176	10.12	3.22
Lowland cattle	Highland	10.46	209	55.1	52.7	19.9	379	14.2	410	5.4	16.8	0.293	2.58219	12.2345	2.56022	4.77871	3.2782	5.47158	1.03288	94.3335	60.3733	46.1776	5.68082	10.77	3.34
Lowland cattle	Highland	10.68	138	44.2	41.4	12.9	312	18.2	335	6.2	15.9	0.225	2.31723	10.7981	1.98557	5.1295	3.51884	3.41838	0.926893	64.1035	38.8578	29.2337	7.09791	7.75	2.67
Lowland cattle	Highland	10.18	161	47.4	46.6	15.8	339	17	412	6.6	16.5	0.283	3.30278	11.6757	2.34242	4.98445	3.41933	4.42971	0.921112	80.2831	49.7447	37.6776	7.06612	9.49	3.09
Lowland cattle	Highland	12.19	176	56	46	14.4	314	18.7	551	5.9	16.2	0.215	2.88475	11.3051	2.40301	4.70456	3.22732	5.7537	1.1539	97.3804	63.0789	48.4206	6.34644	10.97	3.13
		11.0712	191.846	61.9769	56.0577	19.0077	339.692	16.1038	391.115	6.28846	16.5231	0.229769	2.90481	11.2867	2.2711	4.90863	3.36732	5.09882	1.15116	91.1806	56.9654	43.2677	6.40828	10.7	2.99192

## Sheet: Tibetan cattle+Highland environ
Species	Environment	RBC	HGB	HCT	MCV	MCH	MCHC	RDW	PLT	MPV	PDW	PCT	Plasma viscosity	Whole blood low shear relative index	Whole blood high shear relative index	Erythrocyte aggregation index	Red blood cell aggregation coefficient	Carson viscosity	Intracellular viscosity of red blood cells	Low shear resistance	Mid cut flow resistance	High shear resistance	Fibrinogen	Yield stress	Whole blood median relative index
Tibetan	Highland	10.87	148	44.8	41.3	13.6	330	17.1	350	5.2	15.4	0.182	2.5538	12.4609	2.68953	4.63312	3.17832	3.47818	0.621518	57.814	37.8943	29.1901	3.41835	6.43	3.49
Tibetan	Highland	8.33	134	35.9	52.6	17.1	325	16.1	272	5.6	16.2	0.152	1.76307	9.31764	1.83208	5.08581	3.48887	2.64255	0.705226	49.0528	29.9294	22.5621	3.87874	5.89	2.43
Tibetan	Highland	8	124	32.8	50.5	16.4	326	13.4	299	5.4	16	0.161	1.72967	10.9287	1.80359	6.05939	4.15674	2.46432	0.691869	56.4444	30.1672	21.7906	3.80528	7.72	2.49
Tibetan	Highland	7.87	129	33.4	52.5	17.5	335	15.4	333	6.1	16.4	0.203	1.82651	10.9149	1.84301	5.92237	4.06274	2.67192	0.730606	59.5298	32.3661	23.5134	4.01833	8.01	2.53
Tibetan	Highland	7.12	114	28.3	50.5	17.2	342	16	274	5.9	15.8	0.161	2.59498	9.72774	1.60796	6.04973	4.15011	2.02662	0.637993	46.3295	24.7908	17.9142	3.50896	6.33	2.22
Tibetan	Highland	8.99	142	39.6	52.9	16.6	315	15.2	231	6.7	17.3	0.154	1.97345	13.7001	2.03067	6.74659	4.62816	3.09243	0.78938	80.7308	39.8376	27.9919	4.34159	11.84	2.89
Tibetan	Highland	8.06	144	38.5	58.7	19.3	329	15	255	6.8	16.8	0.173	1.69071	21.5201	2.34624	9.17219	6.29212	2.83672	0.676285	108.644	42.9415	27.7082	3.71957	18.9	3.63
Tibetan	Highland	8.66	120	31.1	43.5	14.3	331	14.8	182	5.2	15.8	0.094	1.3935	10.3108	1.86522	5.52794	3.79217	2.09221	0.557401	42.9032	24.5694	18.1553	3.06571	5.49	2.52
Tibetan	Highland	7.76	106	28.1	44.9	14.2	316	14.5	279	5.2	15.6	0.145	2.35454	9.49163	1.88316	5.04026	3.45762	2.0904	0.541817	38.3905	23.5855	17.8175	2.98	4.58	2.49
Tibetan	Highland	7.93	127	34.8	54.2	17.1	316	17.2	389	5.7	16	0.221	2.20053	7.83284	1.60779	4.87181	3.34206	2.91785	0.880212	51.4679	32.4543	24.7128	4.84116	5.97	2.11
Tibetan	Highland	8.81	147	41.3	56.6	17.7	314	15.5	423	6.6	16.6	0.279	1.51818	13.3037	2.64563	5.02854	3.44958	3.29299	0.60727	60.3091	37.1174	28.0555	4.33999	7.18	3.5
Tibetan	Highland	7.65	128	33.8	55.1	18	328	15.5	389	6.7	17	0.26	1.83653	9.30122	1.9803	4.69688	3.22206	3.01955	0.734613	51.0069	33.0817	25.4036	4.04037	5.74	2.58
Tibetan	Highland	7.09	130	36.8	65.9	20.2	307	15	404	6.4	16.6	0.258	2.03356	8.54858	1.73103	4.93845	3.38777	2.89582	0.813423	51.9087	32.3929	24.5882	4.47383	6.09	2.28
Tibetan	Highland	9.03	162	46.7	62.1	19.2	310	16.4	273	6.9	16.7	0.188	2.26732	12.6223	2.55647	4.93739	3.38705	4.7685	0.906927	85.4556	53.336	40.4874	4.9881	10.02	3.36
Tibetan	Highland	7.51	110	28.3	47.1	15.4	328	18.4	382	5.3	15.4	0.202	2.34898	9.42985	1.89368	4.97965	3.41604	2.09821	0.539591	37.9839	23.5528	17.8434	3.96775	4.49	2.5
Tibetan	Highland	10.32	131	35.4	40.2	12.9	322	20.2	522	5.3	15.2	0.276	1.82206	10.1898	2.05822	4.9508	3.39625	3.08364	0.728825	55.4395	34.53	26.1952	4.00854	6.52	2.71
Tibetan	Highland	7.94	114	29.7	46.2	15	326	21.4	587	5.3	15.5	0.331	2.04692	6.63474	1.63988	4.04588	2.77547	2.8599	0.818766	40.5521	29.5372	23.4465	4.50321	3.98	2.06
Tibetan	Highland	8.55	140	37.7	53.6	17.4	326	18.1	289	7	16.5	0.202	1.86102	9.90218	2.06602	4.79288	3.28791	3.18052	0.744409	55.0266	35.1368	26.8567	4.09425	6.3	2.7
Tibetan	Highland	9.64	137	38.5	47.4	14.7	311	17	547	5.4	15.7	0.295	2.4525	12.2813	2.42789	5.05845	3.4701	2.88801	0.581	53.2662	32.6344	24.6326	4.1955	6.37	3.21
Tibetan	Highland	7.91	121	31.3	48.9	16.2	332	16	264	6.2	16.4	0.163	1.70073	8.68343	1.86783	4.64893	3.18917	2.64235	0.680292	44.0977	28.828	22.1891	3.74161	4.92	2.42
Tibetan	Highland	8.26	151	41.1	60.9	19.8	326	15.9	435	7.3	16.9	0.317	1.57049	13.2766	2.83198	4.6881	3.21604	3.69391	0.628197	62.2606	40.4389	31.0665	3.45508	6.99	3.68
Tibetan	Highland	7.4	115	30.6	52	16.6	320	18.7	381	5.1	15.4	0.194	2.32338	10.0792	1.9771	5.09795	3.49719	2.13956	0.52935	39.8287	24.2571	18.2759	3.91143	4.79	2.62
Tibetan	Highland	9.47	122	32.5	40.8	13.1	323	14.3	296	4.9	15.1	0.145	1.66956	9.62988	1.96404	4.90309	3.36352	2.70113	0.667825	48.008	30.1242	22.9045	3.67304	5.6	2.58
Tibetan	Highland	8.31	135	36.7	54	17.3	321	16.7	349	5.6	16.2	0.195	1.8677	9.78933	2.1198	4.61804	3.16798	3.29715	0.74708	54.5947	35.8744	27.6547	4.10894	6.05	2.75
Tibetan	Highland	7.81	124	33.8	53.7	16.9	316	17.5	178	6	16.5	0.106	1.99237	7.85479	1.69739	4.62756	3.17451	2.81533	0.796949	46.7299	30.6576	23.6222	4.38322	5.19	2.2
Tibetan	Highland	6.72	115	31.4	60.3	18.7	312	14.8	280	6	16.5	0.168	1.92224	7.06067	1.63325	4.32307	2.96563	2.64507	0.768898	40.527	28.0294	21.9295	4.22894	4.23	2.09
Tibetan	Highland	8.04	121	30.5	46.7	15.9	340	16	295	5.7	15.7	0.168	1.59943	7.88671	1.70772	4.61826	3.16813	2.27466	0.639774	37.6662	24.7497	19.0788	3.51876	4.18	2.21
Tibetan	Highland	6.56	117	29.9	59.2	19.7	334	14.8	253	6	16.7	0.151	1.78978	7.94942	1.69661	4.68548	3.21424	2.52223	0.715912	42.484	27.6057	21.2103	3.93752	4.77	2.21
Tibetan	Highland	8.39	133	36.4	52.9	16.8	318	17	246	6.5	16.5	0.159	1.93004	9.08865	2.04757	4.43875	3.04499	3.31425	0.772015	52.3787	35.4901	27.6039	4.24608	5.61	2.63
Tibetan	Highland	7.8	123	32.8	52.1	16.8	323	15.8	316	6.2	17.2	0.195	2.0035	8.29582	1.62332	5.11041	3.50574	2.65831	0.801401	49.6294	30.1698	22.7175	4.40771	5.98	2.15
Tibetan	Highland	7.25	118	32.7	56.9	17.5	308	14.7	181	6.6	16.5	0.119	1.85657	7.59532	1.67005	4.54796	3.1199	2.58918	0.742628	42.1063	27.9974	21.6574	4.08445	4.61	2.16
Tibetan	Highland	11.19	144	38.8	40.1	13.1	327	18.7	227	4.7	15.1	0.106	1.75527	9.71482	1.92904	5.03608	3.45475	2.77526	0.70211	50.9178	31.3016	23.6512	3.8616	6.07	2.55
Tibetan	Highland	9.16	144	40.1	52.4	16.5	316	17.9	199	6.4	16.5	0.127	2.61462	7.69402	1.59096	4.83608	3.31755	3.4353	1.04585	60.0691	38.0929	29.0559	3.75216	6.93	2.08
Tibetan	Highland	7.24	113	27.9	48.7	16.7	344	16	45	6.1	16	0.027	1.70741	8.30022	1.7249	4.812	3.30103	2.43443	0.682963	42.3172	26.9387	20.5716	3.7563	4.86	2.26
Tibetan	Highland	6.63	112	28.9	56.4	18.5	328	16.1	336	5.2	16	0.174	2.54449	5.31508	1.18271	4.49397	3.08286	2.51837	1.0178	40.3831	27.1012	21.0207	5.59788	4.37	1.52
Tibetan	Highland	7.53	112	28	46.6	15.7	339	15.6	331	5.4	16.1	0.178	2.31741	6.02303	1.26285	4.76939	3.2718	2.42302	0.926963	41.678	26.714	20.4419	5.0983	4.75	1.65
Tibetan	Highland	7.73	127	35	56.2	17.6	314	15.2	504	6	16.5	0.302	2.38976	6.29254	1.47555	4.26453	2.92547	2.97784	0.955905	44.9025	31.3872	24.6307	5.25748	4.63	1.88
Tibetan	Highland	10.28	136	35.8	40.8	13.5	332	20.9	296	5	14.9	0.148	1.76084	9.25851	1.81423	5.10327	3.50084	2.6118	0.704336	48.68	29.6242	22.3141	3.87385	5.86	2.41
Tibetan	Highland	7.97	128	35.9	55.5	17.1	309	15.2	84	6.3	16.6	0.052	1.99015	9.0396	1.75268	5.15758	3.5381	2.84602	0.796058	53.7185	32.4273	24.3643	4.37832	6.53	2.33
Tibetan	Highland	8.25	113	30.1	44.6	14.2	318	20.2	291	4.8	14.9	0.139	1.73412	6.98538	1.41464	4.93791	3.38741	2.01812	0.69365	36.1709	22.5738	17.1354	3.81507	4.24	1.86
Tibetan	Highland	10.28	125	33.3	38	12.3	324	17.1	321	4.9	14.9	0.157	2.02688	7.02651	1.49756	4.69198	3.2187	2.52061	0.810752	42.5263	27.6036	21.202	4.45913	4.78	1.95
Tibetan	Highland	8.86	134	35.6	48.5	15.8	328	15	245	5.9	15.9	0.144	2.22057	7.45479	1.49774	4.97735	3.41446	2.73196	0.888226	49.4298	30.6609	23.2309	4.88524	5.84	1.97
Tibetan	Highland	8.08	136	39.3	59.8	18	302	16.7	331	6.2	16.8	0.205	2.37306	7.09135	1.58039	4.48709	3.07815	3.13928	0.949226	50.2491	33.7623	26.1963	5.22074	5.43	2.03
Tibetan	Highland	7.75	135	37.6	60.3	18.8	313	16.1	277	6.8	17.2	0.188	2.41091	7.42771	1.58098	4.69818	3.22295	3.16444	0.964365	53.472	34.6731	26.624	5.30401	6.02	2.06
Tibetan	Highland	7.33	124	33.5	57.5	18.3	319	15.8	285	5.4	16.3	0.153	2.01241	7.82972	1.56467	5.00408	3.4328	2.5839	0.804964	47.0492	29.0648	21.994	4.4273	5.58	2.07
Tibetan	Highland	7.54	117	30.8	51	16.5	324	14.8	313	5.8	16.4	0.181	1.9779	7.52661	1.47232	5.11207	3.50688	2.38008	0.791161	44.4523	27.0158	20.341	4.35138	5.36	1.95
Tibetan	Highland	7.69	126	32.5	52.6	17.6	335	14.9	361	6	16.2	0.216	1.66845	8.35091	1.84238	4.53269	3.10942	2.56845	0.66738	41.6042	27.7357	21.4713	3.67059	4.54	2.38
Tibetan	Highland	8.17	120	29.6	44.4	15.4	347	18.8	328	5.3	15.5	0.173	2.54	9.44205	1.08393	8.71094	5.9757	1.99626	1.016	71.6127	29.3606	19.231	5.588	12.14	1.65
Tibetan	Highland	8.2	139	35	52.3	18.2	348	15.1	319	5.9	16.2	0.188	2.94	7.40583	1.50866	4.90888	3.36749	3.65288	1.176	65.0146	40.7587	30.9817	4.468	7.59	1.98
Tibetan	Highland	9.35	130	32.2	41.1	14.3	350	16.3	270	5.2	15.8	0.14	2.19	9.44378	1.18206	7.98924	5.48062	2.79547	1.276	89.9552	39.2392	26.3389	5.018	14.57	1.76
Tibetan	Highland	7.63	143	37.5	61.2	20.5	336	16.1	331	6.4	16.7	0.211	2.90626	9.49078	1.70145	5.57805	3.82654	3.97317	1.1625	82.3618	46.8455	34.5398	4.39377	10.62	2.3
Tibetan	Highland	7.38	134	35.5	60.4	19.8	329	17.4	353	6.1	16.2	0.215	2.2992	5.37912	1.09324	4.92036	3.37537	2.96914	1.31968	52.9919	33.1619	25.1935	5.25823	6.2	1.44
Tibetan	Highland	7.21	122	32	56.1	18.3	328	17.2	384	6.3	16.1	0.241	2.81053	5.4955	1.07152	5.12868	3.51828	2.45983	1.12421	46.1195	27.9598	21.0356	6.18316	5.58	1.42
Tibetan	Highland	9.42	159	43.8	55.4	17.9	324	14	129	6.7	16.5	0.086	3.14892	7.26456	1.45879	4.97986	3.41618	3.77301	1.25957	68.3064	42.3536	32.0864	4.92763	8.07	1.92
Tibetan	Highland	7.67	114	29.2	47.4	15.7	332	23.3	295	4.8	15.2	0.141	2.04	4.89222	0.902956	5.418	3.71675	2.21839	1.216	44.4088	25.8216	19.1737	6.688	5.6	1.21
Tibetan	Highland	7.34	124	33.2	57	18.3	322	17.8	382	6.2	16.4	0.236	2.94411	2.74789	2.71392	1.01252	0.694586	7.98249	1.17764	24.157	55.9586	55.8107	4.47703	0	2.72
Tibetan	Highland	7.54	122	32.6	54	17.3	322	16.1	121	7	17.1	0.084	2.57525	6.33818	1.00678	6.29551	4.31872	2.8203	1.4301	67.6646	35.1469	25.1424	5.86556	9.49	1.41
Tibetan	Highland	10.7	128	33.5	36.5	12	331	19.7	411	4.7	15	0.193	2.44876	6.12179	1.18571	5.16299	3.54181	2.36857	0.979504	44.7625	26.9994	20.281	5.38727	5.44	1.58
Tibetan	Highland	7.44	134	36.1	60.8	19.6	324	17.4	340	6	16.5	0.204	2.26358	5.48346	1.07242	5.11319	3.50765	2.86038	1.30543	53.4366	32.4707	24.4469	4.17987	6.45	1.42
Tibetan	Highland	8.04	126	33.6	51.4	16.6	324	17.3	221	6.6	16.3	0.145	3.16339	4.87983	0.833082	5.85756	4.01828	2.09655	1.26536	46.0943	25.2691	18.408	5.30947	6.16	1.14
Tibetan	Highland	8.71	139	37.3	51.8	16.9	327	17.6	180	6.6	16.4	0.118	2.2658	9.68293	1.69789	5.70294	3.91221	4.43549	1.30632	94.4249	52.8167	38.7315	5.53477	12.37	2.31
Tibetan	Highland	8.74	139	37	51.2	16.8	329	16.3	348	5.5	15.9	0.191	2.4094	5.13212	1.11599	4.59873	3.15473	3.17102	1.36376	52.2474	34.4434	26.5768	5.85068	5.77	1.44
Tibetan	Highland	9.8	122	31.2	37.6	12.6	336	17.9	335	5	15.1	0.167	2.5367	5.32276	1.05978	5.02251	3.44544	2.20456	1.01468	40.3176	24.8364	18.7781	3.93073	4.8	1.4
Tibetan	Highland	9.74	122	30.6	37.2	12.7	343	18.8	376	4.7	14.9	0.176	2.40201	6.1054	1.19205	5.12176	3.51353	2.33936	0.960803	43.7904	26.5751	20.0003	4.73442	5.29	1.58
Tibetan	Highland	7.87	122	32.9	51.7	16.4	319	16.7	449	5.2	15.5	0.233	2.48509	4.55511	0.906159	5.02683	3.44841	2.58932	1.39404	47.4027	29.1817	22.0589	4.1172	5.64	1.2
Tibetan	Highland	9.07	147	40.2	53.2	17.1	323	20.7	283	5.5	15.5	0.155	3.23129	6.04578	1.27315	4.74866	3.25758	3.40883	1.29252	58.3336	37.5152	28.7358	4.55885	6.62	1.66
Tibetan	Highland	7.35	129	33.8	57.8	19.1	331	17.5	291	5.5	15.9	0.16	3.0877	4.5775	1.00196	4.56854	3.13402	2.58142	1.23508	42.204	27.9645	21.6099	5.24294	4.63	1.3
Tibetan	Highland	8.32	141	41.3	60.6	18.1	300	16.1	361	6.6	16.7	0.238	3.36153	5.32809	1.22582	4.34654	2.98173	3.46843	1.34461	53.4809	36.833	28.7827	5.84537	5.62	1.57
Tibetan	Highland	8.91	122	32	43.3	14.1	328	19.2	209	4.5	15	0.094	3.0365	7.53644	1.23124	6.121	4.19901	2.94702	1.2146	68.3328	36.2459	26.1146	5.13029	9.41	1.71
Tibetan	Highland	8.23	131	35.9	53.4	16.9	317	15.2	399	5.5	16.1	0.219	2.74891	4.90597	1.08376	4.52679	3.10538	3.39562	1.49956	54.9186	36.6487	28.3796	5.69759	5.98	1.4
Tibetan	Highland	7.54	135	36.3	60.2	19.5	325	16.4	306	6.1	16.7	0.186	3.39938	5.23111	1.11162	4.70584	3.2282	3.13631	1.35975	53.0986	34.3878	26.3951	4.92863	5.98	1.45
Tibetan	Highland	8.95	130	35.3	47.4	15.1	320	18	415	4.8	15.7	0.199	2.27956	7.26588	1.40596	5.16791	3.54519	2.61402	0.911825	49.4572	29.8094	22.3867	4.46504	6.02	1.87
Tibetan	Highland	8.63	133	36.1	50.7	16.2	321	16.3	414	5.7	16.2	0.235	3.47953	5.04415	1.07415	4.69595	3.22142	3.10322	1.39181	52.408	33.9956	26.1066	5.10496	5.89	1.4
Tibetan	Highland	8.32	123	33.4	49	15.5	317	16	317	5.8	16.4	0.183	2.91294	5.20431	1.00565	5.17506	3.55009	2.38862	1.16518	45.2672	27.2553	20.4619	5.85846	5.51	1.34
Tibetan	Highland	8.49	143	39.2	56.2	18	321	16.4	99	6.4	16.8	0.063	3.59418	5.55313	1.18474	4.68722	3.21543	3.53669	1.43767	59.5974	38.7147	29.7433	4.35719	6.69	1.54
Tibetan	Highland	11.41	146	39.1	39.5	13	329	16.7	569	4.4	14.8	0.25	2.77825	5.76203	1.19508	4.82147	3.30753	2.7435	1.1113	47.8009	30.3836	23.1917	5.56215	5.5	1.56
Tibetan	Highland	7.88	132	34.9	54.8	18	329	19.2	407	6.1	16.1	0.248	2.91374	17.2273	3.7665	4.57383	3.13765	2.87107	0.365496	47.0035	31.1168	24.0396	4.01023	5.17	4.87
Tibetan	Highland	9.12	145	38.6	50.7	16.7	331	15.7	465	6.3	16	0.292	2.59761	32.5061	6.92231	4.69585	3.22135	3.43477	0.239044	58.0059	37.6275	28.8958	4.31474	6.52	9
Tibetan	Highland	8.85	114	28.2	38.5	13.1	343	16.7	218	4.5	15.1	0.098	1.7319	7.77925	1.62712	4.78099	3.27976	2.33213	0.692759	40.23	25.7377	19.6838	3.81018	4.59	2.13
Tibetan	Highland	6.37	116	31	63.7	20.3	319	15	795	5.1	15.9	0.405	2.53821	9.7965	1.92929	5.07777	3.48335	2.42859	0.615285	44.9963	27.4875	20.7291	3.38407	5.4	2.56
Tibetan	Highland	7.72	125	35.4	57	17.3	305	15.3	584	5.4	16.1	0.315	2.11633	12.9271	3.09208	4.18071	2.86797	2.92482	0.446533	43.0907	30.591	24.1107	4.45593	4.36	3.92
Tibetan	Highland	10.9	136	38.5	41	12.6	309	19.8	418	5.2	15.3	0.217	1.7489	5.05861	1.06149	4.76556	3.26917	3.29525	1.49956	56.6272	36.3184	27.7964	5.24759	6.45	1.39
Tibetan	Highland	7.56	115	32.2	53.3	16.1	304	15.5	265	7.1	16.7	0.188	1.65064	8.58375	1.81753	4.72277	3.23982	2.48835	0.660255	42.3077	27.3236	20.9555	3.6314	4.78	2.37
Tibetan	Highland	9.6	129	35.6	44	13.8	314	17.4	299	5.9	15.5	0.176	1.61724	9.70809	2.13547	4.54611	3.11863	2.88418	0.646898	46.8813	31.1822	24.1233	3.55794	5.13	2.76
Tibetan	Highland	9.87	133	34.4	41.1	13.8	337	17.4	493	5.4	15.9	0.266	2.68069	12.4112	2.83666	4.3753	3.00145	4.00837	0.672277	62.2864	42.678	33.3014	3.69753	6.58	3.63
Tibetan	Highland	8.93	163	44.5	60	19.6	328	15.1	447	7	17.1	0.312	2.61724	19.3674	3.4593	5.59866	3.84068	4.49186	0.646898	93.5271	53.048	39.0778	3.55794	12.09	4.69
Tibetan	Highland	9.62	151	42.3	52.2	16.5	316	15.1	346	6.1	16.6	0.211	1.72633	18.398	3.48568	5.27817	3.62082	4.88797	0.690533	94.8384	56.2502	42.0318	3.79793	11.73	4.66
Tibetan	Highland	8.79	149	39.5	54.2	18.1	334	14.3	287	7.3	17.3	0.209	1.92113	12.465	2.82438	4.41334	3.02755	4.5551	0.768452	71.5053	48.6662	37.9007	4.22649	7.61	3.62
Tibetan	Highland	9.68	154	42.8	52.4	16.7	320	16.4	309	7.2	16.9	0.222	1.71409	13.1668	3.14496	4.18664	2.87203	4.56668	0.685635	67.3912	47.7895	37.6543	3.77099	6.83	3.99
Tibetan	Highland	7.82	148	41.6	65.9	20.7	314	16.2	159	7.8	17.7	0.124	2.10257	10.8467	2.62837	4.12677	2.83096	4.69292	0.841029	68.0985	48.8379	38.6014	4.62566	6.81	3.32
Tibetan	Highland	8.69	150	42.4	59	18.4	313	15.9	447	7.4	16.9	0.33	1.75416	12.3749	2.95876	4.18245	2.86916	4.39749	0.701664	64.8185	46.0011	36.2531	3.85915	6.56	3.75
Tibetan	Highland	9.45	160	45.3	57	17.9	315	15.2	326	7.4	17.5	0.241	2.02799	15.0383	3.07117	4.8966	3.35907	5.13179	0.811197	91.0657	57.2004	43.5047	4.46158	10.61	4.03
Tibetan	Highland	8.58	148	41.7	59	18.5	314	15.9	362	6.8	16.8	0.246	1.85323	10.2272	2.68296	3.81191	2.61497	4.2776	0.741292	56.5947	43.1998	34.7304	4.07711	5.22	3.33
Tibetan	Highland	8.53	129	33.7	48	15.9	332	17	420	6.6	16.1	0.277	1.6217	10.7528	2.56696	4.18892	2.8736	3.52615	0.648679	52.0691	36.9083	29.0773	3.56773	5.28	3.25
Tibetan	Highland	8.91	139	38.2	51.6	16.4	319	17.6	345	7	16.3	0.241	1.76529	11.5247	2.63977	4.36579	2.99493	3.91939	0.706117	60.7485	41.6947	32.5498	3.88364	6.4	3.38
Tibetan	Highland	8.63	150	41	57.6	18.6	324	17.5	406	7.1	16.8	0.288	1.99571	15.1056	2.97522	5.07715	3.48293	4.85922	0.798285	90.0174	54.9953	41.4746	4.39056	10.8	3.94
Tibetan	Highland	6.95	132	34.6	63.6	21.1	332	16.2	305	7.4	17.1	0.255	1.72967	12.1754	2.66452	4.56945	3.13464	3.84539	0.691869	62.8835	41.6604	32.1921	3.80528	6.91	3.44
Tibetan	Highland	10.61	162	44.7	49.1	15.9	324	17	316	6.1	16.1	0.192	1.89442	12.4852	3.33523	3.74342	2.56798	5.45145	0.757766	70.6252	54.6871	44.1335	4.16772	6.39	4.13
Tibetan	Highland	8.49	145	40.7	58.3	18.3	314	16.9	495	7.3	16.8	0.361	1.851	11.3431	2.85034	3.97957	2.72999	4.50742	0.740401	62.6947	46.2613	36.8528	4.07221	6.05	3.57
Tibetan	Highland	10.99	174	47.3	49.9	16.5	331	18.6	389	5.9	15.8	0.229	2.35009	16.8285	4.35693	3.86246	2.64965	5.04986	0.540037	67.8417	51.2496	41.0875	2.9702	6.35	5.43
Tibetan	Highland	9.4	144	39.8	50.4	16	319	16	361	6.7	16.3	0.241	2.52708	14.3482	3.13511	4.57662	3.13957	3.99347	0.610832	65.426	43.2922	33.4412	3.35958	7.2	4.05
Tibetan	Highland	8.02	125	34.2	52.5	16.5	315	14.9	577	6.4	16.5	0.369	1.50593	14.0096	2.79689	5.00901	3.43618	3.45571	0.602372	62.9972	38.8874	29.4202	3.31305	7.48	3.69
Tibetan	Highland	10.03	157	44.1	51.7	16.4	317	15.4	364	6.1	16.3	0.222	1.49146	16.9676	3.69453	4.59263	3.15054	4.59341	0.596584	75.5651	49.8665	38.489	3.28121	8.34	4.78
Tibetan	Highland	9.44	149	42	53	16.6	314	15.8	672	6.8	16.5	0.456	1.67067	13.6407	3.43879	3.96672	2.72117	4.91079	0.66827	68.0485	50.3396	40.1295	3.67549	6.54	4.31
Tibetan	Highland	8.44	142	39.9	57.5	18	313	16.7	512	7	17.1	0.358	2.00016	11.3632	2.58335	4.39863	3.01746	4.34029	0.800066	67.8665	46.3096	36.0923	4.40036	7.2	3.31
Tibetan	Highland	9.35	136	37.6	48	15.1	316	17	347	6.3	15.9	0.218	1.95341	12.7347	2.70059	4.71553	3.23486	4.37676	0.781365	74.2801	48.0291	36.8484	4.29751	8.38	3.52
Tibetan	Highland	8.96	141	40	53.7	16.6	310	15.5	497	6.7	17.1	0.332	2.29181	14.0548	2.58987	5.42683	3.7228	4.79527	0.916723	96.1814	55.8559	41.4593	5.04197	12.15	3.49
Tibetan	Highland	9.43	140	39.8	50.2	15.5	309	15.7	820	6.1	16.4	0.5	1.78978	18.2447	3.09933	5.88665	4.03824	4.40845	0.715912	97.5047	53.254	38.7466	3.93752	13.07	4.25
Tibetan	Highland	9.96	150	42.8	50.6	15.7	310	15.4	1589	5.7	16.1		1.78088	15.0065	3.10396	4.83464	3.31656	4.56531	0.71235	79.8001	50.6169	38.6114	3.91793	9.2	4.06
Tibetan	Highland	9.06	148	42.7	56.5	17.3	306	15.5	601	7	17.1	0.42	1.95564	12.5086	2.72703	4.58689	3.14661	4.44672	0.782255	73.0443	48.2495	37.2515	4.30241	8.05	3.53
Tibetan	Highland	10.71	175	50.5	54.9	17.1	312	16.1	487	6.5	16.2	0.316	1.79312	25.3106	4.0934	6.18329	4.24174	5.7733	0.717248	135.52	71.3427	51.2696	3.94487	18.78	5.69
Tibetan	Highland	7.82	136	39.4	62.4	18.8	302	15.4	273	6.8	16.7	0.185	1.93338	13.0127	2.59561	5.01336	3.43916	4.11663	0.77335	75.1232	46.3419	35.0527	4.25343	8.92	3.43
Tibetan	Highland	8.79	131	35.5	48.8	15.6	321	16.7	182	6.1	16.1	0.111	1.69182	13.0853	2.51412	5.20473	3.57045	3.46444	0.67673	66.1042	39.628	29.7103	3.72201	8.09	3.35
Tibetan	Highland	9.34	147	41.3	52.7	16.5	314	15.8	576	6.3	16.5	0.362	1.89442	14.3167	2.84611	5.03025	3.45075	4.42018	0.757766	80.9855	49.8297	37.6612	4.16772	9.64	3.76
Tibetan	Highland	9.7	160	47.4	57.9	17.4	301	13.6	352	7.8	17.3	0.274	1.73969	16.4151	3.74011	4.38893	3.0108	5.46756	0.695876	85.2715	58.2861	45.4488	3.82732	9.03	4.79
Tibetan	Highland	8.97	156	45.5	61	18.6	305	15.9	565	6.2	16.5	0.35	2.02131	15.6828	3.15061	4.97769	3.41469	5.23115	0.808525	94.6555	58.7111	44.4831	4.44689	11.18	4.15
Tibetan	Highland	8.47	154	44.9	64.5	19.6	305	14.5	1003	8	16.9		2.58385	21.0713	3.71893	5.66596	3.88685	4.7179	0.63354	99.6543	56.0158	41.1433	3.48447	13	5.06
Tibetan	Highland	9.63	137	37.8	46.5	14.7	317	17	616	6.4	16.2	0.394	1.8844	17.5639	2.83653	6.19203	4.24773	4.20301	0.753759	98.8286	51.9723	37.3359	4.14567	13.71	3.94
		8.57449	134.356	36.5085	52.1754	16.7288	321.923	16.5483	368.915	6.05932	16.2169	0.212836	2.18055	10.2713	2.10429	4.95359	3.39817	3.36407	0.851883	59.5183	37.3309	28.45	4.33154	7.04042	2.7572
