# Supplementary material for: Evolutionary adaptations generally reverse phenotypic plasticity to restore ancestral phenotypes during new environment adaptation in cattle
Source: Ecol Evol. 2024 Jun 4;14(6):e11489. doi: 10.1002/ece3.11489 (PMC11150418; doi:10.1002/ece3.11489)
Supplement: Supplementary file 1 — Appendix S1. Appendix S2. Appendix S3. Appendix S4. Appendix S5. [file ECE3-14-e11489-s001.zip › Supplement S3.xlsx]

## Sheet: A) Gene classification
Table S3. A) Number of genes with substantial PC and/or EC change classified as 'reinforcement', 'reversion' and 'overshooting'. B) GO term enrichment analysis performed on the genes classified as 'reinforcement', 'reversion' and 'overshooting'
Gene	Gene description	Assignement
ENSBTAT00000067326	sarcolipin(SLN)	Overshooting
ENSBTAT00000003204	angiopoietin like 4(ANGPTL4)	Overshooting
ENSBTAT00000043742	MX dynamin like GTPase 1(MX1)	Overshooting
ENSBTAT00000066038	bone marrow stromal antigen 2(LOC100298356)	Overshooting
ENSBTAT00000010544	bone marrow stromal antigen 2(LOC112441507)	Overshooting
ENSBTAT00000045436	complement C2(C2)	Overshooting
ENSBTAT00000065634	DExH-box helicase 58(DHX58)	Overshooting
ENSBTAT00000069835	interferon induced protein with tetratricopeptide repeats 3(IFIT3)	Overshooting
ENSBTAT00000071929	mammary serum amyloid A3.2(M-SAA3.2)	Overshooting
ENSBTAT00000011146	MX dynamin like GTPase 2(MX2)	Overshooting
ENSBTAT00000077228	#N/A	Overshooting
ENSBTAT00000066095	dynein axonemal heavy chain 1(DNAH1)	Overshooting
ENSBTAT00000036775	L-threonine dehydrogenase(TDH)	Overshooting
ENSBTAT00000026884	aquaporin 8(AQP8)	Overshooting
ENSBTAT00000084009	lipocalin-1(LOC511158)	Overshooting
ENSBTAT00000002357	synaptotagmin 4(SYT4)	Overshooting
ENSBTAT00000061464	regulatory factor X1(RFX1)	Overshooting
ENSBTAT00000066769	thrombospondin 1(THBS1)	Overshooting
ENSBTAT00000018234	mitochondrial ribosomal protein S25(MRPS25)	Overshooting
ENSBTAT00000068417	hes family bHLH transcription factor 6(HES6)	Overshooting
ENSBTAT00000006828	mevalonate kinase(MVK)	Overshooting
ENSBTAT00000070787	nuclear factor I C(NFIC)	Overshooting
ENSBTAT00000069949	bromodomain containing 4(BRD4)	Overshooting
ENSBTAT00000019288	IQ motif containing E(IQCE)	Overshooting
ENSBTAT00000016071	TCDD inducible poly(ADP-ribose) polymerase(TIPARP)	Overshooting
ENSBTAT00000005486	MLX interacting protein(MLXIP)	Overshooting
ENSBTAT00000009339	G2 and S-phase expressed 1(GTSE1)	Overshooting
ENSBTAT00000018843	RRAD and GEM like GTPase 1(REM1)	Overshooting
ENSBTAT00000086743	coiled-coil domain containing 157(CCDC157)	Overshooting
ENSBTAT00000029190	nucleoporin 214(NUP214)	Overshooting
ENSBTAT00000001080	EPH receptor A2(EPHA2)	Overshooting
ENSBTAT00000035154	MAX network transcriptional repressor(MNT)	Overshooting
ENSBTAT00000000437	ETS2 repressor factor(ERF)	Overshooting
ENSBTAT00000061485	coenzyme Q4(COQ4)	Overshooting
ENSBTAT00000000612	hyaluronidase 2(HYAL2)	Overshooting
ENSBTAT00000079811	selenoprotein O(SELENOO)	Overshooting
ENSBTAT00000028261	hes family bHLH transcription factor 2(HES2)	Overshooting
ENSBTAT00000020125	syndecan 4(SDC4)	Overshooting
ENSBTAT00000003082	solute carrier family 35 member E4(SLC35E4)	Overshooting
ENSBTAT00000086087	transducin beta like 3(TBL3)	Overshooting
ENSBTAT00000032947	arginine vasopressin induced 1(AVPI1)	Overshooting
ENSBTAT00000069182	KLF transcription factor 15(KLF15)	Overshooting
ENSBTAT00000031530	tribbles pseudokinase 1(TRIB1)	Overshooting
ENSBTAT00000082303	ubiquitin specific peptidase 2(USP2)	Overshooting
ENSBTAT00000010719	LIM domain containing 2(LIMD2)	Overshooting
ENSBTAT00000043317	thiosulfate sulfurtransferase(TST)	Overshooting
ENSBTAT00000068961	mitochondrial ribosomal protein S2(MRPS2)	Overshooting
ENSBTAT00000011001	cyclin dependent kinase inhibitor 1A(CDKN1A)	Overshooting
ENSBTAT00000081881	tumor protein p53 inducible nuclear protein 2(TP53INP2)	Overshooting
ENSBTAT00000009469	transgelin(TAGLN)	Overshooting
ENSBTAT00000005076	period circadian regulator 1(PER1)	Overshooting
ENSBTAT00000019499	eukaryotic translation elongation factor 1 delta(EEF1D)	Overshooting
ENSBTAT00000038879	pyruvate dehydrogenase kinase 4(PDK4)	Overshooting
ENSBTAT00000018411	dual specificity phosphatase 1(DUSP1)	Overshooting
ENSBTAT00000025174	NADH:ubiquinone oxidoreductase complex assembly factor 3(NDUFAF3)	Overshooting
ENSBTAT00000020266	ribosomal protein L10(RPL10)	Reinforcement
ENSBTAT00000019336	phosphoglycerate mutase 2(PGAM2)	Reinforcement
ENSBTAT00000037203	ribosomal protein L23a(RPL23A)	Reinforcement
ENSBTAT00000026002	cytochrome c oxidase subunit 6A2(COX6A2)	Reinforcement
ENSBTAT00000057439	ribosomal protein L9(RPL9)	Reinforcement
ENSBTAT00000071825	ribosomal protein L37a(RPL37A)	Reinforcement
ENSBTAT00000043278	ubiquinol-cytochrome c reductase complex III subunit VII(UQCRQ)	Reinforcement
ENSBTAT00000052289	ribosomal protein lateral stalk subunit P1(RPLP1)	Reinforcement
ENSBTAT00000032643	ribosomal protein S19(RPS19)	Reinforcement
ENSBTAT00000013301	ribosomal protein L35(RPL35)	Reinforcement
ENSBTAT00000020109	Cbp/p300 interacting transactivator with Glu/Asp rich carboxy-terminal domain 4(CITED4)	Reinforcement
ENSBTAT00000017182	phospholamban(PLN)	Reinforcement
ENSBTAT00000002651	cytochrome c oxidase subunit VIII-H (heart/muscle)(COX8B)	Reinforcement
ENSBTAT00000069609	#N/A	Reinforcement
ENSBTAT00000027402	NK2 homeobox 5(NKX2-5)	Reinforcement
ENSBTAT00000000814	ribosomal protein S17(RPS17)	Reinforcement
ENSBTAT00000081280	anaphase promoting complex subunit 11(ANAPC11)	Reinforcement
ENSBTAT00000000926	TATA-box binding protein associated factor 10(TAF10)	Reinforcement
ENSBTAT00000066498	microtubule associated protein 1 light chain 3 alpha(MAP1LC3A)	Reinforcement
ENSBTAT00000018478	anaphase promoting complex subunit 11(ANAPC11)	Reinforcement
ENSBTAT00000004597	dolichyl-phosphate mannosyltransferase subunit 3, regulatory(DPM3)	Reinforcement
ENSBTAT00000026211	ring finger protein 187(RNF187)	Reinforcement
ENSBTAT00000019969	RNA polymerase II subunit I(POLR2I)	Reinforcement
ENSBTAT00000071786	tubulin alpha-1C chain(LOC100141266)	Reinforcement
ENSBTAT00000063274	zinc finger protein 580(ZNF580)	Reinforcement
ENSBTAT00000052022	H1.10 linker histone(H1-10)	Reinforcement
ENSBTAT00000017114	DNL-type zinc finger(DNLZ)	Reinforcement
ENSBTAT00000045040	#N/A	Reinforcement
ENSBTAT00000074975	adenine nucleotide translocase lysine methyltransferase(ANTKMT)	Reinforcement
ENSBTAT00000045444	tubulin alpha-1C chain(LOC112443216)	Reinforcement
ENSBTAT00000044483	chromosome 6 C4orf48 homolog(C6H4orf48)	Reinforcement
ENSBTAT00000086964	PAXX non-homologous end joining factor(PAXX)	Reinforcement
ENSBTAT00000011920	yippee like 3(YPEL3)	Reinforcement
ENSBTAT00000064031	periostin(POSTN)	Reinforcement
ENSBTAT00000056065	cytochrome c oxidase subunit 7C, mitochondrial(LOC101903567)	Reinforcement
ENSBTAT00000029233	divergent protein kinase domain 1B(DIPK1B)	Reinforcement
ENSBTAT00000017267	ubiquitin conjugating enzyme E2 L6(UBE2L6)	Reinforcement
ENSBTAT00000033093	tRNA methyltransferase 10C, mitochondrial RNase P subunit(TRMT10C)	Reinforcement
ENSBTAT00000038642	pinin, desmosome associated protein(PNN)	Reinforcement
ENSBTAT00000002623	ankyrin repeat and SOCS box containing 18(ASB18)	Reinforcement
ENSBTAT00000046195	transmembrane protein 258(TMEM258)	Reinforcement
ENSBTAT00000083672	cell cycle progression 1(CCPG1)	Reinforcement
ENSBTAT00000038370	tubulin alpha 1c(TUBA1C)	Reinforcement
ENSBTAT00000013860	mitofusin 1(MFN1)	Reinforcement
ENSBTAT00000077301	uveal autoantigen with coiled-coil domains and ankyrin repeats(UACA)	Reinforcement
ENSBTAT00000057156	matrin 3(MATR3)	Reinforcement
ENSBTAT00000063261	pre-mRNA processing factor 38B(PRPF38B)	Reinforcement
ENSBTAT00000035608	phosphorylated adaptor for RNA export(PHAX)	Reinforcement
ENSBTAT00000025732	hyaluronan binding protein 2(HABP2)	Reinforcement
ENSBTAT00000008042	arginine and serine rich coiled-coil 2(RSRC2)	Reinforcement
ENSBTAT00000077529	protein tyrosine phosphatase non-receptor type 6(PTPN6)	Reinforcement
ENSBTAT00000087343	endogenous retrovirus group PABLB member 1 Env polyprotein-like(LOC132344315)	Reinforcement
ENSBTAT00000024393	protein phosphatase targeting COQ7(PPTC7)	Reinforcement
ENSBTAT00000044068	transcription elongation factor A N-terminal and central domain-containing protein-like(LOC112445119)	Reinforcement
ENSBTAT00000046231	structural maintenance of chromosomes 3(SMC3)	Reinforcement
ENSBTAT00000067736	BAF chromatin remodeling complex subunit BCL7C(BCL7C)	Reinforcement
ENSBTAT00000004925	DnaJ heat shock protein family (Hsp40) member C2(DNAJC2)	Reinforcement
ENSBTAT00000073054	fibroblast growth factor 7(FGF7)	Reinforcement
ENSBTAT00000022350	retinoid X receptor gamma(RXRG)	Reinforcement
ENSBTAT00000069642	MIA SH3 domain ER export factor 3(MIA3)	Reinforcement
ENSBTAT00000084864	#N/A	Reinforcement
ENSBTAT00000011972	integrin subunit beta 6(ITGB6)	Reinforcement
ENSBTAT00000077525	#N/A	Reinforcement
ENSBTAT00000008851	protein phosphatase 1 regulatory subunit 3A(PPP1R3A)	Reinforcement
ENSBTAT00000068452	LRR binding FLII interacting protein 1(LRRFIP1)	Reinforcement
ENSBTAT00000029018	cullin 3(CUL3)	Reinforcement
ENSBTAT00000075167	zinc finger MYND-type containing 11(ZMYND11)	Reinforcement
ENSBTAT00000027254	ubiquitin specific peptidase 1(USP1)	Reinforcement
ENSBTAT00000075091	FMR1 autosomal homolog 1(FXR1)	Reinforcement
ENSBTAT00000026013	OPA1 mitochondrial dynamin like GTPase(OPA1)	Reinforcement
ENSBTAT00000086252	eukaryotic translation initiation factor 4 gamma 3(EIF4G3)	Reinforcement
ENSBTAT00000061228	ankyrin 3(ANK3)	Reinforcement
ENSBTAT00000087503	serum response factor binding protein 1(SRFBP1)	Reinforcement
ENSBTAT00000011131	SLU7 homolog, splicing factor(SLU7)	Reinforcement
ENSBTAT00000081482	NOVA alternative splicing regulator 1(NOVA1)	Reinforcement
ENSBTAT00000068824	septin 7(SEPTIN7)	Reinforcement
ENSBTAT00000000040	CWC27 spliceosome associated cyclophilin(CWC27)	Reinforcement
ENSBTAT00000044707	arginine and serine rich coiled-coil 1(RSRC1)	Reinforcement
ENSBTAT00000002448	period circadian regulator 2(PER2)	Reinforcement
ENSBTAT00000067422	folliculin interacting protein 2(FNIP2)	Reinforcement
ENSBTAT00000069892	dickkopf WNT signaling pathway inhibitor 1(DKK1)	Reinforcement
ENSBTAT00000032910	FOS like 2, AP-1 transcription factor subunit(FOSL2)	Reinforcement
ENSBTAT00000011066	MYC proto-oncogene, bHLH transcription factor(MYC)	Reinforcement
ENSBTAT00000047737	inositol hexakisphosphate kinase 3(IP6K3)	Reinforcement
ENSBTAT00000002229	arrestin domain containing 2(ARRDC2)	Reinforcement
ENSBTAT00000002674	transgelin 2(TAGLN2)	Reinforcement
ENSBTAT00000003943	growth arrest and DNA damage inducible gamma(GADD45G)	Reinforcement
ENSBTAT00000033450	growth arrest and DNA damage inducible alpha(GADD45A)	Reversion
ENSBTAT00000087016	eukaryotic translation elongation factor 1 alpha 1(EEF1A1)	Reversion
ENSBTAT00000077876	prostaglandin D2 synthase(PTGDS)	Reversion
ENSBTAT00000086353	complement C1s(C1S)	Reversion
ENSBTAT00000073376	sodium voltage-gated channel beta subunit 3(SCN3B)	Reversion
ENSBTAT00000073935	complement C1r(C1R)	Reversion
ENSBTAT00000011505	peroxiredoxin 3(PRDX3)	Reversion
ENSBTAT00000005599	dickkopf WNT signaling pathway inhibitor 3(DKK3)	Reversion
ENSBTAT00000087027	ribonuclease A family member 4(RNASE4)	Reversion
ENSBTAT00000012028	TSPY like 4(TSPYL4)	Reversion
ENSBTAT00000002398	gap junction protein alpha 1(GJA1)	Reversion
ENSBTAT00000075057	secreted protein acidic and cysteine rich(SPARC)	Reversion
ENSBTAT00000013713	starch binding domain 1(STBD1)	Reversion
ENSBTAT00000052585	amine oxidase copper containing 3(AOC3)	Reversion
ENSBTAT00000006167	alpha-2-macroglobulin(A2M)	Reversion
ENSBTAT00000077451	angiomotin like 2(AMOTL2)	Reversion
ENSBTAT00000023709	proline and arginine rich end leucine rich repeat protein(PRELP)	Reversion
ENSBTAT00000022854	protein disulfide isomerase family A member 3(PDIA3)	Reversion
ENSBTAT00000028263	dermatopontin(DPT)	Reversion
ENSBTAT00000028307	sprouty RTK signaling antagonist 1(SPRY1)	Reversion
ENSBTAT00000011436	family with sequence similarity 136 member A(FAM136A)	Reversion
ENSBTAT00000077980	C-X-C motif chemokine ligand 12(CXCL12)	Reversion
ENSBTAT00000081148	amyloid beta precursor like protein 2(APLP2)	Reversion
ENSBTAT00000086976	platelet derived growth factor receptor beta(PDGFRB)	Reversion
ENSBTAT00000002279	lumican(LUM)	Reversion
ENSBTAT00000015389	carbohydrate sulfotransferase 2(CHST2)	Reversion
ENSBTAT00000075070	chromosome 16 C1orf115 homolog(C16H1orf115)	Reversion
ENSBTAT00000010914	potassium inwardly rectifying channel subfamily J member 2(KCNJ2)	Reversion
ENSBTAT00000020877	interferon gamma inducible protein 47(IFI47)	Reversion
ENSBTAT00000007931	cellular communication network factor 5(CCN5)	Reversion
ENSBTAT00000023528	KIAA0040(KIAA0040)	Reversion
ENSBTAT00000076112	extracellular matrix protein 1(ECM1)	Reversion
ENSBTAT00000070246	complement C7(C7)	Reversion
ENSBTAT00000029092	hemojuvelin BMP co-receptor(HJV)	Reversion
ENSBTAT00000017246	cytochrome P450 family 2 subfamily U member 1(CYP2U1)	Reversion
ENSBTAT00000021199	DnaJ heat shock protein family (Hsp40) member A4(DNAJA4)	Reversion
ENSBTAT00000012845	p53 and DNA damage regulated 1(PDRG1)	Reversion
ENSBTAT00000004187	coiled-coil domain containing 115(CCDC115)	Reversion
ENSBTAT00000070755	plasminogen activator, urokinase(PLAU)	Reversion
ENSBTAT00000028617	collagen type III alpha 1 chain(COL3A1)	Reversion
ENSBTAT00000074839	fibulin 1(FBLN1)	Reversion
ENSBTAT00000000398	microfibril associated protein 5(MFAP5)	Reversion
ENSBTAT00000012815	fibrinogen like 2(FGL2)	Reversion
ENSBTAT00000075745	aldehyde oxidase 1(AOX1)	Reversion
ENSBTAT00000085054	amyloid beta precursor protein(APP)	Reversion
ENSBTAT00000084653	crystallin zeta(CRYZ)	Reversion
ENSBTAT00000009097	ornithine aminotransferase(OAT)	Reversion
ENSBTAT00000036603	thrombospondin 4(THBS4)	Reversion
ENSBTAT00000003434	#N/A	Reversion
ENSBTAT00000026053	progesterone receptor membrane component 1(PGRMC1)	Reversion
ENSBTAT00000064703	apolipoprotein R(LOC515150)	Reversion
ENSBTAT00000004992	bone morphogenetic protein 4(BMP4)	Reversion
ENSBTAT00000028016	cathepsin K(CTSK)	Reversion
ENSBTAT00000006862	small nuclear RNA activating complex polypeptide 5(SNAPC5)	Reversion
ENSBTAT00000073218	thioredoxin like 4B(TXNL4B)	Reversion
ENSBTAT00000086540	platelet derived growth factor subunit A(PDGFA)	Reversion
ENSBTAT00000039375	coiled-coil domain containing 190(CCDC190)	Reversion
ENSBTAT00000033672	TLR4 interactor with leucine rich repeats(TRIL)	Reversion
ENSBTAT00000084598	H2A clustered histone 20(H2AC20)	Reversion
ENSBTAT00000024512	atypical chemokine receptor 3(ACKR3)	Reversion
ENSBTAT00000018808	RCSD domain containing 1(RCSD1)	Reversion
ENSBTAT00000078874	dual specificity phosphatase 3(DUSP3)	Reversion
ENSBTAT00000016466	peptidylglycine alpha-amidating monooxygenase(PAM)	Reversion
ENSBTAT00000026669	methenyltetrahydrofolate synthetase(MTHFS)	Reversion
ENSBTAT00000018479	collagen type VI alpha 3 chain(COL6A3)	Reversion
ENSBTAT00000005678	uncharacterized LOC508153(LOC508153)	Reversion
ENSBTAT00000008214	G protein-coupled receptor 17(GPR17)	Reversion
ENSBTAT00000083670	RAB33A, member RAS oncogene family(RAB33A)	Reversion
ENSBTAT00000015061	tripartite motif containing 68(TRIM68)	Reversion
ENSBTAT00000073591	mannose receptor C type 2(MRC2)	Reversion
ENSBTAT00000011595	GID complex subunit 4 homolog(GID4)	Reversion
ENSBTAT00000004896	G protein subunit beta 5(GNB5)	Reversion
ENSBTAT00000025866	armadillo repeat containing X-linked 2(ARMCX2)	Reversion
ENSBTAT00000001698	monoamine oxidase B(MAOB)	Reversion
ENSBTAT00000076200	Fc fragment of IgG, low affinity IIIa, receptor (CD16a)(FCGR3A)	Reversion
ENSBTAT00000001038	kinase insert domain receptor(KDR)	Reversion
ENSBTAT00000029882	matrix remodeling associated 5(MXRA5)	Reversion
ENSBTAT00000071902	Ras association domain family member 3(RASSF3)	Reversion
ENSBTAT00000007133	amine oxidase copper containing 1(AOC1)	Reversion
ENSBTAT00000009531	nidogen 1(NID1)	Reversion
ENSBTAT00000077869	KN motif and ankyrin repeat domains 1(KANK1)	Reversion
ENSBTAT00000014499	sulfiredoxin 1(SRXN1)	Reversion
ENSBTAT00000019047	chromosome 3 C1orf109 homolog(C3H1orf109)	Reversion
ENSBTAT00000078957	myotubularin related protein 4(MTMR4)	Reversion
ENSBTAT00000028551	peroxiredoxin like 2A(PRXL2A)	Reversion
ENSBTAT00000047158	ependymin related 1(EPDR1)	Reversion
ENSBTAT00000054608	TSC22 domain family member 1(TSC22D1)	Reversion
ENSBTAT00000033703	FKBP prolyl isomerase 9(FKBP9)	Reversion
ENSBTAT00000020243	carbonic anhydrase 3(CA3)	Reversion
ENSBTAT00000081772	matrix remodeling associated 7(MXRA7)	Reversion
ENSBTAT00000029841	secreted frizzled related protein 2(SFRP2)	Reversion
ENSBTAT00000028637	olfactomedin like 1(OLFML1)	Reversion
ENSBTAT00000063984	transforming growth factor beta receptor 2(TGFBR2)	Reversion
ENSBTAT00000072423	catenin alpha 1(CTNNA1)	Reversion
ENSBTAT00000043072	vasohibin 1(VASH1)	Reversion
ENSBTAT00000072268	collagen type XV alpha 1 chain(COL15A1)	Reversion
ENSBTAT00000072624	follistatin like 1(FSTL1)	Reversion
ENSBTAT00000002703	peptidase inhibitor 16(PI16)	Reversion
ENSBTAT00000012703	antigen-presenting glycoprotein CD1d(LOC512286)	Reversion
ENSBTAT00000001762	C-C motif chemokine receptor 3(CCR3)	Reversion
ENSBTAT00000030306	von Willebrand factor A domain containing 5A(VWA5A)	Reversion
ENSBTAT00000021330	procollagen C-endopeptidase enhancer 2(PCOLCE2)	Reversion
ENSBTAT00000080084	chromodomain helicase DNA binding protein 3(CHD3)	Reversion
ENSBTAT00000022780	syntaxin 7(STX7)	Reversion
ENSBTAT00000019530	brain expressed X-linked 5(BEX5)	Reversion
ENSBTAT00000027243	high mobility group 20A(HMG20A)	Reversion
ENSBTAT00000080771	F-box protein 21(FBXO21)	Reversion
ENSBTAT00000036701	golgi phosphoprotein 3(GOLPH3)	Reversion
ENSBTAT00000049076	paraoxonase 3(PON3)	Reversion
ENSBTAT00000015392	hyaluronan binding protein 4(HABP4)	Reversion
ENSBTAT00000010925	fibronectin 1(FN1)	Reversion
ENSBTAT00000063525	calcium homeostasis modulator family member 5(CALHM5)	Reversion
ENSBTAT00000070012	spexin hormone(SPX)	Reversion
ENSBTAT00000076334	#N/A	Reversion
ENSBTAT00000020610	fatty acid desaturase 2(FADS2)	Reversion
ENSBTAT00000012724	pleckstrin(PLEK)	Reversion
ENSBTAT00000023706	pyruvate dehydrogenase kinase 3(PDK3)	Reversion
ENSBTAT00000019468	WASP family member 3(WASF3)	Reversion
ENSBTAT00000086938	cytohesin 3(CYTH3)	Reversion
ENSBTAT00000010013	Bardet-Biedl syndrome 4(BBS4)	Reversion
ENSBTAT00000054275	transmembrane protein 242(TMEM242)	Reversion
ENSBTAT00000086929	NIMA related kinase 7(NEK7)	Reversion
ENSBTAT00000071490	transmembrane protein 43(TMEM43)	Reversion
ENSBTAT00000079989	fibulin 5(FBLN5)	Reversion
ENSBTAT00000064961	chromosome 19 C17orf107 homolog(C19H17orf107)	Reversion
ENSBTAT00000077627	regulator of G protein signaling 5(RGS5)	Reversion
ENSBTAT00000020640	lysophospholipase like 1(LYPLAL1)	Reversion
ENSBTAT00000070791	apolipoprotein L3(LOC786352)	Reversion
ENSBTAT00000023514	Ras and Rab interactor 1(RIN1)	Reversion
ENSBTAT00000018330	plakophilin 4(PKP4)	Reversion
ENSBTAT00000048699	inter-alpha-trypsin inhibitor heavy chain 5(ITIH5)	Reversion
ENSBTAT00000029241	retinol saturase(RETSAT)	Reversion
ENSBTAT00000020644	copine 3(CPNE3)	Reversion
ENSBTAT00000079709	leptin receptor overlapping transcript(LEPROT)	Reversion
ENSBTAT00000075176	F-box and WD repeat domain containing 11(FBXW11)	Reversion
ENSBTAT00000072491	OTU deubiquitinase with linear linkage specificity like(OTULINL)	Reversion
ENSBTAT00000085391	protein O-fucosyltransferase 1(POFUT1)	Reversion
ENSBTAT00000081787	parvin alpha(PARVA)	Reversion
ENSBTAT00000044682	apolipoprotein L, 3(LOC505078)	Reversion
ENSBTAT00000066934	solute carrier family 6 member 6(SLC6A6)	Reversion
ENSBTAT00000073362	#N/A	Reversion
ENSBTAT00000085973	Nedd4 family interacting protein 1(NDFIP1)	Reversion
ENSBTAT00000087134	proenkephalin(PENK)	Reversion
ENSBTAT00000087453	homogentisate 1,2-dioxygenase(HGD)	Reversion
ENSBTAT00000026719	TNF receptor superfamily member 21(TNFRSF21)	Reversion
ENSBTAT00000055091	alpha and gamma adaptin binding protein(AAGAB)	Reversion
ENSBTAT00000074473	pleckstrin homology domain containing B2(PLEKHB2)	Reversion
ENSBTAT00000025935	NIMA related kinase 6(NEK6)	Reversion
ENSBTAT00000001595	junctional cadherin 5 associated(JCAD)	Reversion
ENSBTAT00000011485	serpin family E member 2(SERPINE2)	Reversion
ENSBTAT00000026158	scavenger receptor class A member 5(SCARA5)	Reversion
ENSBTAT00000006938	interleukin 1 receptor type 1(IL1R1)	Reversion
ENSBTAT00000009852	sulfatase 2(SULF2)	Reversion
ENSBTAT00000027508	zinc finger DHHC-type palmitoyltransferase 13(ZDHHC13)	Reversion
ENSBTAT00000013799	podocalyxin like(PODXL)	Reversion
ENSBTAT00000022858	ras homolog family member J(RHOJ)	Reversion
ENSBTAT00000001451	protein activator of interferon induced protein kinase EIF2AK2(PRKRA)	Reversion
ENSBTAT00000087120	syntaphilin(SNPH)	Reversion
ENSBTAT00000067557	#N/A	Reversion
ENSBTAT00000034535	endonuclease domain containing 1(ENDOD1)	Reversion
ENSBTAT00000026836	TEK receptor tyrosine kinase(TEK)	Reversion
ENSBTAT00000079269	endomucin(EMCN)	Reversion
ENSBTAT00000001463	annexin A4(ANXA4)	Reversion
ENSBTAT00000025207	carboxypeptidase X, M14 family member 2(CPXM2)	Reversion
ENSBTAT00000011257	microsomal glutathione S-transferase 1(MGST1)	Reversion
ENSBTAT00000021955	carboxypeptidase E(CPE)	Reversion
ENSBTAT00000021383	delta/notch like EGF repeat containing(DNER)	Reversion
ENSBTAT00000053743	sushi repeat containing protein X-linked 2(SRPX2)	Reversion
ENSBTAT00000021588	secernin 1(SCRN1)	Reversion
ENSBTAT00000027594	serine protease 12(PRSS12)	Reversion
ENSBTAT00000022793	SH3 domain and tetratricopeptide repeats 2(SH3TC2)	Reversion
ENSBTAT00000015943	TBC1 domain family member 2B(TBC1D2B)	Reversion
ENSBTAT00000003541	elongator acetyltransferase complex subunit 3(ELP3)	Reversion
ENSBTAT00000004035	spalt like transcription factor 4(SALL4)	Reversion
ENSBTAT00000086231	ArfGAP with dual PH domains 1(ADAP1)	Reversion
ENSBTAT00000073510	TBC1 domain family member 14(TBC1D14)	Reversion
ENSBTAT00000071544	G protein-coupled receptor kinase 5(GRK5)	Reversion
ENSBTAT00000056189	ring finger protein 145(RNF145)	Reversion
ENSBTAT00000083042	transmembrane protein 150C(TMEM150C)	Reversion
ENSBTAT00000064817	patched 1(PTCH1)	Reversion
ENSBTAT00000029116	Fc gamma receptor IIb(FCGR2B)	Reversion
ENSBTAT00000063275	butyrophilin subfamily 1 member A1(LOC615223)	Reversion
ENSBTAT00000021532	phosphotyrosine interaction domain containing 1(PID1)	Reversion
ENSBTAT00000004062	major facilitator superfamily domain containing 14B(MFSD14B)	Reversion
ENSBTAT00000075278	calpain 3(CAPN3)	Reversion
ENSBTAT00000010387	cytochrome b reductase 1(CYBRD1)	Reversion
ENSBTAT00000066455	sarcoglycan epsilon(SGCE)	Reversion
ENSBTAT00000064385	immunoglobulin superfamily member 1(IGSF1)	Reversion
ENSBTAT00000000819	cytoplasmic polyadenylation element binding protein 1(CPEB1)	Reversion
ENSBTAT00000067573	#N/A	Reversion
ENSBTAT00000011732	transmembrane protein 98(TMEM98)	Reversion
ENSBTAT00000004931	lysophosphatidic acid receptor 3(LPAR3)	Reversion
ENSBTAT00000009559	coagulation factor XIII A chain(F13A1)	Reversion
ENSBTAT00000005549	betacellulin(BTC)	Reversion
ENSBTAT00000018493	glutaminyl-peptide cyclotransferase(QPCT)	Reversion
ENSBTAT00000078837	acyl-CoA synthetase medium chain family member 5(ACSM5)	Reversion
ENSBTAT00000005810	chordin like 1(CHRDL1)	Reversion
ENSBTAT00000025765	plexin domain containing 1(PLXDC1)	Reversion
ENSBTAT00000077068	golgi transport 1A(GOLT1A)	Reversion
ENSBTAT00000000033	RAD52 motif containing 1(RDM1)	Reversion
ENSBTAT00000003899	shroom family member 4(SHROOM4)	Reversion
ENSBTAT00000021739	phosphoinositide-3-kinase regulatory subunit 6(PIK3R6)	Reversion
ENSBTAT00000027783	adhesion G protein-coupled receptor D1(ADGRD1)	Reversion
ENSBTAT00000027448	zinc finger protein 366(ZNF366)	Reversion
ENSBTAT00000056790	reticulon 1(RTN1)	Reversion
ENSBTAT00000078765	kinesin family member 1A(KIF1A)	Reversion
ENSBTAT00000075171	LYN proto-oncogene, Src family tyrosine kinase(LYN)	Reversion
ENSBTAT00000061382	myosin VIIB(MYO7B)	Reversion
ENSBTAT00000070885	CD300e molecule(CD300E)	Reversion
ENSBTAT00000022763	albumin(ALB)	Reversion
ENSBTAT00000006291	charged multivesicular body protein 4C(CHMP4C)	Reversion
ENSBTAT00000017783	collagen type XIV alpha 1 chain(COL14A1)	Reversion
ENSBTAT00000044595	thrombospondin 2(THBS2)	Reversion
ENSBTAT00000074539	protein Z, vitamin K dependent plasma glycoprotein(PROZ)	Reversion
ENSBTAT00000044884	protein phosphatase 2 regulatory subunit Bgamma(PPP2R2C)	Reversion
ENSBTAT00000005613	EvC ciliary complex subunit 2(EVC2)	Reversion
ENSBTAT00000064035	gamma-glutamylamine cyclotransferase(GGACT)	Reversion
ENSBTAT00000064640	hephaestin(HEPH)	Reversion
ENSBTAT00000008877	fibrinogen gamma chain(FGG)	Reversion
ENSBTAT00000020033	prospero homeobox 2(PROX2)	Reversion
ENSBTAT00000083127	lysophosphatidic acid receptor 1(LPAR1)	Reversion
ENSBTAT00000023316	MAGUK p55 scaffold protein 3(MPP3)	Reversion
ENSBTAT00000080929	multiple EGF like domains 6(MEGF6)	Reversion
ENSBTAT00000068404	neurocalcin delta(NCALD)	Reversion
ENSBTAT00000082100	fatty acid desaturase 1(FADS1)	Reversion
ENSBTAT00000067331	cupin superfamily member 1(CUPIN1)	Reversion
ENSBTAT00000000782	chondrolectin(CHODL)	Reversion
ENSBTAT00000085219	serine palmitoyltransferase small subunit B(SPTSSB)	Reversion
ENSBTAT00000001704	lactotransferrin(LTF)	Reversion
ENSBTAT00000076422	complement C3d receptor 2(CR2)	Reversion
ENSBTAT00000013658	solute carrier family 16 member 14(SLC16A14)	Reversion
ENSBTAT00000012472	plexin domain containing 2(PLXDC2)	Reversion
ENSBTAT00000079455	4-aminobutyrate aminotransferase(ABAT)	Reversion
ENSBTAT00000003062	transmembrane protein 217(TMEM217)	Reversion
ENSBTAT00000001939	sushi, von Willebrand factor type A, EGF and pentraxin domain containing 1(SVEP1)	Reversion
ENSBTAT00000022698	C1q and TNF related 3(C1QTNF3)	Reversion
ENSBTAT00000048277	LHFPL tetraspan subfamily member 6(LHFPL6)	Reversion
ENSBTAT00000084163	kinesin family member 19(KIF19)	Reversion
ENSBTAT00000017057	collagen type VI alpha 6 chain(COL6A6)	Reversion
ENSBTAT00000067108	TAFA chemokine like family member 4(TAFA4)	Reversion
ENSBTAT00000026270	inositol 1,4,5-triphosphate receptor associated 2(IRAG2)	Reversion
ENSBTAT00000084026	solute carrier family 4 member 11(SLC4A11)	Reversion
ENSBTAT00000005255	endosome-lysosome associated apoptosis and autophagy regulator family member 2(ELAPOR2)	Reversion
ENSBTAT00000020468	growth regulating estrogen receptor binding 1(GREB1)	Reversion
ENSBTAT00000004942	tektin 3(TEKT3)	Reversion
ENSBTAT00000018755	SH3 domain containing GRB2 like 2, endophilin A1(SH3GL2)	Reversion
ENSBTAT00000086412	very low-density lipoprotein receptor(LOC527981)	Reversion
ENSBTAT00000061277	integrin subunit beta like 1(ITGBL1)	Reversion
ENSBTAT00000071225	carboxypeptidase Q(CPQ)	Reversion
ENSBTAT00000072991	phosphodiesterase 4D interacting protein-like(LOC788142)	Reversion
ENSBTAT00000012714	dynein regulatory complex subunit 1(DRC1)	Reversion
ENSBTAT00000082756	pecanex 2(PCNX2)	Reversion
ENSBTAT00000018302	collagen type IV alpha 4 chain(COL4A4)	Reversion
ENSBTAT00000071578	bMERB domain containing 1(BMERB1)	Reversion
ENSBTAT00000061020	IQ motif containing with AAA domain 1(IQCA1)	Reversion
ENSBTAT00000010729	membrane bound O-acyltransferase domain containing 2(MBOAT2)	Reversion
ENSBTAT00000020432	arylacetamide deacetylase like 3(AADACL3)	Reversion
ENSBTAT00000052057	gap junction protein beta 6(GJB6)	Reversion
ENSBTAT00000071576	transmembrane 9 superfamily member 5(TM9SF5)	Reversion
ENSBTAT00000010089	1-acylglycerol-3-phosphate O-acyltransferase 4(AGPAT4)	Reversion
ENSBTAT00000004081	phospholipid phosphatase related 1(PLPPR1)	Reversion
ENSBTAT00000026142	glutamate ionotropic receptor delta type subunit 1(GRID1)	Reversion
ENSBTAT00000070740	CD300 molecule like family member g(CD300LG)	Reversion
ENSBTAT00000086952	immunoglobulin superfamily member 11(IGSF11)	Reversion
ENSBTAT00000004769	solute carrier family 35 member F2(SLC35F2)	Reversion
ENSBTAT00000023308	carbonic anhydrase 8(CA8)	Reversion
ENSBTAT00000084526	glutamate ionotropic receptor AMPA type subunit 3(GRIA3)	Reversion
ENSBTAT00000084973	calcium voltage-gated channel auxiliary subunit alpha2delta 3(CACNA2D3)	Reversion
ENSBTAT00000035327	acid sensing ion channel subunit 2(ASIC2)	Reversion
ENSBTAT00000008798	gamma-aminobutyric acid type A receptor subunit alpha3(GABRA3)	Reversion
ENSBTAT00000064348	glutamate ionotropic receptor delta type subunit 2(GRID2)	Reversion
ENSBTAT00000068990	synapse differentiation inducing 1(SYNDIG1)	Reversion
ENSBTAT00000036878	contactin associated protein family member 4(CNTNAP4)	Reversion
ENSBTAT00000035138	DBF4 zinc finger(DBF4)	Reversion
ENSBTAT00000000337	meiosis specific nuclear structural 1(MNS1)	Reversion
ENSBTAT00000070138	ATPase phospholipid transporting 11C(ATP11C)	Reversion
ENSBTAT00000047691	neurexin 1(NRXN1)	Reversion
ENSBTAT00000014357	phosphatidylinositol specific phospholipase C X domain containing 3(PLCXD3)	Reversion
ENSBTAT00000023987	BCL11 transcription factor B(BCL11B)	Reversion
ENSBTAT00000022459	leucine rich repeat transmembrane neuronal 3(LRRTM3)	Reversion
ENSBTAT00000030539	protein kinase cGMP-dependent 1(PRKG1)	Reversion
ENSBTAT00000040242	leucine rich repeats and IQ motif containing 1(LRRIQ1)	Reversion
ENSBTAT00000066325	leukotriene-B(4) omega-hydroxylase 2-like(LOC534967)	Reversion
ENSBTAT00000087164	#N/A	Reversion
ENSBTAT00000012740	utrophin(UTRN)	Reversion
ENSBTAT00000002784	protein phosphatase 4 regulatory subunit 2(PPP4R2)	Reversion
ENSBTAT00000074645	diaphanous related formin 2(DIAPH2)	Reversion
ENSBTAT00000012184	zinc finger protein 638(ZNF638)	Reversion
ENSBTAT00000077664	clock circadian regulator(CLOCK)	Reversion
ENSBTAT00000079574	protocadherin 19(PCDH19)	Reversion
ENSBTAT00000065285	neurobeachin like 1(NBEAL1)	Reversion
ENSBTAT00000078549	RE1 silencing transcription factor B(RESTB)	Reversion
ENSBTAT00000040289	ecotropic viral integration site 5(EVI5)	Reversion
ENSBTAT00000084727	erb-b2 receptor tyrosine kinase 4(ERBB4)	Reversion
ENSBTAT00000078033	#N/A	Reversion
ENSBTAT00000075854	solute carrier family 4 member 4(SLC4A4)	Reversion
ENSBTAT00000004304	tubulin tyrosine ligase like 7(TTLL7)	Reversion
ENSBTAT00000072084	dynein axonemal heavy chain 12(DNAH12)	Reversion
ENSBTAT00000077333	#N/A	Reversion
ENSBTAT00000000910	Rap guanine nucleotide exchange factor 6(RAPGEF6)	Reversion
ENSBTAT00000002475	centrosomal protein 295(CEP295)	Reversion
ENSBTAT00000069547	#N/A	Reversion
ENSBTAT00000054570	RNA polymerase II associated protein 3(RPAP3)	Reversion
ENSBTAT00000019436	calmodulin binding transcription activator 1(CAMTA1)	Reversion
ENSBTAT00000075877	dishevelled associated activator of morphogenesis 1(DAAM1)	Reversion
ENSBTAT00000084601	FERM and PDZ domain containing 2(FRMPD2)	Reversion
ENSBTAT00000001953	FYN binding protein 1(FYB1)	Reversion
ENSBTAT00000061134	LIM domain containing preferred translocation partner in lipoma(LPP)	Reversion
ENSBTAT00000017179	centrosomal protein 85 like(CEP85L)	Reversion
ENSBTAT00000024961	centrosomal protein 290(CEP290)	Reversion
ENSBTAT00000081095	centlein(CNTLN)	Reversion
ENSBTAT00000079189	ATPase copper transporting alpha(ATP7A)	Reversion
ENSBTAT00000021597	bromodomain and WD repeat domain containing 3(BRWD3)	Reversion
ENSBTAT00000033494	lysine demethylase 7A(KDM7A)	Reversion
ENSBTAT00000018745	YTH N6-methyladenosine RNA binding protein C2(YTHDC2)	Reversion
ENSBTAT00000013586	gametogenetin binding protein 2(GGNBP2)	Reversion
ENSBTAT00000066511	#N/A	Reversion
ENSBTAT00000067002	tripartite motif containing 33(TRIM33)	Reversion
ENSBTAT00000045134	surfactant protein B(SFTPB)	Reversion
ENSBTAT00000015410	PDS5 cohesin associated factor B(PDS5B)	Reversion
ENSBTAT00000000958	transmembrane serine protease 9(TMPRSS9)	Reversion
ENSBTAT00000068214	intraflagellar transport 81(IFT81)	Reversion
ENSBTAT00000012701	solute carrier family 12 member 2(SLC12A2)	Reversion
ENSBTAT00000046682	solute carrier organic anion transporter family member 5A1(SLCO5A1)	Reversion
ENSBTAT00000067269	melanocyte inducing transcription factor(MITF)	Reversion
ENSBTAT00000072527	mannosidase alpha class 1A member 2(MAN1A2)	Reversion
ENSBTAT00000070104	regulator of G protein signaling 13(RGS13)	Reversion
ENSBTAT00000019278	FERM domain containing kindlin 2(FERMT2)	Reversion
ENSBTAT00000081254	protein phosphatase 1 regulatory subunit 9A(PPP1R9A)	Reversion
ENSBTAT00000016102	La ribonucleoprotein 1B(LARP1B)	Reversion
ENSBTAT00000061607	coiled-coil domain containing 66(CCDC66)	Reversion
ENSBTAT00000087308	HECT and RLD domain containing E3 ubiquitin protein ligase family member 1(HERC1)	Reversion
ENSBTAT00000020894	karyopherin subunit alpha 7(KPNA7)	Reversion
ENSBTAT00000087388	LEO1 homolog, Paf1/RNA polymerase II complex component(LEO1)	Reversion
ENSBTAT00000073962	argonaute RISC catalytic component 3(AGO3)	Reversion
ENSBTAT00000074935	myelin expression factor 2(MYEF2)	Reversion
ENSBTAT00000016677	ADAM metallopeptidase with thrombospondin type 1 motif 12(ADAMTS12)	Reversion
ENSBTAT00000077787	RNA binding region (RNP1, RRM) containing 3(RNPC3)	Reversion
ENSBTAT00000053554	corepressor interacting with RBPJ, CIR1(CIR1)	Reversion
ENSBTAT00000068692	cullin 5(CUL5)	Reversion
ENSBTAT00000024078	SET binding protein 1(SETBP1)	Reversion
ENSBTAT00000079327	kinesin family member 27(KIF27)	Reversion
ENSBTAT00000022276	myosin VI(MYO6)	Reversion
ENSBTAT00000029119	striatin 3(STRN3)	Reversion
ENSBTAT00000008082	DEAH-box helicase 36(DHX36)	Reversion
ENSBTAT00000061234	bromodomain adjacent to zinc finger domain 2B(BAZ2B)	Reversion
ENSBTAT00000071224	transcription factor 4(TCF4)	Reversion
ENSBTAT00000004386	centrosomal protein 162(CEP162)	Reversion
ENSBTAT00000084465	zinc finger E-box binding homeobox 2(ZEB2)	Reversion
ENSBTAT00000043161	KRAS proto-oncogene, GTPase(KRAS)	Reversion
ENSBTAT00000020682	enkurin, TRPC channel interacting protein(ENKUR)	Reversion
ENSBTAT00000081827	G kinase anchoring protein 1(GKAP1)	Reversion
ENSBTAT00000001311	BRCA2 DNA repair associated(BRCA2)	Reversion
ENSBTAT00000080724	dynein axonemal intermediate chain 7(DNAI7)	Reversion
ENSBTAT00000013618	par-3 family cell polarity regulator beta(PARD3B)	Reversion
ENSBTAT00000070006	structural maintenance of chromosomes 5(SMC5)	Reversion
ENSBTAT00000046397	S-phase cyclin A associated protein in the ER(SCAPER)	Reversion
ENSBTAT00000011234	nuclear factor I B(NFIB)	Reversion
ENSBTAT00000045191	NFKB activating protein like(NKAPL)	Reversion
ENSBTAT00000014945	RAD50 double strand break repair protein(RAD50)	Reversion
ENSBTAT00000006796	ADP ribosylation factor like GTPase 13B(ARL13B)	Reversion
ENSBTAT00000061054	X-linked inhibitor of apoptosis(XIAP)	Reversion
ENSBTAT00000086603	POU class 2 homeobox 1(POU2F1)	Reversion
ENSBTAT00000067382	transcription elongation regulator 1(TCERG1)	Reversion
ENSBTAT00000054262	mastermind like transcriptional coactivator 2(MAML2)	Reversion
ENSBTAT00000018933	family with sequence similarity 83 member F(FAM83F)	Reversion
ENSBTAT00000035821	kinesin family member 3A(KIF3A)	Reversion
ENSBTAT00000001093	TAO kinase 1(TAOK1)	Reversion
ENSBTAT00000057275	basonuclin 2(BNC2)	Reversion
ENSBTAT00000072244	FCH and mu domain containing endocytic adaptor 2(FCHO2)	Reversion
ENSBTAT00000075359	SRSF protein kinase 2(SRPK2)	Reversion
ENSBTAT00000019552	centrosome and spindle pole associated protein 1(CSPP1)	Reversion
ENSBTAT00000083404	metal response element binding transcription factor 2(MTF2)	Reversion
ENSBTAT00000000200	NEDD4 binding protein 2(N4BP2)	Reversion
ENSBTAT00000072742	diphosphoinositol pentakisphosphate kinase 2(PPIP5K2)	Reversion
ENSBTAT00000046627	phosphatidylinositol-4-phosphate 3-kinase catalytic subunit type 2 alpha(PIK3C2A)	Reversion
ENSBTAT00000024770	nucleolar protein 8(NOL8)	Reversion
ENSBTAT00000037722	phosphatase and actin regulator 2(PHACTR2)	Reversion
ENSBTAT00000015037	caspase 8 associated protein 2(CASP8AP2)	Reversion
ENSBTAT00000039910	mitochondrial calcium uptake family member 3(MICU3)	Reversion
ENSBTAT00000017658	patatin like phospholipase domain containing 8(PNPLA8)	Reversion
ENSBTAT00000021544	ENAH actin regulator(ENAH)	Reversion
ENSBTAT00000085719	Abelson helper integration site 1(AHI1)	Reversion
ENSBTAT00000079840	myocyte enhancer factor 2A(MEF2A)	Reversion
ENSBTAT00000015758	MORC family CW-type zinc finger 3(MORC3)	Reversion
ENSBTAT00000010631	centrosomal protein 350(CEP350)	Reversion
ENSBTAT00000029334	intersectin 2(ITSN2)	Reversion
ENSBTAT00000075773	nuclear factor I A(NFIA)	Reversion
ENSBTAT00000014440	ankyrin repeat and KH domain containing 1(ANKHD1)	Reversion
ENSBTAT00000008756	N-alpha-acetyltransferase 25, NatB auxiliary subunit(NAA25)	Reversion
ENSBTAT00000070205	pericentriolar material 1(PCM1)	Reversion
ENSBTAT00000070820	zinc finger protein 148(ZNF148)	Reversion
ENSBTAT00000043826	UDP-glucose ceramide glucosyltransferase(UGCG)	Reversion
ENSBTAT00000004696	recombination signal binding protein for immunoglobulin kappa J region(RBPJ)	Reversion
ENSBTAT00000036255	zinc finger protein 618(ZNF618)	Reversion
ENSBTAT00000014996	ataxin 7(ATXN7)	Reversion
ENSBTAT00000024789	CWF19 like cell cycle control factor 2(CWF19L2)	Reversion
ENSBTAT00000070851	oxysterol binding protein like 8(OSBPL8)	Reversion
ENSBTAT00000065187	CREB3 regulatory factor(CREBRF)	Reversion
ENSBTAT00000038116	inhibitor of Bruton tyrosine kinase(IBTK)	Reversion
ENSBTAT00000080125	#N/A	Reversion
ENSBTAT00000083904	dynein light chain Tctex-type 3(DYNLT3)	Reversion
ENSBTAT00000050682	SREK1 interacting protein 1(SREK1IP1)	Reversion
ENSBTAT00000069972	MIER1 transcriptional regulator(MIER1)	Reversion
ENSBTAT00000075576	AT-rich interaction domain 4B(ARID4B)	Reversion
ENSBTAT00000069591	CDGSH iron sulfur domain 1(CISD1)	Reversion
ENSBTAT00000075061	#N/A	Reversion
ENSBTAT00000015318	5'-3' exoribonuclease 1(XRN1)	Reversion
ENSBTAT00000002459	mediator complex subunit 13L(MED13L)	Reversion
ENSBTAT00000037230	mitochondrial fission factor(MFF)	Reversion
ENSBTAT00000005615	PPFIA binding protein 1(PPFIBP1)	Reversion
ENSBTAT00000026857	bromodomain adjacent to zinc finger domain 1A(BAZ1A)	Reversion
ENSBTAT00000061268	M-phase phosphoprotein 8(MPHOSPH8)	Reversion
ENSBTAT00000052450	ATPase family AAA domain containing 2(ATAD2)	Reversion
ENSBTAT00000022622	ankyrin repeat domain containing 26(ANKRD26)	Reversion
ENSBTAT00000053855	CCAAT enhancer binding protein zeta(CEBPZ)	Reversion
ENSBTAT00000026887	coiled-coil domain containing 18(CCDC18)	Reversion
ENSBTAT00000061515	eukaryotic translation initiation factor 3 subunit A(EIF3A)	Reversion
ENSBTAT00000068491	NOP58 ribonucleoprotein(NOP58)	Reversion
ENSBTAT00000025481	ribophorin I-like(LOC539818)	Reversion
ENSBTAT00000005889	ubinuclein 2(UBN2)	Reversion
ENSBTAT00000061482	centrosomal protein 112(CEP112)	Reversion
ENSBTAT00000011368	sterile alpha motif domain containing 8(SAMD8)	Reversion
ENSBTAT00000068521	BBX high mobility group box domain containing(BBX)	Reversion
ENSBTAT00000025100	MYC binding protein 2(MYCBP2)	Reversion
ENSBTAT00000085691	upstream transcription factor family member 3(USF3)	Reversion
ENSBTAT00000020129	NIPBL cohesin loading factor(NIPBL)	Reversion
ENSBTAT00000009814	RAB11 family interacting protein 2(RAB11FIP2)	Reversion
ENSBTAT00000019489	zinc finger homeobox 3(ZFHX3)	Reversion
ENSBTAT00000006826	RNA binding motif single stranded interacting protein 1(RBMS1)	Reversion
ENSBTAT00000082346	#N/A	Reversion
ENSBTAT00000035014	myocyte enhancer factor 2C(MEF2C)	Reversion
ENSBTAT00000077323	ATPase plasma membrane Ca2+ transporting 1(ATP2B1)	Reversion
ENSBTAT00000000092	ceramide transporter 1(CERT1)	Reversion
ENSBTAT00000066122	#N/A	Reversion
ENSBTAT00000066460	#N/A	Reversion
ENSBTAT00000000069	protocadherin 7(PCDH7)	Reversion
ENSBTAT00000066390	homeobox containing 1(HMBOX1)	Reversion
ENSBTAT00000067737	zinc finger protein 644(ZNF644)	Reversion
ENSBTAT00000016444	MINDY lysine 48 deubiquitinase 2(MINDY2)	Reversion
ENSBTAT00000072629	#N/A	Reversion
ENSBTAT00000086664	cell division cycle 40(CDC40)	Reversion
ENSBTAT00000061226	junction mediating and regulatory protein, p53 cofactor(JMY)	Reversion
ENSBTAT00000087468	#N/A	Reversion
ENSBTAT00000077523	GATA zinc finger domain containing 1(GATAD1)	Reversion
ENSBTAT00000007705	structural maintenance of chromosomes 4(SMC4)	Reversion
ENSBTAT00000066357	BCL2 interacting protein 2(BNIP2)	Reversion
ENSBTAT00000027997	replication timing regulatory factor 1(RIF1)	Reversion
ENSBTAT00000002955	chromodomain helicase DNA binding protein 9(CHD9)	Reversion
ENSBTAT00000072751	phosphodiesterase 4D(PDE4D)	Reversion
ENSBTAT00000079654	mitogen-activated protein kinase kinase kinase 20(MAP3K20)	Reversion
ENSBTAT00000064161	zinc finger protein 292(ZNF292)	Reversion
ENSBTAT00000074714	hook microtubule tethering protein 3(HOOK3)	Reversion
ENSBTAT00000009384	ESF1 nucleolar pre-rRNA processing protein homolog(ESF1)	Reversion
ENSBTAT00000084706	thyroid hormone receptor interactor 11(TRIP11)	Reversion
ENSBTAT00000012783	TBC1 domain family member 12(TBC1D12)	Reversion
ENSBTAT00000071871	RNA binding fox-1 homolog 1(RBFOX1)	Reversion
ENSBTAT00000072849	phosphodiesterase 3A(PDE3A)	Reversion
ENSBTAT00000072362	protocadherin alpha 13(PCDHA13)	Reversion
ENSBTAT00000068078	POU domain, class 5, transcription factor 1-like(LOC132345822)	Reversion
ENSBTAT00000016172	WW and C2 domain containing 2(WWC2)	Reversion
ENSBTAT00000008359	kelch like family member 42(KLHL42)	Reversion
ENSBTAT00000018161	filamin A interacting protein 1 like(FILIP1L)	Reversion
ENSBTAT00000008198	chromobox 5(CBX5)	Reversion
ENSBTAT00000080720	endogenous retrovirus group PABLB member 1 Env polyprotein-like(LOC132344315)	Reversion
ENSBTAT00000079458	caldesmon 1(CALD1)	Reversion
ENSBTAT00000002067	jumonji domain containing 1C(JMJD1C)	Reversion
ENSBTAT00000076061	ring finger protein, LIM domain interacting(RLIM)	Reversion
ENSBTAT00000080708	bromodomain PHD finger transcription factor(BPTF)	Reversion
ENSBTAT00000083436	remodeling and spacing factor 1(RSF1)	Reversion
ENSBTAT00000065117	#N/A	Reversion
ENSBTAT00000027514	zinc finger CCCH-type containing 6(ZC3H6)	Reversion
ENSBTAT00000066864	nuclear export mediator factor(NEMF)	Reversion
ENSBTAT00000076791	replication factor C subunit 1(RFC1)	Reversion
ENSBTAT00000025155	AT-rich interaction domain 4A(ARID4A)	Reversion
ENSBTAT00000076460	#N/A	Reversion
ENSBTAT00000079205	#N/A	Reversion
ENSBTAT00000082069	aquaporin 4(AQP4)	Reversion
ENSBTAT00000067791	zinc finger CCCH-type containing 13(ZC3H13)	Reversion
ENSBTAT00000021554	F-box protein 32(FBXO32)	Reversion
ENSBTAT00000001346	STE20 like kinase(SLK)	Reversion
ENSBTAT00000034372	pleckstrin homology domain interacting protein(PHIP)	Reversion
ENSBTAT00000025760	nuclear speckle splicing regulatory protein 1(NSRP1)	Reversion
ENSBTAT00000080984	DEAD-box helicase 46(DDX46)	Reversion
ENSBTAT00000081390	filamin A interacting protein 1(FILIP1)	Reversion
ENSBTAT00000048374	N-alpha-acetyltransferase 15, NatA auxiliary subunit(NAA15)	Reversion
ENSBTAT00000046850	TATA element modulatory factor 1(TMF1)	Reversion
ENSBTAT00000067873	LUC7 like 3 pre-mRNA splicing factor(LUC7L3)	Reversion
ENSBTAT00000078982	AP2 associated kinase 1(AAK1)	Reversion
ENSBTAT00000081019	early endosome antigen 1(EEA1)	Reversion
ENSBTAT00000034967	chromodomain helicase DNA binding protein 1(CHD1)	Reversion
ENSBTAT00000031607	coiled-coil domain containing 186(CCDC186)	Reversion
ENSBTAT00000011040	THO complex subunit 2(THOC2)	Reversion
ENSBTAT00000045390	mitochondrial ribosomal protein L1(MRPL1)	Reversion
ENSBTAT00000065830	SECIS binding protein 2 like(SECISBP2L)	Reversion
ENSBTAT00000080059	terminal uridylyl transferase 7(TUT7)	Reversion
ENSBTAT00000004333	zinc finger and BTB domain containing 10(ZBTB10)	Reversion
ENSBTAT00000068436	RAN binding protein 2(RANBP2)	Reversion
ENSBTAT00000073892	INO80 complex subunit D(INO80D)	Reversion
ENSBTAT00000085462	#N/A	Reversion
ENSBTAT00000022826	RNA binding motif protein 25(RBM25)	Reversion
ENSBTAT00000002366	SR-related CTD associated factor 11(SCAF11)	Reversion
ENSBTAT00000055589	cell division cycle and apoptosis regulator 1(CCAR1)	Reversion
ENSBTAT00000076992	Rho associated coiled-coil containing protein kinase 2(ROCK2)	Reversion
ENSBTAT00000015687	PHD finger protein 14(PHF14)	Reversion
ENSBTAT00000020914	round spermatid basic protein 1 like(RSBN1L)	Reversion
ENSBTAT00000061061	Rho associated coiled-coil containing protein kinase 1(ROCK1)	Reversion
ENSBTAT00000008026	SMC5-SMC6 complex localization factor 1(SLF1)	Reversion
ENSBTAT00000027325	strawberry notch homolog 1(SBNO1)	Reversion
ENSBTAT00000048938	#N/A	Reversion
ENSBTAT00000077335	RING1 and YY1 binding protein(RYBP)	Reversion
ENSBTAT00000022616	tribbles pseudokinase 3(TRIB3)	Reversion
ENSBTAT00000077750	protein phosphatase 1 regulatory subunit 12A(PPP1R12A)	Reversion
ENSBTAT00000026293	PNN interacting serine and arginine rich protein(PNISR)	Reversion
ENSBTAT00000010466	DNA topoisomerase I(TOP1)	Reversion
ENSBTAT00000083305	retinoic acid early transcript 1E(LOC112445512)	Reversion
ENSBTAT00000024084	lysine methyltransferase 2A(KMT2A)	Reversion
ENSBTAT00000070285	muscleblind like splicing regulator 2(MBNL2)	Reversion
ENSBTAT00000003598	chromosome 5 C12orf71 homolog(C5H12orf71)	Reversion
ENSBTAT00000069861	chromosome 8 C9orf131 homolog(C8H9orf131)	Reversion
ENSBTAT00000078079	#N/A	Reversion
ENSBTAT00000083316	dystrophin(DMD)	Reversion
ENSBTAT00000077935	SAFB like transcription modulator(SLTM)	Reversion
ENSBTAT00000071799	endogenous retrovirus group PABLB member 1 Env polyprotein-like(LOC132342310)	Reversion
ENSBTAT00000020564	serine and arginine rich splicing factor 11(SRSF11)	Reversion
ENSBTAT00000082113	Ras association (RalGDS/AF-6) and pleckstrin homology domains 1(RAPH1)	Reversion
ENSBTAT00000002653	protein tyrosine phosphatase non-receptor type 11(PTPN11)	Reversion
ENSBTAT00000007321	PHD finger protein 20(PHF20)	Reversion
ENSBTAT00000048966	TOP1 binding arginine/serine rich protein, E3 ubiquitin ligase(TOPORS)	Reversion
ENSBTAT00000009033	PHD finger protein 20 like 1(PHF20L1)	Reversion
ENSBTAT00000013622	DExD-box helicase 52(DDX52)	Reversion
ENSBTAT00000061349	cyclin dependent kinase 6(CDK6)	Reversion
ENSBTAT00000067893	#N/A	Reversion
ENSBTAT00000067533	NEDD4 binding protein 2 like 2(N4BP2L2)	Reversion
ENSBTAT00000069177	A-kinase anchoring protein 9(AKAP9)	Reversion
ENSBTAT00000052712	BCL2 associated transcription factor 1(BCLAF1)	Reversion
ENSBTAT00000061308	ATRX chromatin remodeler(ATRX)	Reversion
ENSBTAT00000073743	#N/A	Reversion
ENSBTAT00000068837	H4 clustered histone 14(H4C14)	Reversion
ENSBTAT00000082676	#N/A	Reversion
ENSBTAT00000087295	ubiquitin specific peptidase 3(USP3)	Reversion
ENSBTAT00000064349	pre-mRNA processing factor 40 homolog A(PRPF40A)	Reversion
ENSBTAT00000078607	#N/A	Reversion
ENSBTAT00000074214	#N/A	Reversion
ENSBTAT00000009630	splicing regulatory glutamic acid and lysine rich protein 1(SREK1)	Reversion
ENSBTAT00000044517	prenylcysteine oxidase 1(PCYOX1)	Reversion
ENSBTAT00000007283	chromobox 3(CBX3)	Reversion
ENSBTAT00000065179	chromodomain helicase DNA binding protein 2(CHD2)	Reversion
ENSBTAT00000056240	triadin(TRDN)	Reversion
ENSBTAT00000010317	deoxynucleotidyltransferase terminal interacting protein 2(DNTTIP2)	Reversion
ENSBTAT00000065840	zinc finger protein 444(ZNF444)	Reversion
ENSBTAT00000000528	neurturin(NRTN)	Reversion
ENSBTAT00000022129	WW domain binding protein 4(WBP4)	Reversion
ENSBTAT00000027632	SMG1 nonsense mediated mRNA decay associated PI3K related kinase(SMG1)	Reversion
ENSBTAT00000018866	leucine rich repeat transmembrane neuronal 2(LRRTM2)	Reversion
ENSBTAT00000012063	U2 snRNP associated SURP domain containing(U2SURP)	Reversion
ENSBTAT00000000465	eukaryotic translation initiation factor 3 subunit J(EIF3J)	Reversion
ENSBTAT00000070687	A-kinase anchoring protein 12(AKAP12)	Reversion
ENSBTAT00000027556	matrix metallopeptidase 9(MMP9)	Reversion
ENSBTAT00000033704	biorientation of chromosomes in cell division 1 like 1(BOD1L1)	Reversion
ENSBTAT00000072246	interleukin 17 receptor C(IL17RC)	Reversion
ENSBTAT00000026322	E3 ubiquitin-protein ligase RLIM(LOC521092)	Reversion
ENSBTAT00000084482	homeobox A9(HOXA9)	Reversion
ENSBTAT00000080299	family with sequence similarity 133 member B(FAM133B)	Reversion
ENSBTAT00000084701	La ribonucleoprotein 7, transcriptional regulator(LARP7)	Reversion
ENSBTAT00000079444	ADAM metallopeptidase domain 9(ADAM9)	Reversion
ENSBTAT00000040072	peptidylprolyl isomerase G(PPIG)	Reversion
ENSBTAT00000023619	structural maintenance of chromosomes 1A(SMC1A)	Reversion
ENSBTAT00000012480	ALF transcription elongation factor 4(AFF4)	Reversion
ENSBTAT00000075866	prospero homeobox 1(PROX1)	Reversion
ENSBTAT00000077325	#N/A	Reversion
ENSBTAT00000007709	mitogen-activated protein kinase 6(MAPK6)	Reversion
ENSBTAT00000021350	golgi associated PDZ and coiled-coil motif containing(GOPC)	Reversion
ENSBTAT00000065887	zinc finger protein 24(ZNF24)	Reversion
ENSBTAT00000077064	dystonin(DST)	Reversion
ENSBTAT00000000474	B double prime 1, subunit of RNA polymerase III transcription initiation factor IIIB(BDP1)	Reversion
ENSBTAT00000083215	KIAA2026(KIAA2026)	Reversion
ENSBTAT00000009487	elongation factor for RNA polymerase II 2(ELL2)	Reversion
ENSBTAT00000067890	#N/A	Reversion
ENSBTAT00000065436	#N/A	Reversion
ENSBTAT00000049054	ubiquitin specific peptidase 53(USP53)	Reversion
ENSBTAT00000014458	NFKB activating protein(NKAP)	Reversion
ENSBTAT00000082539	zinc finger with KRAB and SCAN domains 1(ZKSCAN1)	Reversion
ENSBTAT00000013568	acyl-CoA thioesterase 4-like(LOC512541)	Reversion
ENSBTAT00000002020	BRI3 binding protein(BRI3BP)	Reversion
ENSBTAT00000012993	M-phase phosphoprotein 10(MPHOSPH10)	Reversion
ENSBTAT00000085207	#N/A	Reversion
ENSBTAT00000017080	dicer 1, ribonuclease III(DICER1)	Reversion
ENSBTAT00000012423	RB binding protein 6, ubiquitin ligase(RBBP6)	Reversion
ENSBTAT00000015463	RNA binding motif protein 27(RBM27)	Reversion
ENSBTAT00000070441	SWI/SNF related, matrix associated, actin dependent regulator of chromatin, subfamily a, member 5(SMARCA5)	Reversion
ENSBTAT00000066698	proline-serine-threonine phosphatase interacting protein 1(PSTPIP1)	Reversion
ENSBTAT00000067045	#N/A	Reversion
ENSBTAT00000082501	golgin A4(GOLGA4)	Reversion
ENSBTAT00000069251	#N/A	Reversion
ENSBTAT00000069336	#N/A	Reversion
ENSBTAT00000075437	homeobox A7(HOXA7)	Reversion
ENSBTAT00000026654	cell division cycle 5 like(CDC5L)	Reversion
ENSBTAT00000026607	chromodomain helicase DNA binding protein 7(CHD7)	Reversion
ENSBTAT00000011014	SH3 and cysteine rich domain 2(STAC2)	Reversion
ENSBTAT00000038690	Rho GTPase activating protein 5(ARHGAP5)	Reversion
ENSBTAT00000076601	#N/A	Reversion
ENSBTAT00000030863	natural killer cell triggering receptor(NKTR)	Reversion
ENSBTAT00000069650	kinectin 1(KTN1)	Reversion
ENSBTAT00000002317	ST8 alpha-N-acetyl-neuraminide alpha-2,8-sialyltransferase 5(ST8SIA5)	Reversion
ENSBTAT00000014015	signal recognition particle 72(SRP72)	Reversion
ENSBTAT00000018366	RIO kinase 1(RIOK1)	Reversion
ENSBTAT00000055496	RELB proto-oncogene, NF-kB subunit(RELB)	Reversion
ENSBTAT00000046417	reticulophagy regulator 1(RETREG1)	Reversion
ENSBTAT00000076854	AT-rich interaction domain 5B(ARID5B)	Reversion
ENSBTAT00000028994	DnaJ heat shock protein family (Hsp40) member B4(DNAJB4)	Reversion
ENSBTAT00000066269	#N/A	Reversion
ENSBTAT00000002380	proline rich coiled-coil 2C(PRRC2C)	Reversion
ENSBTAT00000002571	solute carrier family 6 member 17(SLC6A17)	Reversion
ENSBTAT00000061351	HECT domain E3 ubiquitin protein ligase 1(HECTD1)	Reversion
ENSBTAT00000022593	odorant-binding protein(OBP)	Reversion
ENSBTAT00000026134	round spermatid basic protein 1(RSBN1)	Reversion
ENSBTAT00000022636	PPARG coactivator 1 alpha(PPARGC1A)	Reversion
ENSBTAT00000011484	small RNA binding exonuclease protection factor La(SSB)	Reversion
ENSBTAT00000072457	homeodomain interacting protein kinase 2(HIPK2)	Reversion
ENSBTAT00000070620	kinesin family member 5B(KIF5B)	Reversion
ENSBTAT00000019338	niban apoptosis regulator 1(NIBAN1)	Reversion
ENSBTAT00000009298	zinc finger with KRAB and SCAN domains 8(ZKSCAN8)	Reversion
ENSBTAT00000017097	DEK proto-oncogene(DEK)	Reversion
ENSBTAT00000068656	#N/A	Reversion
ENSBTAT00000019351	DExD-box helicase 21(DDX21)	Reversion
ENSBTAT00000063683	H1.4 linker histone, cluster member(H1-4)	Reversion
ENSBTAT00000003572	ankyrin repeat domain 12(ANKRD12)	Reversion
ENSBTAT00000003928	scavenger receptor cysteine rich family member with 4 domains(SSC4D)	Reversion
ENSBTAT00000061390	ubiquitin specific peptidase 13(USP13)	Reversion
ENSBTAT00000075052	#N/A	Reversion
ENSBTAT00000028072	trinucleotide repeat containing adaptor 6B(TNRC6B)	Reversion
ENSBTAT00000006447	actin binding LIM protein 1(ABLIM1)	Reversion
ENSBTAT00000026579	abhydrolase domain containing 2, acylglycerol lipase(ABHD2)	Reversion
ENSBTAT00000080218	YjeF N-terminal domain containing 3(YJEFN3)	Reversion
ENSBTAT00000016196	homeobox A5(HOXA5)	Reversion
ENSBTAT00000020160	NADH:ubiquinone oxidoreductase subunit B1(NDUFB1)	Reversion
ENSBTAT00000002792	zinc finger protein 771(ZNF771)	Reversion
ENSBTAT00000023600	xin actin binding repeat containing 2(XIRP2)	Reversion
ENSBTAT00000061369	trinucleotide repeat containing adaptor 6C(TNRC6C)	Reversion
ENSBTAT00000075498	chromosome 16 C1orf53 homolog(C16H1orf53)	Reversion
ENSBTAT00000083461	zinc finger and BTB domain containing 20(ZBTB20)	Reversion
ENSBTAT00000043822	eukaryotic elongation factor, selenocysteine-tRNA specific(EEFSEC)	Reversion
ENSBTAT00000074742	nuclear casein kinase and cyclin dependent kinase substrate 1(NUCKS1)	Reversion
ENSBTAT00000070099	metadherin(MTDH)	Reversion
ENSBTAT00000071767	lysine demethylase 5A(KDM5A)	Reversion
ENSBTAT00000068339	transforming acidic coiled-coil containing protein 1(TACC1)	Reversion
ENSBTAT00000028333	zinc finger and BTB domain containing 21(ZBTB21)	Reversion
ENSBTAT00000002168	syntrophin beta 2(SNTB2)	Reversion
ENSBTAT00000076986	vesicle associated membrane protein 5(VAMP5)	Reversion
ENSBTAT00000022206	beta-1,3-galactosyltransferase 2(B3GALT2)	Reversion
ENSBTAT00000020240	ryanodine receptor 2(RYR2)	Reversion
ENSBTAT00000010554	oxytocin/neurophysin I prepropeptide(OXT)	Reversion
ENSBTAT00000015162	CD72 molecule(CD72)	Reversion
ENSBTAT00000020184	UBX domain protein 4(UBXN4)	Reversion
ENSBTAT00000043704	ubiquitin carboxyl-terminal hydrolase 17-like protein 6(LOC790134)	Reversion
ENSBTAT00000008136	FOS like 1, AP-1 transcription factor subunit(FOSL1)	Reversion
ENSBTAT00000003502	protein O-mannosyltransferase 2(POMT2)	Reversion
ENSBTAT00000082719	MOB kinase activator 2(MOB2)	Reversion
ENSBTAT00000079732	KLF transcription factor 13(KLF13)	Reversion
ENSBTAT00000010982	antioxidant 1 copper chaperone(ATOX1)	Reversion
ENSBTAT00000004127	solute carrier family 25 member 33(SLC25A33)	Reversion
ENSBTAT00000057413	ectonucleotide pyrophosphatase/phosphodiesterase family member 5(ENPP5)	Reversion
ENSBTAT00000043402	homeobox B4(HOXB4)	Reversion
ENSBTAT00000031172	ubiquitin carboxyl-terminal hydrolase 17-like protein 6(LOC112446467)	Reversion
ENSBTAT00000018321	UBA like domain containing 2(UBALD2)	Reversion
ENSBTAT00000022145	cyclin D2(CCND2)	Reversion
ENSBTAT00000011863	pentraxin 3(PTX3)	Reversion
ENSBTAT00000072756	#N/A	Reversion
ENSBTAT00000065419	proline rich 15(PRR15)	Reversion
ENSBTAT00000000859	nuclear factor of activated T cells 1(NFATC1)	Reversion
ENSBTAT00000047285	NADPH oxidase organizer 1(NOXO1)	Reversion
ENSBTAT00000082245	ADP ribosylation factor interacting protein 1(ARFIP1)	Reversion
ENSBTAT00000061339	nebulette(NEBL)	Reversion
ENSBTAT00000067915	zinc finger and BTB domain containing 7A(ZBTB7A)	Reversion
ENSBTAT00000048134	protein disulfide isomerase family A member 2(PDIA2)	Reversion
ENSBTAT00000018168	solute carrier family 46 member 2(SLC46A2)	Reversion
ENSBTAT00000015322	receptor activity modifying protein 1(RAMP1)	Reversion
ENSBTAT00000023435	SIVA1 apoptosis inducing factor(SIVA1)	Reversion
ENSBTAT00000008028	exocyst complex component 8(EXOC8)	Reversion
ENSBTAT00000012490	BCL3 transcription coactivator(BCL3)	Reversion
ENSBTAT00000084365	WAP four-disulfide core domain 1(WFDC1)	Reversion
ENSBTAT00000016672	surfactant protein C(SFTPC)	Reversion
ENSBTAT00000002231	transmembrane protein 107(TMEM107)	Reversion
ENSBTAT00000076155	mitogen-activated protein kinase 15(MAPK15)	Reversion
ENSBTAT00000023192	kelch like family member 24(KLHL24)	Reversion
ENSBTAT00000069859	exosome component 6(EXOSC6)	Reversion
ENSBTAT00000026272	ST14 transmembrane serine protease matriptase(ST14)	Reversion
ENSBTAT00000027457	smoothelin like 2(SMTNL2)	Reversion
ENSBTAT00000066088	SS nuclear autoantigen 1(SSNA1)	Reversion
ENSBTAT00000011694	purine rich element binding protein A(PURA)	Reversion
ENSBTAT00000070411	high mobility group AT-hook 1(HMGA1)	Reversion
ENSBTAT00000071761	#N/A	Reversion
ENSBTAT00000010767	UBX domain protein 6(UBXN6)	Reversion
ENSBTAT00000053728	#N/A	Reversion
ENSBTAT00000066555	S100 calcium binding protein A8(S100A8)	Reversion
ENSBTAT00000055247	HIC ZBTB transcriptional repressor 1(HIC1)	Reversion
ENSBTAT00000073222	#N/A	Reversion
ENSBTAT00000083259	SRY-box transcription factor 4(SOX4)	Reversion
ENSBTAT00000021145	iroquois homeobox 4(IRX4)	Reversion
ENSBTAT00000077982	inositol monophosphatase 2(IMPA2)	Reversion
ENSBTAT00000072259	solute carrier family 43 member 1(SLC43A1)	Reversion
ENSBTAT00000000605	leucine rich single-pass membrane protein 2(LSMEM2)	Reversion
ENSBTAT00000013616	mitochondrial rRNA methyltransferase 1(MRM1)	Reversion
ENSBTAT00000024647	RAS like family 10 member B(RASL10B)	Reversion
ENSBTAT00000087274	#N/A	Reversion
ENSBTAT00000025021	UL16-binding protein 27-like(LOC783508)	Reversion
ENSBTAT00000080395	AT-rich interaction domain 5A(ARID5A)	Reversion
ENSBTAT00000043971	RNA polymerase II, I and III subunit L(POLR2L)	Reversion
ENSBTAT00000069335	mono-ADP ribosylhydrolase 1(MACROD1)	Reversion
ENSBTAT00000065404	centromere protein V(CENPV)	Reversion
ENSBTAT00000064240	early growth response 2(EGR2)	Reversion
ENSBTAT00000002429	nuclear receptor subfamily 4 group A member 3(NR4A3)	Reversion
ENSBTAT00000045038	proprotein convertase subtilisin/kexin type 1 inhibitor(PCSK1N)	Reversion
ENSBTAT00000074308	zinc finger protein 787(ZNF787)	Reversion
ENSBTAT00000016109	zinc finger MYND-type containing 19(ZMYND19)	Reversion
ENSBTAT00000014200	autophagy related 4D cysteine peptidase(ATG4D)	Reversion
ENSBTAT00000034023	UL16-binding protein 27(ULBP27)	Reversion
ENSBTAT00000068364	S100 calcium binding protein A9(S100A9)	Reversion
ENSBTAT00000034821	phospholipase C delta 3(PLCD3)	Reversion
ENSBTAT00000079469	frizzled class receptor 9(FZD9)	Reversion
ENSBTAT00000016564	endonuclease G(ENDOG)	Reversion
ENSBTAT00000057114	zinc finger protein 628(ZNF628)	Reversion
ENSBTAT00000004758	nuclear receptor subfamily 4 group A member 2(NR4A2)	Reversion
ENSBTAT00000063025	troponin I1, slow skeletal type(TNNI1)	Reversion
ENSBTAT00000020600	VPS51 subunit of GARP complex(VPS51)	Reversion
ENSBTAT00000002404	INO80 complex subunit B(INO80B)	Reversion
ENSBTAT00000085511	adrenoceptor beta 3(ADRB3)	Reversion
ENSBTAT00000043576	5',3'-nucleotidase, mitochondrial(NT5M)	Reversion
ENSBTAT00000011214	solute carrier family 38 member 3(SLC38A3)	Reversion
ENSBTAT00000039125	nexilin F-actin binding protein(NEXN)	Reversion
ENSBTAT00000008984	Josephin domain containing 2(JOSD2)	Reversion
ENSBTAT00000086068	nuclear receptor corepressor 2(NCOR2)	Reversion
ENSBTAT00000028862	trafficking regulator and scaffold protein tamalin(TAMALIN)	Reversion
ENSBTAT00000044388	tRNA methyltransferase 61A(TRMT61A)	Reversion
ENSBTAT00000074942	#N/A	Reversion
ENSBTAT00000049670	SHANK associated RH domain interactor(SHARPIN)	Reversion
ENSBTAT00000064237	poly(A) binding protein cytoplasmic 1(PABPC1)	Reversion
ENSBTAT00000000044	MAF bZIP transcription factor G(MAFG)	Reversion
ENSBTAT00000032961	solute carrier family 5 member 6(SLC5A6)	Reversion
ENSBTAT00000066990	C2 calcium-dependent domain-containing protein 4A(LOC529823)	Reversion
ENSBTAT00000061581	histone deacetylase 5(HDAC5)	Reversion
ENSBTAT00000072961	NME/NM23 nucleoside diphosphate kinase 4(NME4)	Reversion
ENSBTAT00000006686	zinc finger HIT-type containing 2(ZNHIT2)	Reversion
ENSBTAT00000061397	ubiquinol-cytochrome c reductase complex assembly factor 5(UQCC5)	Reversion
ENSBTAT00000009144	solute carrier family 2 member 8(SLC2A8)	Reversion
ENSBTAT00000074871	SON DNA and RNA binding protein(SON)	Reversion
ENSBTAT00000086158	p21 (RAC1) activated kinase 4(PAK4)	Reversion
ENSBTAT00000047056	heme oxygenase 2(HMOX2)	Reversion
ENSBTAT00000078219	ubiquitin conjugating enzyme E2 S(UBE2S)	Reversion
ENSBTAT00000009690	mannosidase alpha class 2C member 1(MAN2C1)	Reversion
ENSBTAT00000020695	transmembrane protein 160(TMEM160)	Reversion
ENSBTAT00000077911	NADH:ubiquinone oxidoreductase subunit A7(NDUFA7)	Reversion
ENSBTAT00000005562	malonyl-CoA decarboxylase(MLYCD)	Reversion
ENSBTAT00000016153	small nuclear ribonucleoprotein D2 polypeptide(SNRPD2)	Reversion
ENSBTAT00000000662	syntrophin alpha 1(SNTA1)	Reversion
ENSBTAT00000044250	proteasome assembly chaperone 4(PSMG4)	Reversion
ENSBTAT00000005753	suppressor of cytokine signaling 1(SOCS1)	Reversion
ENSBTAT00000074504	PTOV1 extended AT-hook containing adaptor protein(PTOV1)	Reversion
ENSBTAT00000078119	#N/A	Reversion
ENSBTAT00000042547	ribosomal protein L38(RPL38)	Reversion
ENSBTAT00000006011	leucine rich repeat LGI family member 3(LGI3)	Reversion
ENSBTAT00000023446	growth factor, augmenter of liver regeneration(GFER)	Reversion
ENSBTAT00000034108	S100 calcium binding protein A12(S100A12)	Reversion
ENSBTAT00000081431	brain protein I3(BRI3)	Reversion
ENSBTAT00000015097	XPA binding protein 2(XAB2)	Reversion
ENSBTAT00000086836	tRNA methyltransferase 2 homolog A(TRMT2A)	Reversion
ENSBTAT00000071009	HRas proto-oncogene, GTPase(HRAS)	Reversion
ENSBTAT00000086143	protein tyrosine phosphatase 4A3(PTP4A3)	Reversion
ENSBTAT00000026460	regulator of G protein signaling 2(RGS2)	Reversion
ENSBTAT00000019502	mitotic spindle organizing protein 2B(MZT2B)	Reversion
ENSBTAT00000077277	MYC associated zinc finger protein(MAZ)	Reversion
ENSBTAT00000063148	centromere protein B(CENPB)	Reversion
ENSBTAT00000017680	dual specificity tyrosine phosphorylation regulated kinase 3(DYRK3)	Reversion
ENSBTAT00000011600	F-box and leucine rich repeat protein 22(FBXL22)	Reversion
ENSBTAT00000070572	UBA like domain containing 1(UBALD1)	Reversion
ENSBTAT00000006658	dehydrogenase/reductase 7C(DHRS7C)	Reversion
ENSBTAT00000064659	anaphase promoting complex subunit 2(ANAPC2)	Reversion
ENSBTAT00000063143	#N/A	Reversion
ENSBTAT00000020114	GADD45G interacting protein 1(GADD45GIP1)	Reversion
ENSBTAT00000067029	zinc finger protein 579(ZNF579)	Reversion
ENSBTAT00000006544	chromosome 14 C8orf82 homolog(C14H8orf82)	Reversion
ENSBTAT00000012252	protein phosphatase 1 regulatory subunit 35(PPP1R35)	Reversion
ENSBTAT00000006835	dysbindin domain containing 2(DBNDD2)	Reversion
ENSBTAT00000066970	SRY-box transcription factor 11(SOX11)	Reversion
ENSBTAT00000028556	signal sequence receptor subunit 4(SSR4)	Reversion
ENSBTAT00000027478	regulator of G-protein signaling 2, 24kDa(LOC513055)	Reversion
ENSBTAT00000057315	CG2446-like(LOC516108)	Reversion
ENSBTAT00000075626	ribosomal protein S19(RPS19)	Reversion
ENSBTAT00000082463	iroquois homeobox 3(IRX3)	Reversion
ENSBTAT00000013104	MTOR associated protein, LST8 homolog(MLST8)	Reversion
ENSBTAT00000054581	perilipin 5(PLIN5)	Reversion
ENSBTAT00000083220	heat shock transcription factor 1(HSF1)	Reversion
ENSBTAT00000028518	fat storage inducing transmembrane protein 1(FITM1)	Reversion
ENSBTAT00000014883	calponin 1(CNN1)	Reversion
ENSBTAT00000011265	activating transcription factor 3(ATF3)	Reversion
ENSBTAT00000019055	ubiquitin like 4A(UBL4A)	Reversion
ENSBTAT00000044628	ankyrin repeat domain 9(ANKRD9)	Reversion
ENSBTAT00000081578	DM1 locus, WD repeat containing(DMWD)	Reversion
ENSBTAT00000066767	mitochondrial ribosomal protein L36(MRPL36)	Reversion
ENSBTAT00000082578	ribosomal protein L35(RPL35)	Reversion
ENSBTAT00000018525	zinc finger protein 703(ZNF703)	Reversion
ENSBTAT00000066282	ring finger protein 208(RNF208)	Reversion
ENSBTAT00000039245	reactive oxygen species modulator 1(ROMO1)	Reversion
ENSBTAT00000027685	FGF1 intracellular binding protein(FIBP)	Reversion
ENSBTAT00000013689	ChaC glutathione specific gamma-glutamylcyclotransferase 1(CHAC1)	Reversion
ENSBTAT00000083786	sorting nexin family member 21(SNX21)	Reversion
ENSBTAT00000082978	ubiquitin conjugating enzyme E2 M(UBE2M)	Reversion
ENSBTAT00000087087	KLF transcription factor 6(KLF6)	Reversion
ENSBTAT00000069988	NmrA like redox sensor 1(NMRAL1)	Reversion
ENSBTAT00000000315	aminolevulinate dehydratase(ALAD)	Reversion
ENSBTAT00000004170	neuronatin(NNAT)	Reversion
ENSBTAT00000079874	ribosomal protein S14(RPS14)	Reversion
ENSBTAT00000027736	C2 calcium dependent domain containing 4B(C2CD4B)	Reversion
ENSBTAT00000077015	phosphatidylserine synthase 2(PTDSS2)	Reversion
ENSBTAT00000027713	ribosomal protein S21(RPS21)	Reversion
ENSBTAT00000001007	neudesin neurotrophic factor(NENF)	Reversion
ENSBTAT00000015938	insulin receptor substrate 2(IRS2)	Reversion
ENSBTAT00000077467	calcium voltage-gated channel subunit alpha1 H(CACNA1H)	Reversion
ENSBTAT00000086463	CCAAT enhancer binding protein beta(CEBPB)	Reversion
ENSBTAT00000018414	ribosomal protein S27(RPS27)	Reversion
ENSBTAT00000026501	mitochondrial ribosomal protein L40(MRPL40)	Reversion
ENSBTAT00000071430	ribonuclease/angiogenin inhibitor 1(RNH1)	Reversion
ENSBTAT00000022057	mitochondrial ribosomal protein L28(MRPL28)	Reversion
ENSBTAT00000026036	elongin B(ELOB)	Reversion
ENSBTAT00000037541	mitochondrial ribosomal protein S34(MRPS34)	Reversion
ENSBTAT00000072421	cysteine and serine rich nuclear protein 1(CSRNP1)	Reversion
ENSBTAT00000009492	arginyl aminopeptidase like 1(RNPEPL1)	Reversion
ENSBTAT00000007322	SCAN domain containing 1(SCAND1)	Reversion
ENSBTAT00000063737	#N/A	Reversion
ENSBTAT00000008502	ribosomal protein S9(RPS9)	Reversion
ENSBTAT00000010193	NADH:ubiquinone oxidoreductase subunit A3(NDUFA3)	Reversion
ENSBTAT00000065888	DiGeorge syndrome critical region gene 6 like(DGCR6L)	Reversion
ENSBTAT00000020860	BTG anti-proliferation factor 2(BTG2)	Reversion
ENSBTAT00000004291	mitochondrial ribosomal protein L57(MRPL57)	Reversion
ENSBTAT00000005590	trafficking protein particle complex subunit 5(TRAPPC5)	Reversion
ENSBTAT00000067651	cytochrome c oxidase subunit VIb polypeptide 1 (ubiquitous)(COX6B1)	Reversion
ENSBTAT00000069821	ribosomal protein S29(RPS29)	Reversion
ENSBTAT00000028574	MAF bZIP transcription factor F(MAFF)	Reversion
ENSBTAT00000038460	ATP synthase membrane subunit j(ATP5MJ)	Reversion
ENSBTAT00000085274	ATP synthase membrane subunit e(ATP5ME)	Reversion
ENSBTAT00000086787	isocitrate dehydrogenase (NAD(+)) 3 non-catalytic subunit gamma(IDH3G)	Reversion
ENSBTAT00000035929	alkB homolog 7(ALKBH7)	Reversion
ENSBTAT00000011458	ubiquinol-cytochrome c reductase, complex III subunit XI(UQCR11)	Reversion
ENSBTAT00000015485	SRY-box transcription factor 18(SOX18)	Reversion
ENSBTAT00000044482	large ribosomal subunit protein eL15-like(LOC101903301)	Reversion
ENSBTAT00000021268	ribosomal protein S5(RPS5)	Reversion
ENSBTAT00000081135	#N/A	Reversion
ENSBTAT00000018491	ribosomal protein S11(RPS11)	Reversion
ENSBTAT00000005660	Fos proto-oncogene, AP-1 transcription factor subunit(FOS)	Reversion
ENSBTAT00000018453	RELA proto-oncogene, NF-kB subunit(RELA)	Reversion
ENSBTAT00000072583	#N/A	Reversion
ENSBTAT00000015987	JunB proto-oncogene, AP-1 transcription factor subunit(JUNB)	Reversion
ENSBTAT00000086638	ribosomal protein L39(RPL39)	Reversion
ENSBTAT00000081688	MAPK regulated corepressor interacting protein 2(MCRIP2)	Reversion
ENSBTAT00000031754	ribosomal protein L28(RPL28)	Reversion
ENSBTAT00000016768	NADH:ubiquinone oxidoreductase subunit B7(NDUFB7)	Reversion
ENSBTAT00000072680	#N/A	Reversion
ENSBTAT00000064839	chromosome 15 C11orf96 homolog(C15H11orf96)	Reversion
ENSBTAT00000076309	cytochrome c oxidase subunit Vb(COX5B)	Reversion
ENSBTAT00000027728	FAU ubiquitin like and ribosomal protein S30 fusion(FAU)	Reversion
ENSBTAT00000025322	NADH:ubiquinone oxidoreductase subunit A11(NDUFA11)	Reversion
ENSBTAT00000019808	cytochrome c oxidase subunit 7A1(COX7A1)	Reversion
ENSBTAT00000021521	inhibitor of DNA binding 1(ID1)	Reversion
ENSBTAT00000004810	uncoupling protein 2(UCP2)	Reversion
ENSBTAT00000065106	OTU deubiquitinase 1(OTUD1)	Reversion
ENSBTAT00000002326	ribosomal protein lateral stalk subunit P2(RPLP2)	Reversion
ENSBTAT00000070642	NADH:ubiquinone oxidoreductase subunit B11(NDUFB11)	Reversion
ENSBTAT00000025484	ribosomal protein S20(RPS20)	Reversion
ENSBTAT00000066296	zinc finger protein 358(ZNF358)	Reversion
ENSBTAT00000082561	plectin(PLEC)	Reversion
ENSBTAT00000018501	RRAD, Ras related glycolysis inhibitor and calcium channel regulator(RRAD)	Reversion
ENSBTAT00000082220	nuclear receptor subfamily 4 group A member 1(NR4A1)	Reversion
ENSBTAT00000001208	ubiquinol-cytochrome c reductase, complex III subunit X(UQCR10)	Reversion
ENSBTAT00000021033	ribosomal protein L18a(RPL18A)	Reversion
ENSBTAT00000071280	ribosomal protein L3 like(RPL3L)	Reversion
ENSBTAT00000085105	phosphohistidine phosphatase 1(PHPT1)	Reversion
ENSBTAT00000086703	ribosomal protein L18(RPL18)	Reversion
ENSBTAT00000002349	ribosomal protein L36(RPL36)	Reversion
ENSBTAT00000026278	ribosomal protein S15(RPS15)	Reversion
ENSBTAT00000022183	NFKB inhibitor alpha(NFKBIA)	Reversion
ENSBTAT00000010762	FosB proto-oncogene, AP-1 transcription factor subunit(FOSB)	Reversion
ENSBTAT00000015200	salt inducible kinase 1(SIK1)	Reversion
ENSBTAT00000029870	patatin like phospholipase domain containing 2(PNPLA2)	Reversion
ENSBTAT00000016013	NADH:ubiquinone oxidoreductase core subunit S8(NDUFS8)	Reversion
ENSBTAT00000003201	ribosomal protein S28(RPS28)	Reversion
ENSBTAT00000010176	ubiquitin A-52 residue ribosomal protein fusion product 1(UBA52)	Reversion
ENSBTAT00000065469	phenylethanolamine N-methyltransferase(PNMT)	Reversion
ENSBTAT00000003999	acyl-CoA dehydrogenase very long chain(ACADVL)	Reversion
ENSBTAT00000000187	DNA damage inducible transcript 4(DDIT4)	Reversion
ENSBTAT00000024402	ATP synthase membrane subunit c locus 1(ATP5MC1)	Reversion
ENSBTAT00000080388	coiled-coil-helix-coiled-coil-helix domain containing 10(CHCHD10)	Reversion
ENSBTAT00000012544	ribosomal protein S2(RPS2)	Reversion
ENSBTAT00000065632	xin actin binding repeat containing 1(XIRP1)	Reversion
ENSBTAT00000016224	cytochrome c1(CYC1)	Reversion
ENSBTAT00000064621	CCAAT enhancer binding protein delta(CEBPD)	Reversion
ENSBTAT00000000721	ATP synthase F1 subunit delta(ATP5F1D)	Reversion
ENSBTAT00000070149	JunD proto-oncogene, AP-1 transcription factor subunit(JUND)	Reversion
ENSBTAT00000044763	nicotinamide riboside kinase 2(NMRK2)	Reversion

## Sheet: B)GO term enrichment
Reversion
Category	Term	Count	%	PValue	Genes	List Total	Pop Hits	Pop Total	Fold Enrichment	Bonferroni	Benjamini	FDR
UP_KW_BIOLOGICAL_PROCESS	KW-0130~Cell adhesion	19	2.28091	0.000163507	ENSBTAT00000072423, ENSBTAT00000044595, ENSBTAT00000018330, ENSBTAT00000019278, ENSBTAT00000018302, ENSBTAT00000053743, ENSBTAT00000079989, ENSBTAT00000052585, ENSBTAT00000072362, ENSBTAT00000079574, ENSBTAT00000086952, ENSBTAT00000036603, ENSBTAT00000011972, ENSBTAT00000066769, ENSBTAT00000081787, ENSBTAT00000018479, ENSBTAT00000064031, ENSBTAT00000028263, ENSBTAT00000047691	229	196	6493	2.74857	0.0152534	0.0153697	0.0153697
UP_KW_BIOLOGICAL_PROCESS	KW-0805~Transcription regulation	42	5.04202	0.00695573	ENSBTAT00000020033, ENSBTAT00000026857, ENSBTAT00000016196, ENSBTAT00000026654, ENSBTAT00000076854, ENSBTAT00000066390, ENSBTAT00000070411, ENSBTAT00000075866, ENSBTAT00000022616, ENSBTAT00000082539, ENSBTAT00000079840, ENSBTAT00000022636, ENSBTAT00000054262, ENSBTAT00000080395, ENSBTAT00000087503, ENSBTAT00000061234, ENSBTAT00000054608, ENSBTAT00000083220, ENSBTAT00000080708, ENSBTAT00000074504,…	229	797	6493	1.49417	0.481141	0.295469	0.295469
UP_KW_BIOLOGICAL_PROCESS	KW-0804~Transcription	43	5.16206	0.00942986	ENSBTAT00000020033, ENSBTAT00000026857, ENSBTAT00000016196, ENSBTAT00000026654, ENSBTAT00000043971, ENSBTAT00000076854, ENSBTAT00000066390, ENSBTAT00000070411, ENSBTAT00000075866, ENSBTAT00000022616, ENSBTAT00000082539, ENSBTAT00000079840, ENSBTAT00000022636, ENSBTAT00000054262, ENSBTAT00000080395, ENSBTAT00000087503, ENSBTAT00000061234, ENSBTAT00000054608, ENSBTAT00000083220, ENSBTAT00000080708,…	229	836	6493	1.45838	0.589596	0.295469	0.295469
UP_KW_BIOLOGICAL_PROCESS	KW-0131~Cell cycle	20	2.40096	0.0200586	ENSBTAT00000026654, ENSBTAT00000020114, ENSBTAT00000027997, ENSBTAT00000027478, ENSBTAT00000018478, ENSBTAT00000078219, ENSBTAT00000022145, ENSBTAT00000020129, ENSBTAT00000023619, ENSBTAT00000064659, ENSBTAT00000033450, ENSBTAT00000082303, ENSBTAT00000068824, ENSBTAT00000055589, ENSBTAT00000015410, ENSBTAT00000081280, ENSBTAT00000032947, ENSBTAT00000086664, ENSBTAT00000046231, ENSBTAT00000026460,…	229	326	6493	1.73949	0.851129	0.471377	0.471377
UP_KW_BIOLOGICAL_PROCESS	KW-0833~Ubl conjugation pathway	20	2.40096	0.0334848	ENSBTAT00000068692, ENSBTAT00000021554, ENSBTAT00000017267, ENSBTAT00000018478, ENSBTAT00000029018, ENSBTAT00000078219, ENSBTAT00000082978, ENSBTAT00000072084, ENSBTAT00000043704, ENSBTAT00000031172, ENSBTAT00000011600, ENSBTAT00000064659, ENSBTAT00000082303, ENSBTAT00000016444, ENSBTAT00000068436, ENSBTAT00000027254, ENSBTAT00000066498, ENSBTAT00000081280, ENSBTAT00000087295, ENSBTAT00000061390,…	229	345	6493	1.64369	0.959298	0.629514	0.629514
UP_KW_BIOLOGICAL_PROCESS	KW-0679~Respiratory chain	7	0.840336	0.0473324	ENSBTAT00000043278, ENSBTAT00000070642, ENSBTAT00000077911, ENSBTAT00000025322, ENSBTAT00000016768, ENSBTAT00000020160, ENSBTAT00000045040	229	75	6493	2.64635	0.989517	0.741541	0.741541
UP_KW_BIOLOGICAL_PROCESS	KW-0249~Electron transport	8	0.960384	0.0982342	ENSBTAT00000043278, ENSBTAT00000070642, ENSBTAT00000077911, ENSBTAT00000025322, ENSBTAT00000020610, ENSBTAT00000016768, ENSBTAT00000020160, ENSBTAT00000045040	229	112	6493	2.02527	0.99994	1	1

## Sheet: C)Functional annotation cluster
Reversion
Annotation Cluster 1	Enrichment Score: 7.409603034884\
Category	Term	Count	%	PValue	Genes	List Total	Pop Hits	Pop Total	Fold Enrichment	Bonferroni	Benjamini	FDR\
UP_KW_PTM	KW-1017~Isopeptide bond	61	6.7033	5.81665e-11	ENSBTAT00000068692, ENSBTAT00000000465, ENSBTAT00000026654, ENSBTAT00000028556, ENSBTAT00000077523, ENSBTAT00000008502, ENSBTAT00000042547, ENSBTAT00000067873, ENSBTAT00000069591, ENSBTAT00000072423, ENSBTAT00000069335, ENSBTAT00000021033, ENSBTAT00000075576, ENSBTAT00000005889, ENSBTAT00000086703, ENSBTAT00000025484, ENSBTAT00000085054, ENSBTAT00000025760, ENSBTAT00000031754, ENSBTAT00000010317,…	320	646	8320	2.45511	1.68683e-09	1.74499e-09	1.6868272184082645E-9\
UP_KW_PTM	KW-0832~Ubl conjugation	73	8.02198	6.24138e-09	ENSBTAT00000073962, ENSBTAT00000068692, ENSBTAT00000000465, ENSBTAT00000026654, ENSBTAT00000000187, ENSBTAT00000028556, ENSBTAT00000078219, ENSBTAT00000077523, ENSBTAT00000008502, ENSBTAT00000042547, ENSBTAT00000067873, ENSBTAT00000069591, ENSBTAT00000072423, ENSBTAT00000019530, ENSBTAT00000069335, ENSBTAT00000021033, ENSBTAT00000080724, ENSBTAT00000023619, ENSBTAT00000075576, ENSBTAT00000005889,…	320	952	8320	1.9937	1.81e-07	6.24138e-08	6.0333363279468E-8\
UP_SEQ_FEATURE	CROSSLNK:Glycyl lysine isopeptide (Lys-Gly) (interchain with G-Cter in SUMO2)	29	3.18681	0.000162644	ENSBTAT00000000465, ENSBTAT00000016153, ENSBTAT00000026654, ENSBTAT00000076854, ENSBTAT00000026278, ENSBTAT00000077523, ENSBTAT00000008502, ENSBTAT00000042547, ENSBTAT00000002349, ENSBTAT00000082578, ENSBTAT00000005660, ENSBTAT00000061390, ENSBTAT00000083220, ENSBTAT00000072423, ENSBTAT00000027713, ENSBTAT00000069335, ENSBTAT00000070820, ENSBTAT00000021033, ENSBTAT00000005889, ENSBTAT00000009033,…	861	340	22162	2.19546	0.161378	0.01257	0.012372545873096908\
\
Annotation Cluster 2	Enrichment Score: 5.356218614646981\
Category	Term	Count	%	PValue	Genes	List Total	Pop Hits	Pop Total	Fold Enrichment	Bonferroni	Benjamini	FDR\
UP_SEQ_FEATURE	CROSSLNK:Glycyl lysine isopeptide (Lys-Gly) (interchain with G-Cter in UFM1); alternate	12	1.31868	3.25974e-15	ENSBTAT00000068837	861	12	22162	25.7398	3.48366e-12	8.81759e-13	8.679046324068799E-13\
INTERPRO	IPR004823:TATA box binding protein associated factor (TAF)	12	1.31868	1.13161e-09	ENSBTAT00000068837	846	26	22027	12.0169	1.51297e-06	1.51297e-06	1.503914915979278E-6\
UP_SEQ_FEATURE	DOMAIN:TATA box binding protein associated factor (TAF) histone-like fold	12	1.31868	1.27734e-09	ENSBTAT00000068837	861	26	22162	11.8799	1.38208e-06	2.30347e-07	2.2672803828974794E-7\
INTERPRO	IPR001951:Histone H4	12	1.31868	4.55926e-09	ENSBTAT00000068837	846	29	22027	10.7738	6.09572e-06	2.03191e-06	2.0197533339367783E-6\
INTERPRO	IPR019809:Histone H4, conserved site	12	1.31868	4.55926e-09	ENSBTAT00000068837	846	29	22027	10.7738	6.09572e-06	2.03191e-06	2.0197533339367783E-6\
SMART	SM00803:TAF	12	1.31868	1.5211e-08	ENSBTAT00000068837	509	26	10276	9.31782	5.06526e-06	5.06527e-06	5.034851041345623E-6\
GOTERM_BP_DIRECT	GO:0006352~DNA-templated transcription, initiation	14	1.53846	1.6633e-08	ENSBTAT00000070441, ENSBTAT00000068837, ENSBTAT00000083436	768	41	16929	7.52687	4.44092e-05	4.43935e-05	4.436026713390781E-5\
UP_SEQ_FEATURE	CROSSLNK:Glycyl lysine isopeptide (Lys-Gly) (interchain with G-Cter in SUMO2); alternate	23	2.52747	5.04348e-08	ENSBTAT00000021268, ENSBTAT00000012544, ENSBTAT00000068837, ENSBTAT00000070820, ENSBTAT00000005660, ENSBTAT00000000044, ENSBTAT00000068436, ENSBTAT00000042547, ENSBTAT00000067873, ENSBTAT00000015987, ENSBTAT00000086463, ENSBTAT00000083220	861	146	22162	4.05491	5.4569e-05	6.82131e-06	6.714137486898302E-6\
SMART	SM00417:H4	12	1.31868	5.94748e-08	ENSBTAT00000068837	509	29	10276	8.35391	1.98049e-05	9.90256e-06	9.843086021564365E-6\
UP_SEQ_FEATURE	CROSSLNK:Glycyl lysine isopeptide (Lys-Gly) (interchain with G-Cter in ubiquitin); alternate	16	1.75824	8.83256e-08	ENSBTAT00000084598, ENSBTAT00000012544, ENSBTAT00000068837, ENSBTAT00000025484, ENSBTAT00000069591	861	72	22162	5.71996	9.55637e-05	1.06187e-05	1.0451860171119268E-5\
UP_KW_PTM	KW-0164~Citrullination	15	1.64835	5.32493e-07	ENSBTAT00000084598, ENSBTAT00000012544, ENSBTAT00000068837, ENSBTAT00000018491	320	73	8320	5.34247	1.54422e-05	3.9937e-06	3.860577611899998E-6\
UP_KW_PTM	KW-0379~Hydroxylation	18	1.97802	2.12866e-05	ENSBTAT00000028617, ENSBTAT00000084598, ENSBTAT00000074539, ENSBTAT00000068837, ENSBTAT00000018302, ENSBTAT00000073935, ENSBTAT00000086353	320	139	8320	3.36691	0.000617129	0.00012772	1.2346254504511968E-4\
UP_KW_CELLULAR_COMPONENT	KW-0544~Nucleosome core	13	1.42857	9.46697e-05	ENSBTAT00000084598, ENSBTAT00000068837	518	91	14427	3.97876	0.00425127	0.00142004	0.0011675925095605087\
UP_KW_PTM	KW-0488~Methylation	34	3.73626	0.000253912	ENSBTAT00000024402, ENSBTAT00000022763, ENSBTAT00000075626, ENSBTAT00000071871, ENSBTAT00000076854, ENSBTAT00000069821, ENSBTAT00000021199, ENSBTAT00000082978, ENSBTAT00000003541, ENSBTAT00000022854, ENSBTAT00000078982, ENSBTAT00000018491, ENSBTAT00000011234, ENSBTAT00000086952, ENSBTAT00000084598, ENSBTAT00000068837, ENSBTAT00000081688, ENSBTAT00000010176, ENSBTAT00000064237, ENSBTAT00000086143,…	320	452	8320	1.95575	0.00733732	0.00108819	0.0010519200463894865\
GOTERM_BP_DIRECT	GO:0006334~nucleosome assembly	18	1.97802	0.00239036	ENSBTAT00000012028, ENSBTAT00000026857, ENSBTAT00000070441, ENSBTAT00000068837, ENSBTAT00000083436, ENSBTAT00000063683, ENSBTAT00000061308	768	174	16929	2.28031	0.998322	0.579989	0.5795539311165361\
UP_KW_CELLULAR_COMPONENT	KW-0158~Chromosome	22	2.41758	0.0112138	ENSBTAT00000084598, ENSBTAT00000068837, ENSBTAT00000070006, ENSBTAT00000027997, ENSBTAT00000074742, ENSBTAT00000008082, ENSBTAT00000063683, ENSBTAT00000023619, ENSBTAT00000007705, ENSBTAT00000061308, ENSBTAT00000083220	518	340	14427	1.80215	0.397984	0.0630775	0.051863708813550756\
GOTERM_CC_DIRECT	GO:0000786~nucleosome	16	1.75824	0.0120773	ENSBTAT00000084598, ENSBTAT00000068837, ENSBTAT00000061268, ENSBTAT00000008026, ENSBTAT00000063683	817	199	20801	2.04705	0.998364	0.245263	0.23411463979045638\
GOTERM_MF_DIRECT	GO:0046982~protein heterodimerization activity	25	2.74725	0.0143752	ENSBTAT00000007709, ENSBTAT00000000044, ENSBTAT00000079469, ENSBTAT00000023619, ENSBTAT00000079840, ENSBTAT00000004758, ENSBTAT00000084598, ENSBTAT00000033450, ENSBTAT00000068837, ENSBTAT00000011265, ENSBTAT00000005660, ENSBTAT00000035014, ENSBTAT00000082220, ENSBTAT00000083220	717	381	18413	1.68508	0.999981	0.398779	0.3907925978235115\
KEGG_PATHWAY	bta05322:Systemic lupus erythematosus	14	1.53846	0.0250565	ENSBTAT00000084598, ENSBTAT00000068837, ENSBTAT00000070246, ENSBTAT00000011484, ENSBTAT00000076200, ENSBTAT00000073935, ENSBTAT00000086353	366	180	9288	1.97377	0.999277	0.396727	0.38419903380781\
KEGG_PATHWAY	bta05034:Alcoholism	15	1.64835	0.0580216	ENSBTAT00000010762, ENSBTAT00000084598, ENSBTAT00000068837, ENSBTAT00000061581, ENSBTAT00000071009, ENSBTAT00000004896, ENSBTAT00000001698, ENSBTAT00000043161	366	224	9288	1.69936	1	0.595886	0.5770686053003212\
INTERPRO	IPR009072:Histone-fold	13	1.42857	0.0608864	ENSBTAT00000084598, ENSBTAT00000068837	846	189	22027	1.79088	1	1	0.9947604790419161\
KEGG_PATHWAY	bta04613:Neutrophil extracellular trap formation	13	1.42857	0.1976	ENSBTAT00000084598, ENSBTAT00000068837, ENSBTAT00000018453, ENSBTAT00000061581, ENSBTAT00000076200, ENSBTAT00000008877	366	231	9288	1.42815	1	0.921769	0.8926604714189726\
\
Annotation Cluster 3	Enrichment Score: 5.116208666354912\
Category	Term	Count	%	PValue	Genes	List Total	Pop Hits	Pop Total	Fold Enrichment	Bonferroni	Benjamini	FDR\
KEGG_PATHWAY	bta03010:Ribosome	26	2.85714	5.38932e-09	ENSBTAT00000075626, ENSBTAT00000021268, ENSBTAT00000069821, ENSBTAT00000026278, ENSBTAT00000022057, ENSBTAT00000071280, ENSBTAT00000008502, ENSBTAT00000042547, ENSBTAT00000002326, ENSBTAT00000027728, ENSBTAT00000002349, ENSBTAT00000018491, ENSBTAT00000012544, ENSBTAT00000082578, ENSBTAT00000086638, ENSBTAT00000066767, ENSBTAT00000027713, ENSBTAT00000021033, ENSBTAT00000003201, ENSBTAT00000079874,…	366	165	9288	3.99881	1.53596e-06	1.53596e-06	1.4874527217354699E-6\
UP_KW_MOLECULAR_FUNCTION	KW-0689~Ribosomal protein	30	3.2967	1.25209e-08	ENSBTAT00000075626, ENSBTAT00000021268, ENSBTAT00000020114, ENSBTAT00000069821, ENSBTAT00000026278, ENSBTAT00000022057, ENSBTAT00000071280, ENSBTAT00000008502, ENSBTAT00000042547, ENSBTAT00000002326, ENSBTAT00000027728, ENSBTAT00000002349, ENSBTAT00000018491, ENSBTAT00000012544, ENSBTAT00000082578, ENSBTAT00000086638, ENSBTAT00000004291, ENSBTAT00000027713, ENSBTAT00000026501, ENSBTAT00000021033,…	351	259	10361	3.41913	1.02672e-06	1.02672e-06	9.641112751307185E-7\
KEGG_PATHWAY	bta05171:Coronavirus disease - COVID-19	31	3.40659	4.40063e-07	ENSBTAT00000075626, ENSBTAT00000021268, ENSBTAT00000018453, ENSBTAT00000069821, ENSBTAT00000026278, ENSBTAT00000009559, ENSBTAT00000071280, ENSBTAT00000008502, ENSBTAT00000042547, ENSBTAT00000002326, ENSBTAT00000027728, ENSBTAT00000002349, ENSBTAT00000018491, ENSBTAT00000012544, ENSBTAT00000082578, ENSBTAT00000005660, ENSBTAT00000086638, ENSBTAT00000022183, ENSBTAT00000086353, ENSBTAT00000027713,…	366	278	9288	2.82981	0.00012541	6.2709e-05	6.072869261283128E-5\
UP_KW_MOLECULAR_FUNCTION	KW-0687~Ribonucleoprotein	32	3.51648	6.55259e-07	ENSBTAT00000073962, ENSBTAT00000075626, ENSBTAT00000021268, ENSBTAT00000016153, ENSBTAT00000020114, ENSBTAT00000069821, ENSBTAT00000026278, ENSBTAT00000022057, ENSBTAT00000071280, ENSBTAT00000008502, ENSBTAT00000042547, ENSBTAT00000002326, ENSBTAT00000027728, ENSBTAT00000002349, ENSBTAT00000018491, ENSBTAT00000012544, ENSBTAT00000082578, ENSBTAT00000086638, ENSBTAT00000004291, ENSBTAT00000027713,…	351	346	10361	2.73004	5.37298e-05	1.79104e-05	1.681832600613301E-5\
GOTERM_MF_DIRECT	GO:0003735~structural constituent of ribosome	31	3.40659	8.42774e-06	ENSBTAT00000075626, ENSBTAT00000021268, ENSBTAT00000069821, ENSBTAT00000026278, ENSBTAT00000022057, ENSBTAT00000071280, ENSBTAT00000008502, ENSBTAT00000042547, ENSBTAT00000002326, ENSBTAT00000027728, ENSBTAT00000002349, ENSBTAT00000018491, ENSBTAT00000012544, ENSBTAT00000082578, ENSBTAT00000086638, ENSBTAT00000066767, ENSBTAT00000004291, ENSBTAT00000027713, ENSBTAT00000021033, ENSBTAT00000077911,…	717	320	18413	2.48781	0.00629252	0.00210413	0.002061987408696304\
GOTERM_CC_DIRECT	GO:0022627~cytosolic small ribosomal subunit	15	1.64835	1.1821e-05	ENSBTAT00000075626, ENSBTAT00000027713, ENSBTAT00000021268, ENSBTAT00000069821, ENSBTAT00000026278, ENSBTAT00000003201, ENSBTAT00000079874, ENSBTAT00000008502, ENSBTAT00000027728, ENSBTAT00000018491, ENSBTAT00000012544, ENSBTAT00000010176, ENSBTAT00000025484, ENSBTAT00000018414, ENSBTAT00000063143	817	91	20801	4.19674	0.0062221	0.00106183	0.0010135613768942045\
GOTERM_BP_DIRECT	GO:0006412~translation	23	2.52747	0.00177824	ENSBTAT00000075626, ENSBTAT00000021268, ENSBTAT00000069821, ENSBTAT00000021033, ENSBTAT00000026278, ENSBTAT00000079874, ENSBTAT00000071280, ENSBTAT00000008502, ENSBTAT00000027728, ENSBTAT00000002349, ENSBTAT00000018491, ENSBTAT00000012544, ENSBTAT00000082578, ENSBTAT00000086638, ENSBTAT00000086703, ENSBTAT00000066767, ENSBTAT00000010176, ENSBTAT00000025484, ENSBTAT00000045390, ENSBTAT00000018414,…	768	245	16929	2.06934	0.991367	0.527346	0.5269507240784286\
GOTERM_CC_DIRECT	GO:0005840~ribosome	12	1.31868	0.00343686	ENSBTAT00000075626, ENSBTAT00000021268, ENSBTAT00000020114, ENSBTAT00000021033, ENSBTAT00000086703, ENSBTAT00000022057, ENSBTAT00000063143, ENSBTAT00000079874, ENSBTAT00000037541, ENSBTAT00000071280, ENSBTAT00000027728, ENSBTAT00000018491	817	108	20801	2.82891	0.837615	0.129619	0.1237268947477406\
GOTERM_CC_DIRECT	GO:0022625~cytosolic large ribosomal subunit	12	1.31868	0.00759461	ENSBTAT00000082578, ENSBTAT00000086638, ENSBTAT00000021033, ENSBTAT00000086703, ENSBTAT00000010176, ENSBTAT00000045390, ENSBTAT00000071280, ENSBTAT00000031754, ENSBTAT00000042547, ENSBTAT00000002326, ENSBTAT00000044482, ENSBTAT00000002349	817	120	20801	2.54602	0.982141	0.182271	0.17398567234531545\
\
Annotation Cluster 4	Enrichment Score: 4.312672478451283\
Category	Term	Count	%	PValue	Genes	List Total	Pop Hits	Pop Total	Fold Enrichment	Bonferroni	Benjamini	FDR\
UP_KW_MOLECULAR_FUNCTION	KW-0238~DNA-binding	59	6.48352	5.634e-08	ENSBTAT00000020033, ENSBTAT00000016196, ENSBTAT00000002429, ENSBTAT00000076854, ENSBTAT00000026654, ENSBTAT00000000044, ENSBTAT00000075866, ENSBTAT00000077664, ENSBTAT00000074871, ENSBTAT00000001311, ENSBTAT00000082539, ENSBTAT00000079840, ENSBTAT00000006826, ENSBTAT00000080395, ENSBTAT00000011234, ENSBTAT00000084653, ENSBTAT00000084598, ENSBTAT00000010466, ENSBTAT00000011694, ENSBTAT00000005660,…	351	827	10361	2.10592	4.61987e-06	2.30994e-06	2.1690913504221785E-6\
UP_KW_BIOLOGICAL_PROCESS	KW-0805~Transcription regulation	50	5.49451	0.000853019	ENSBTAT00000020033, ENSBTAT00000026857, ENSBTAT00000026654, ENSBTAT00000066390, ENSBTAT00000070411, ENSBTAT00000075866, ENSBTAT00000022616, ENSBTAT00000009487, ENSBTAT00000011234, ENSBTAT00000054608, ENSBTAT00000043402, ENSBTAT00000075773, ENSBTAT00000004758, ENSBTAT00000009298, ENSBTAT00000033494, ENSBTAT00000006862, ENSBTAT00000008082, ENSBTAT00000061581, ENSBTAT00000084482, ENSBTAT00000082220,…	257	797	6493	1.58498	0.0817984	0.0426509	0.04222442927247344\
UP_KW_BIOLOGICAL_PROCESS	KW-0804~Transcription	50	5.49451	0.00239998	ENSBTAT00000020033, ENSBTAT00000026857, ENSBTAT00000026654, ENSBTAT00000066390, ENSBTAT00000070411, ENSBTAT00000075866, ENSBTAT00000022616, ENSBTAT00000009487, ENSBTAT00000011234, ENSBTAT00000054608, ENSBTAT00000043402, ENSBTAT00000075773, ENSBTAT00000004758, ENSBTAT00000009298, ENSBTAT00000033494, ENSBTAT00000006862, ENSBTAT00000008082, ENSBTAT00000061581, ENSBTAT00000084482, ENSBTAT00000082220,…	257	836	6493	1.51104	0.213597	0.0643681	0.06372440119817852\
\
Annotation Cluster 5	Enrichment Score: 4.201413052010741\
Category	Term	Count	%	PValue	Genes	List Total	Pop Hits	Pop Total	Fold Enrichment	Bonferroni	Benjamini	FDR\
GOTERM_MF_DIRECT	GO:0001228~transcriptional activator activity, RNA polymerase II transcription regulatory region sequence-specific binding	39	4.28571	7.48001e-07	ENSBTAT00000002429, ENSBTAT00000016196, ENSBTAT00000026654, ENSBTAT00000018453, ENSBTAT00000015485, ENSBTAT00000000044, ENSBTAT00000077664, ENSBTAT00000023987, ENSBTAT00000079840, ENSBTAT00000010762, ENSBTAT00000011234, ENSBTAT00000057114, ENSBTAT00000005660, ENSBTAT00000002792, ENSBTAT00000087087, ENSBTAT00000066122, ENSBTAT00000064240, ENSBTAT00000083220, ENSBTAT00000072421, ENSBTAT00000070149,…	717	411	18413	2.43685	0.000560096	0.000280126	2.7451639278802E-4\
GOTERM_MF_DIRECT	GO:0000978~RNA polymerase II core promoter proximal region sequence-specific DNA binding	67	7.36264	5.25345e-05	ENSBTAT00000020033, ENSBTAT00000071224, ENSBTAT00000015485, ENSBTAT00000019489, ENSBTAT00000075866, ENSBTAT00000023987, ENSBTAT00000067915, ENSBTAT00000055496, ENSBTAT00000011234, ENSBTAT00000057114, ENSBTAT00000010466, ENSBTAT00000004035, ENSBTAT00000087087, ENSBTAT00000064240, ENSBTAT00000043402, ENSBTAT00000075773, ENSBTAT00000079732, ENSBTAT00000026607, ENSBTAT00000077277, ENSBTAT00000004758,…	717	1036	18413	1.66081	0.0385853	0.00983709	0.009640088081937155\
GOTERM_BP_DIRECT	GO:0006357~regulation of transcription from RNA polymerase II promoter	88	9.67033	0.000346715	ENSBTAT00000020033, ENSBTAT00000071224, ENSBTAT00000070099, ENSBTAT00000074935, ENSBTAT00000026654, ENSBTAT00000019489, ENSBTAT00000075866, ENSBTAT00000076112, ENSBTAT00000023987, ENSBTAT00000067915, ENSBTAT00000055496, ENSBTAT00000011234, ENSBTAT00000057114, ENSBTAT00000004035, ENSBTAT00000019436, ENSBTAT00000087087, ENSBTAT00000068521, ENSBTAT00000064240, ENSBTAT00000054608, ENSBTAT00000021597,…	768	1335	16929	1.45302	0.603821	0.238245	0.2380668431312509\
GOTERM_MF_DIRECT	GO:0000981~RNA polymerase II transcription factor activity, sequence-specific DNA binding	58	6.37363	0.00114823	ENSBTAT00000020033, ENSBTAT00000071224, ENSBTAT00000026654, ENSBTAT00000015485, ENSBTAT00000019489, ENSBTAT00000075866, ENSBTAT00000067915, ENSBTAT00000055496, ENSBTAT00000011234, ENSBTAT00000004035, ENSBTAT00000087087, ENSBTAT00000068521, ENSBTAT00000064240, ENSBTAT00000072421, ENSBTAT00000043402, ENSBTAT00000075773, ENSBTAT00000079732, ENSBTAT00000077277, ENSBTAT00000004758, ENSBTAT00000082463,…	717	966	18413	1.5419	0.577056	0.0848403	0.08314126044176309\
\
Annotation Cluster 6	Enrichment Score: 2.9769229194708027\
Category	Term	Count	%	PValue	Genes	List Total	Pop Hits	Pop Total	Fold Enrichment	Bonferroni	Benjamini	FDR\
UP_SEQ_FEATURE	REGION:Leucine-zipper	10	1.0989	2.69309e-05	ENSBTAT00000011265, ENSBTAT00000070149, ENSBTAT00000005660, ENSBTAT00000000044, ENSBTAT00000064621, ENSBTAT00000028574, ENSBTAT00000015987, ENSBTAT00000030539, ENSBTAT00000054608, ENSBTAT00000086463	861	42	22162	6.12853	0.0287192	0.00264902	0.00260739994556536\
INTERPRO	IPR004827:Basic-leucine zipper domain	11	1.20879	3.38282e-05	ENSBTAT00000010762, ENSBTAT00000011265, ENSBTAT00000070149, ENSBTAT00000005660, ENSBTAT00000000044, ENSBTAT00000008136, ENSBTAT00000064621, ENSBTAT00000028574, ENSBTAT00000065187, ENSBTAT00000015987, ENSBTAT00000086463	846	54	22027	5.30376	0.0442214	0.00647618	0.006437427130013092\
UP_SEQ_FEATURE	DOMAIN:bZIP	8	0.879121	5.81181e-05	ENSBTAT00000011265, ENSBTAT00000070149, ENSBTAT00000005660, ENSBTAT00000000044, ENSBTAT00000064621, ENSBTAT00000028574, ENSBTAT00000015987, ENSBTAT00000086463	861	27	22162	7.62662	0.0609492	0.00524032	0.005157985568380523\
UP_SEQ_FEATURE	REGION:Basic motif	7	0.769231	0.00049332	ENSBTAT00000011265, ENSBTAT00000070149, ENSBTAT00000000044, ENSBTAT00000064621, ENSBTAT00000028574, ENSBTAT00000015987, ENSBTAT00000086463	861	27	22162	6.67329	0.413688	0.0355848	0.035025712208349734\
SMART	SM00338:BRLZ	10	1.0989	0.000778935	ENSBTAT00000010762, ENSBTAT00000011265, ENSBTAT00000070149, ENSBTAT00000005660, ENSBTAT00000000044, ENSBTAT00000008136, ENSBTAT00000064621, ENSBTAT00000028574, ENSBTAT00000015987, ENSBTAT00000086463	509	51	10276	3.95855	0.228552	0.0648463	0.06445684388161448\
INTERPRO	IPR000837:Fos transforming protein	4	0.43956	0.00397252	ENSBTAT00000010762, ENSBTAT00000011265, ENSBTAT00000005660, ENSBTAT00000008136	846	9	22027	11.5718	0.995116	0.3192	0.31729001699202297\
UP_SEQ_FEATURE	DOMAIN:BZIP	7	0.769231	0.00672913	ENSBTAT00000010762, ENSBTAT00000011265, ENSBTAT00000070149, ENSBTAT00000008136, ENSBTAT00000064621, ENSBTAT00000065187, ENSBTAT00000086463	861	44	22162	4.09497	0.999328	0.316562	0.31158818686715756\
INTERPRO	IPR008917:Eukaryotic transcription factor, Skn-1-like, DNA-binding	4	0.43956	0.0216839	ENSBTAT00000070149, ENSBTAT00000000044, ENSBTAT00000028574, ENSBTAT00000015987	846	16	22027	6.50916	1	0.878525	0.8732682588165017\
GOTERM_CC_DIRECT	GO:0090575~RNA polymerase II transcription factor complex	7	0.769231	0.136792	ENSBTAT00000011265, ENSBTAT00000000044, ENSBTAT00000008136, ENSBTAT00000064621, ENSBTAT00000072457, ENSBTAT00000086603, ENSBTAT00000028574	817	89	20801	2.00249	1	1	0.9563567362428842\
\
Annotation Cluster 7	Enrichment Score: 2.8345990418042337\
Category	Term	Count	%	PValue	Genes	List Total	Pop Hits	Pop Total	Fold Enrichment	Bonferroni	Benjamini	FDR\
GOTERM_MF_DIRECT	GO:0000976~transcription regulatory region sequence-specific DNA binding	12	1.31868	0.000442379	ENSBTAT00000080395, ENSBTAT00000076854, ENSBTAT00000083259, ENSBTAT00000071767, ENSBTAT00000035014, ENSBTAT00000078549, ENSBTAT00000067029, ENSBTAT00000025155, ENSBTAT00000084727, ENSBTAT00000075576, ENSBTAT00000080084, ENSBTAT00000083220	717	85	18413	3.6255	0.282093	0.0473346	0.046386646653162354\
INTERPRO	IPR001606:ARID/BRIGHT DNA-binding domain	5	0.549451	0.0015817	ENSBTAT00000080395, ENSBTAT00000076854, ENSBTAT00000071767, ENSBTAT00000025155, ENSBTAT00000075576	846	14	22027	9.2988	0.879537	0.162672	0.16169866545503409\
UP_SEQ_FEATURE	DOMAIN:ARID	5	0.549451	0.00165028	ENSBTAT00000080395, ENSBTAT00000076854, ENSBTAT00000071767, ENSBTAT00000025155, ENSBTAT00000075576	861	14	22162	9.1928	0.832551	0.0892802	0.08787747261596691\
SMART	SM00501:BRIGHT	5	0.549451	0.00397307	ENSBTAT00000080395, ENSBTAT00000076854, ENSBTAT00000071767, ENSBTAT00000025155, ENSBTAT00000075576	509	14	10276	7.21022	0.734374	0.220505	0.21918098044617756\
\
Annotation Cluster 8	Enrichment Score: 2.8156532351988717\
Category	Term	Count	%	PValue	Genes	List Total	Pop Hits	Pop Total	Fold Enrichment	Bonferroni	Benjamini	FDR\
GOTERM_CC_DIRECT	GO:0022627~cytosolic small ribosomal subunit	15	1.64835	1.1821e-05	ENSBTAT00000075626, ENSBTAT00000027713, ENSBTAT00000021268, ENSBTAT00000069821, ENSBTAT00000026278, ENSBTAT00000003201, ENSBTAT00000079874, ENSBTAT00000008502, ENSBTAT00000027728, ENSBTAT00000018491, ENSBTAT00000012544, ENSBTAT00000010176, ENSBTAT00000025484, ENSBTAT00000018414, ENSBTAT00000063143	817	91	20801	4.19674	0.0062221	0.00106183	0.0010135613768942045\
GOTERM_BP_DIRECT	GO:0000028~ribosomal small subunit assembly	6	0.659341	0.00560664	ENSBTAT00000075626, ENSBTAT00000021268, ENSBTAT00000026278, ENSBTAT00000003201, ENSBTAT00000018414, ENSBTAT00000079874	768	26	16929	5.08684	1	0.995064	0.9943179278697215\
GOTERM_CC_DIRECT	GO:0032040~small-subunit processome	9	0.989011	0.00597763	ENSBTAT00000075626, ENSBTAT00000021268, ENSBTAT00000068491, ENSBTAT00000012993, ENSBTAT00000003201, ENSBTAT00000018414, ENSBTAT00000008502, ENSBTAT00000010317, ENSBTAT00000018491	817	70	20801	3.27346	0.957814	0.157809	0.15063633043559652\
GOTERM_BP_DIRECT	GO:0042274~ribosomal small subunit biogenesis	7	0.769231	0.0137879	ENSBTAT00000075626, ENSBTAT00000021268, ENSBTAT00000003201, ENSBTAT00000018414, ENSBTAT00000008502, ENSBTAT00000010317, ENSBTAT00000018491	768	44	16929	3.50684	1	1	0.9996251874062968\
\
Annotation Cluster 9	Enrichment Score: 2.7108286681879723\
Category	Term	Count	%	PValue	Genes	List Total	Pop Hits	Pop Total	Fold Enrichment	Bonferroni	Benjamini	FDR\
INTERPRO	IPR016197:Chromo domain-like	10	1.0989	2.9005e-06	ENSBTAT00000002955, ENSBTAT00000008198, ENSBTAT00000061268, ENSBTAT00000025155, ENSBTAT00000034967, ENSBTAT00000065179, ENSBTAT00000075576, ENSBTAT00000026607, ENSBTAT00000007283, ENSBTAT00000080084	846	33	22027	7.88989	0.00387046	0.000969491	9.63690026145193E-4\
INTERPRO	IPR023780:Chromo domain	8	0.879121	3.12777e-05	ENSBTAT00000002955, ENSBTAT00000008198, ENSBTAT00000061268, ENSBTAT00000034967, ENSBTAT00000065179, ENSBTAT00000026607, ENSBTAT00000007283, ENSBTAT00000080084	846	25	22027	8.33173	0.0409566	0.00647618	0.006437427130013092\
INTERPRO	IPR000953:Chromo domain/shadow	9	0.989011	3.39067e-05	ENSBTAT00000002955, ENSBTAT00000008198, ENSBTAT00000061268, ENSBTAT00000025155, ENSBTAT00000034967, ENSBTAT00000065179, ENSBTAT00000026607, ENSBTAT00000007283, ENSBTAT00000080084	846	34	22027	6.89205	0.0443218	0.00647618	0.006437427130013092\
UP_SEQ_FEATURE	DOMAIN:Chromo	8	0.879121	9.54553e-05	ENSBTAT00000002955, ENSBTAT00000008198, ENSBTAT00000061268, ENSBTAT00000034967, ENSBTAT00000065179, ENSBTAT00000026607, ENSBTAT00000007283, ENSBTAT00000080084	861	29	22162	7.10064	0.0981324	0.00794482	0.007819990841404428\
SMART	SM00298:CHROMO	9	0.989011	0.000156516	ENSBTAT00000002955, ENSBTAT00000008198, ENSBTAT00000061268, ENSBTAT00000025155, ENSBTAT00000034967, ENSBTAT00000065179, ENSBTAT00000026607, ENSBTAT00000007283, ENSBTAT00000080084	509	33	10276	5.50598	0.0507887	0.0173732	0.017268898968584582\
INTERPRO	IPR001650:Helicase, C-terminal	13	1.42857	0.000824397	ENSBTAT00000002955, ENSBTAT00000019351, ENSBTAT00000070441, ENSBTAT00000017080, ENSBTAT00000026607, ENSBTAT00000061308, ENSBTAT00000013622, ENSBTAT00000080984, ENSBTAT00000008082, ENSBTAT00000034967, ENSBTAT00000018745, ENSBTAT00000065179, ENSBTAT00000080084	846	107	22027	3.16333	0.668018	0.114646	0.11396050153470764\
INTERPRO	IPR014001:Helicase, superfamily 1/2, ATP-binding domain	13	1.42857	0.000972197	ENSBTAT00000002955, ENSBTAT00000019351, ENSBTAT00000070441, ENSBTAT00000017080, ENSBTAT00000026607, ENSBTAT00000061308, ENSBTAT00000013622, ENSBTAT00000080984, ENSBTAT00000008082, ENSBTAT00000034967, ENSBTAT00000018745, ENSBTAT00000065179, ENSBTAT00000080084	846	109	22027	3.10529	0.727594	0.118166	0.11745912075769185\
UP_SEQ_FEATURE	DOMAIN:Helicase C-terminal	13	1.42857	0.000989203	ENSBTAT00000002955, ENSBTAT00000019351, ENSBTAT00000070441, ENSBTAT00000017080, ENSBTAT00000026607, ENSBTAT00000061308, ENSBTAT00000013622, ENSBTAT00000080984, ENSBTAT00000008082, ENSBTAT00000034967, ENSBTAT00000018745, ENSBTAT00000065179, ENSBTAT00000080084	861	108	22162	3.09831	0.657282	0.0594621	0.058527845693114915\
INTERPRO	IPR000330:SNF2-related	7	0.769231	0.00120678	ENSBTAT00000002955, ENSBTAT00000070441, ENSBTAT00000034967, ENSBTAT00000065179, ENSBTAT00000026607, ENSBTAT00000080084, ENSBTAT00000061308	846	32	22027	5.69552	0.800999	0.134456	0.13365138793075865\
UP_SEQ_FEATURE	DOMAIN:Helicase ATP-binding	13	1.42857	0.00158689	ENSBTAT00000002955, ENSBTAT00000019351, ENSBTAT00000070441, ENSBTAT00000017080, ENSBTAT00000026607, ENSBTAT00000061308, ENSBTAT00000013622, ENSBTAT00000080984, ENSBTAT00000008082, ENSBTAT00000034967, ENSBTAT00000018745, ENSBTAT00000065179, ENSBTAT00000080084	861	114	22162	2.93524	0.820643	0.0892802	0.08787747261596691\
GOTERM_MF_DIRECT	GO:0016887~ATPase activity	24	2.63736	0.00194768	ENSBTAT00000002955, ENSBTAT00000070441, ENSBTAT00000070006, ENSBTAT00000070620, ENSBTAT00000078765, ENSBTAT00000077323, ENSBTAT00000023619, ENSBTAT00000007705, ENSBTAT00000052450, ENSBTAT00000076791, ENSBTAT00000026607, ENSBTAT00000061308, ENSBTAT00000013622, ENSBTAT00000035821, ENSBTAT00000080984, ENSBTAT00000067557, ENSBTAT00000008082, ENSBTAT00000061020, ENSBTAT00000034967, ENSBTAT00000084163,…	717	305	18413	2.02077	0.767819	0.112216	0.10996909724559835\
INTERPRO	IPR023779:Chromo domain, conserved site	5	0.549451	0.00427905	ENSBTAT00000008198, ENSBTAT00000061268, ENSBTAT00000034967, ENSBTAT00000065179, ENSBTAT00000007283	846	18	22027	7.2324	0.996764	0.3192	0.31729001699202297\
SMART	SM00490:HELICc	13	1.42857	0.00643698	ENSBTAT00000002955, ENSBTAT00000019351, ENSBTAT00000070441, ENSBTAT00000017080, ENSBTAT00000026607, ENSBTAT00000061308, ENSBTAT00000013622, ENSBTAT00000080984, ENSBTAT00000008082, ENSBTAT00000034967, ENSBTAT00000018745, ENSBTAT00000065179, ENSBTAT00000080084	509	107	10276	2.45282	0.883567	0.288357	0.28662468314048634\
SMART	SM00487:DEXDc	13	1.42857	0.00692748	ENSBTAT00000002955, ENSBTAT00000019351, ENSBTAT00000070441, ENSBTAT00000017080, ENSBTAT00000026607, ENSBTAT00000061308, ENSBTAT00000013622, ENSBTAT00000080984, ENSBTAT00000008082, ENSBTAT00000034967, ENSBTAT00000018745, ENSBTAT00000065179, ENSBTAT00000080084	509	108	10276	2.43011	0.901222	0.288357	0.28662468314048634\
GOTERM_MF_DIRECT	GO:0003678~DNA helicase activity	7	0.769231	0.00843188	ENSBTAT00000002955, ENSBTAT00000008082, ENSBTAT00000034967, ENSBTAT00000065179, ENSBTAT00000026607, ENSBTAT00000080084, ENSBTAT00000061308	717	46	18413	3.90792	0.99824	0.274586	0.2690869257323347\
GOTERM_BP_DIRECT	GO:0006325~chromatin organization	15	1.64835	0.0226396	ENSBTAT00000002955, ENSBTAT00000017097, ENSBTAT00000018453, ENSBTAT00000074742, ENSBTAT00000071767, ENSBTAT00000077523, ENSBTAT00000052450, ENSBTAT00000008198, ENSBTAT00000033494, ENSBTAT00000083404, ENSBTAT00000034967, ENSBTAT00000065179, ENSBTAT00000007283, ENSBTAT00000080084, ENSBTAT00000024084	768	170	16929	1.94497	1	1	0.9996251874062968\
UP_KW_MOLECULAR_FUNCTION	KW-0347~Helicase	9	0.989011	0.0373282	ENSBTAT00000002955, ENSBTAT00000019351, ENSBTAT00000013622, ENSBTAT00000080984, ENSBTAT00000008082, ENSBTAT00000018745, ENSBTAT00000017080, ENSBTAT00000026607, ENSBTAT00000080084	351	113	10361	2.35103	0.955821	0.306092	0.2874274848882339\
INTERPRO	IPR011545:DNA/RNA helicase, DEAD/DEAH box type, N-terminal	6	0.659341	0.108869	ENSBTAT00000019351, ENSBTAT00000013622, ENSBTAT00000080984, ENSBTAT00000008082, ENSBTAT00000018745, ENSBTAT00000017080	846	66	22027	2.36697	1	1	0.9947604790419161\
UP_KW_MOLECULAR_FUNCTION	KW-0156~Chromatin regulator	9	0.989011	0.131739	ENSBTAT00000002955, ENSBTAT00000017097, ENSBTAT00000033494, ENSBTAT00000071767, ENSBTAT00000061581, ENSBTAT00000034967, ENSBTAT00000065179, ENSBTAT00000026607, ENSBTAT00000080084	351	149	10361	1.783	0.999991	0.568556	0.5338883191916509\
GOTERM_MF_DIRECT	GO:0003724~RNA helicase activity	5	0.549451	0.229167	ENSBTAT00000019351, ENSBTAT00000013622, ENSBTAT00000080984, ENSBTAT00000008082, ENSBTAT00000018745	717	63	18413	2.03814	1	1	0.9812834224598931\
\
Annotation Cluster 10	Enrichment Score: 2.2415918553744993\
Category	Term	Count	%	PValue	Genes	List Total	Pop Hits	Pop Total	Fold Enrichment	Bonferroni	Benjamini	FDR\
INTERPRO	IPR011011:Zinc finger, FYVE/PHD-type	15	1.64835	0.000515037	ENSBTAT00000080708, ENSBTAT00000026857, ENSBTAT00000078957, ENSBTAT00000071767, ENSBTAT00000081019, ENSBTAT00000061308, ENSBTAT00000033494, ENSBTAT00000009033, ENSBTAT00000083436, ENSBTAT00000061234, ENSBTAT00000007321, ENSBTAT00000083404, ENSBTAT00000080084, ENSBTAT00000067002, ENSBTAT00000024084	846	131	22027	2.9813	0.497813	0.0860755	0.0855605089106429\
UP_SEQ_FEATURE	DOMAIN:Bromo	8	0.879121	0.000671208	ENSBTAT00000080708, ENSBTAT00000021597, ENSBTAT00000026857, ENSBTAT00000061234, ENSBTAT00000052450, ENSBTAT00000034372, ENSBTAT00000067002, ENSBTAT00000024084	861	39	22162	5.27997	0.516397	0.0439347	0.04324436936882395\
INTERPRO	IPR001487:Bromodomain	8	0.879121	0.000857491	ENSBTAT00000080708, ENSBTAT00000021597, ENSBTAT00000026857, ENSBTAT00000061234, ENSBTAT00000052450, ENSBTAT00000034372, ENSBTAT00000067002, ENSBTAT00000024084	846	41	22027	5.08032	0.682398	0.114646	0.11396050153470764\
INTERPRO	IPR019786:Zinc finger, PHD-type, conserved site	9	0.989011	0.00177988	ENSBTAT00000080708, ENSBTAT00000026857, ENSBTAT00000009033, ENSBTAT00000083436, ENSBTAT00000071767, ENSBTAT00000007321, ENSBTAT00000083404, ENSBTAT00000067002, ENSBTAT00000080084	846	59	22027	3.97169	0.907618	0.169979	0.16896163499990274\
UP_SEQ_FEATURE	DOMAIN:PHD-type	10	1.0989	0.00266105	ENSBTAT00000080708, ENSBTAT00000026857, ENSBTAT00000083436, ENSBTAT00000061234, ENSBTAT00000071767, ENSBTAT00000083404, ENSBTAT00000067002, ENSBTAT00000080084, ENSBTAT00000061308, ENSBTAT00000024084	861	76	22162	3.38682	0.944038	0.137107	0.13495310305182706\
SMART	SM00297:BROMO	8	0.879121	0.00359937	ENSBTAT00000080708, ENSBTAT00000021597, ENSBTAT00000026857, ENSBTAT00000061234, ENSBTAT00000052450, ENSBTAT00000034372, ENSBTAT00000067002, ENSBTAT00000024084	509	41	10276	3.93924	0.699032	0.220505	0.21918098044617756\
INTERPRO	IPR001965:Zinc finger, PHD-type	10	1.0989	0.00380976	ENSBTAT00000080708, ENSBTAT00000026857, ENSBTAT00000083436, ENSBTAT00000061234, ENSBTAT00000071767, ENSBTAT00000007321, ENSBTAT00000083404, ENSBTAT00000067002, ENSBTAT00000080084, ENSBTAT00000024084	846	81	22027	3.2144	0.993924	0.3192	0.31729001699202297\
INTERPRO	IPR019787:Zinc finger, PHD-finger	9	0.989011	0.00571732	ENSBTAT00000080708, ENSBTAT00000026857, ENSBTAT00000083436, ENSBTAT00000061234, ENSBTAT00000071767, ENSBTAT00000083404, ENSBTAT00000067002, ENSBTAT00000080084, ENSBTAT00000024084	846	71	22027	3.30042	0.999532	0.402319	0.399911787880079\
INTERPRO	IPR018501:DDT domain superfamily	3	0.32967	0.0136064	ENSBTAT00000080708, ENSBTAT00000026857, ENSBTAT00000061234	846	5	22027	15.622	1	0.712446	0.7081831593777553\
UP_SEQ_FEATURE	DOMAIN:DDT	3	0.32967	0.0139102	ENSBTAT00000080708, ENSBTAT00000026857, ENSBTAT00000061234	861	5	22162	15.4439	1	0.55744	0.5486817190802412\
INTERPRO	IPR018359:Bromodomain, conserved site	5	0.549451	0.0164082	ENSBTAT00000080708, ENSBTAT00000021597, ENSBTAT00000026857, ENSBTAT00000061234, ENSBTAT00000034372	846	26	22027	5.00705	1	0.783493	0.7788049192108929\
INTERPRO	IPR013083:Zinc finger, RING/FYVE/PHD-type	28	3.07692	0.0180576	ENSBTAT00000026857, ENSBTAT00000078957, ENSBTAT00000071767, ENSBTAT00000048966, ENSBTAT00000002366, ENSBTAT00000015061, ENSBTAT00000076061, ENSBTAT00000056189, ENSBTAT00000012423, ENSBTAT00000061234, ENSBTAT00000007321, ENSBTAT00000083404, ENSBTAT00000067557, ENSBTAT00000061054, ENSBTAT00000061390, ENSBTAT00000024084, ENSBTAT00000080708, ENSBTAT00000066282, ENSBTAT00000026322, ENSBTAT00000081019,…	846	456	22027	1.59874	1	0.823291	0.8183643372852665\
SMART	SM00249:PHD	10	1.0989	0.0181264	ENSBTAT00000080708, ENSBTAT00000026857, ENSBTAT00000083436, ENSBTAT00000061234, ENSBTAT00000071767, ENSBTAT00000007321, ENSBTAT00000083404, ENSBTAT00000067002, ENSBTAT00000080084, ENSBTAT00000024084	509	81	10276	2.49242	0.997738	0.612657	0.6089770140873713\
SMART	SM00571:DDT	3	0.32967	0.0220777	ENSBTAT00000080708, ENSBTAT00000026857, ENSBTAT00000061234	509	5	10276	12.1132	0.999409	0.612657	0.6089770140873713\
KEGG_PATHWAY	bta03082:ATP-dependent chromatin remodeling	9	0.989011	0.0962437	ENSBTAT00000080708, ENSBTAT00000026857, ENSBTAT00000084598, ENSBTAT00000070441, ENSBTAT00000083436, ENSBTAT00000061234, ENSBTAT00000073892, ENSBTAT00000080084, ENSBTAT00000002404	366	119	9288	1.91927	1	0.721828	0.6990331263034844\
\
