# Supplementary material for: Evolutionary adaptations generally reverse phenotypic plasticity to restore ancestral phenotypes during new environment adaptation in cattle
Source: Ecol Evol. 2024 Jun 4;14(6):e11489. doi: 10.1002/ece3.11489 (PMC11150418; doi:10.1002/ece3.11489)
Supplement: Supplementary file 1 — Appendix S1. Appendix S2. Appendix S3. Appendix S4. Appendix S5. [file ECE3-14-e11489-s001.zip › Supplement S4.xlsx]

## Sheet: A) Gene classification
Table S4. A) Number of genes with substantial PC and/or EC change classified as 'reinforcement', 'reversion' and 'overshooting'. B) GO term enrichment analysis performed on the genes classified as 'reinforcement', 'reversion' and 'overshooting'
Gene	Assignement	Gene description
ENSBTAT00000066127	Overshooting	#N/A
ENSBTAT00000021373	Overshooting	radical S-adenosyl methionine domain containing 2(RSAD2)\
ENSBTAT00000049389	Overshooting	interferon induced protein with tetratricopeptide repeats 2(IFIT2)\
ENSBTAT00000069835	Overshooting	interferon induced protein with tetratricopeptide repeats 3(IFIT3)\
ENSBTAT00000025281	Overshooting	TNF superfamily member 10(TNFSF10)\
ENSBTAT00000068206	Overshooting	#N/A
ENSBTAT00000073092	Overshooting	interferon induced protein 44(IFI44)\
ENSBTAT00000027362	Overshooting	HECT and RLD domain containing E3 ubiquitin protein ligase family member 6(HERC6)\
ENSBTAT00000009185	Overshooting	alcohol dehydrogenase 1C (class I), gamma polypeptide(ADH1C)\
ENSBTAT00000072981	Overshooting	cytochrome P450, family 4, subfamily F, polypeptide 2(LOC507016)\
ENSBTAT00000004113	Overshooting	ADAM metallopeptidase with thrombospondin type 1 motif 9(ADAMTS9)\
ENSBTAT00000008644	Overshooting	prolyl 4-hydroxylase subunit alpha 3(P4HA3)\
ENSBTAT00000022257	Overshooting	TOX high mobility group box family member 2(TOX2)\
ENSBTAT00000014968	Overshooting	zinc finger and BTB domain containing 16(ZBTB16)\
ENSBTAT00000014193	Overshooting	angiopoietin like 1(ANGPTL1)\
ENSBTAT00000017073	Overshooting	solute carrier family 5 member 1(SLC5A1)\
ENSBTAT00000008136	Overshooting	FOS like 1, AP-1 transcription factor subunit(FOSL1)\
ENSBTAT00000082718	Overshooting	phosphatase domain containing paladin 1(PALD1)\
ENSBTAT00000018961	Overshooting	unc-5 netrin receptor B(UNC5B)\
ENSBTAT00000025925	Overshooting	NUMB like endocytic adaptor protein(NUMBL)\
ENSBTAT00000074477	Overshooting	splA/ryanodine receptor domain and SOCS box containing 1(SPSB1)\
ENSBTAT00000070787	Overshooting	nuclear factor I C(NFIC)\
ENSBTAT00000008625	Overshooting	vasoactive intestinal peptide receptor 1(VIPR1)\
ENSBTAT00000002448	Overshooting	period circadian regulator 2(PER2)\
ENSBTAT00000018985	Overshooting	Wnt family member 2B(WNT2B)\
ENSBTAT00000007997	Overshooting	matrix metallopeptidase 28(MMP28)\
ENSBTAT00000011978	Overshooting	lysyl oxidase like 1(LOXL1)\
ENSBTAT00000066662	Overshooting	ADAMTS like 2(ADAMTSL2)\
ENSBTAT00000048134	Overshooting	protein disulfide isomerase family A member 2(PDIA2)\
ENSBTAT00000012436	Overshooting	Jun dimerization protein 2(JDP2)\
ENSBTAT00000076163	Overshooting	BCL2 like 1(BCL2L1)\
ENSBTAT00000063495	Overshooting	TLC domain containing 3A(TLCD3A)\
ENSBTAT00000080811	Overshooting	filamin C(FLNC)\
ENSBTAT00000069182	Overshooting	KLF transcription factor 15(KLF15)\
ENSBTAT00000018843	Overshooting	RRAD and GEM like GTPase 1(REM1)\
ENSBTAT00000083510	Overshooting	collagen type IV alpha 2 chain(COL4A2)\
ENSBTAT00000064387	Overshooting	FKBP prolyl isomerase 5(FKBP5)\
ENSBTAT00000028574	Overshooting	MAF bZIP transcription factor F(MAFF)\
ENSBTAT00000075534	Overshooting	TRIO and F-actin binding protein(TRIOBP)\
ENSBTAT00000015389	Overshooting	carbohydrate sulfotransferase 2(CHST2)\
ENSBTAT00000020627	Overshooting	solute carrier family 11 member 1(SLC11A1)\
ENSBTAT00000082669	Overshooting	Y-box binding protein 3(YBX3)\
ENSBTAT00000011066	Overshooting	MYC proto-oncogene, bHLH transcription factor(MYC)\
ENSBTAT00000005575	Overshooting	ornithine decarboxylase 1(ODC1)\
ENSBTAT00000072421	Overshooting	cysteine and serine rich nuclear protein 1(CSRNP1)\
ENSBTAT00000054173	Overshooting	adrenoceptor alpha 2A(ADRA2A)\
ENSBTAT00000001108	Overshooting	keratin 8(KRT8)\
ENSBTAT00000003055	Overshooting	apolipoprotein L domain containing 1(APOLD1)\
ENSBTAT00000011001	Overshooting	cyclin dependent kinase inhibitor 1A(CDKN1A)\
ENSBTAT00000015200	Overshooting	salt inducible kinase 1(SIK1)\
ENSBTAT00000001810	Overshooting	claudin 3(CLDN3)\
ENSBTAT00000037275	Overshooting	claudin 4(CLDN4)\
ENSBTAT00000022183	Overshooting	NFKB inhibitor alpha(NFKBIA)\
ENSBTAT00000020266	Reinforcement	ribosomal protein L10(RPL10)\
ENSBTAT00000023872	Reinforcement	ribosomal protein L17(RPL17)\
ENSBTAT00000006474	Reinforcement	cytochrome c oxidase subunit 8A, mitochondrial(LOC783202)\
ENSBTAT00000016279	Reinforcement	ribosomal protein L5(RPL5)\
ENSBTAT00000066555	Reinforcement	S100 calcium binding protein A8(S100A8)\
ENSBTAT00000034054	Reinforcement	Fc epsilon receptor Ig(FCER1G)\
ENSBTAT00000011382	Reinforcement	coronin 1A(CORO1A)\
ENSBTAT00000010366	Reinforcement	interferon-induced protein with tetratricopeptide repeats 1(LOC100139670)\
ENSBTAT00000068364	Reinforcement	S100 calcium binding protein A9(S100A9)\
ENSBTAT00000051987	Reinforcement	purine nucleoside phosphorylase(LOC790312)\
ENSBTAT00000031066	Reinforcement	interferon induced protein 44 like(IFI44L)\
ENSBTAT00000022955	Reinforcement	leucine rich repeat containing 25(LRRC25)\
ENSBTAT00000064052	Reinforcement	interleukin 18 binding protein(IL18BP)\
ENSBTAT00000026429	Reinforcement	sialic acid-binding Ig-like lectin 14(LOC614923)\
ENSBTAT00000015004	Reinforcement	tubulin alpha-1 chain(LOC782966)\
ENSBTAT00000001854	Reinforcement	potassium channel tetramerization domain containing 12(KCTD12)\
ENSBTAT00000077596	Reinforcement	lymphocyte activating 3(LAG3)\
ENSBTAT00000081714	Reinforcement	folate receptor gamma(FOLR3)\
ENSBTAT00000020786	Reinforcement	EP300 interacting inhibitor of differentiation 2(EID2)\
ENSBTAT00000081989	Reinforcement	adrenomedullin 5 (putative)(ADM5)\
ENSBTAT00000000511	Reinforcement	Pim-1 proto-oncogene, serine/threonine kinase(PIM1)\
ENSBTAT00000003173	Reinforcement	marker of proliferation Ki-67(MKI67)\
ENSBTAT00000064188	Reinforcement	NADH:ubiquinone oxidoreductase subunit A2(NDUFA2)\
ENSBTAT00000072313	Reinforcement	SRC proto-oncogene, non-receptor tyrosine kinase(SRC)\
ENSBTAT00000083936	Reinforcement	interleukin 27(IL27)\
ENSBTAT00000078996	Reinforcement	#N/A
ENSBTAT00000006285	Reinforcement	meteorin like, glial cell differentiation regulator(METRNL)\
ENSBTAT00000080353	Reinforcement	CYFIP related Rac1 interactor B(CYRIB)\
ENSBTAT00000061367	Reinforcement	DNA topoisomerase II alpha(TOP2A)\
ENSBTAT00000038460	Reinforcement	ATP synthase membrane subunit j(ATP5MJ)\
ENSBTAT00000087115	Reinforcement	#N/A
ENSBTAT00000028937	Reinforcement	Spi-1 proto-oncogene(SPI1)\
ENSBTAT00000078219	Reinforcement	ubiquitin conjugating enzyme E2 S(UBE2S)\
ENSBTAT00000044771	Reinforcement	shugoshin 2(SGO2)\
ENSBTAT00000046231	Reinforcement	structural maintenance of chromosomes 3(SMC3)\
ENSBTAT00000066593	Reinforcement	sialic acid-binding Ig-like lectin 5(LOC100300478)\
ENSBTAT00000004279	Reinforcement	neutrophil cytosolic factor 1(NCF1)\
ENSBTAT00000084701	Reinforcement	La ribonucleoprotein 7, transcriptional regulator(LARP7)\
ENSBTAT00000016629	Reinforcement	amyloid beta precursor protein binding family B member 1 interacting protein(APBB1IP)\
ENSBTAT00000017097	Reinforcement	DEK proto-oncogene(DEK)\
ENSBTAT00000078895	Reinforcement	histone H3-like centromeric protein A(LOC782601)\
ENSBTAT00000019331	Reinforcement	C-type lectin domain containing 7A(CLEC7A)\
ENSBTAT00000033814	Reinforcement	ubiquitin specific peptidase 8(USP8)\
ENSBTAT00000064143	Reinforcement	TNFAIP3 interacting protein 3(TNIP3)\
ENSBTAT00000011776	Reinforcement	serine dehydratase like(SDSL)\
ENSBTAT00000017527	Reinforcement	cytotoxic T-lymphocyte associated protein 4(CTLA4)\
ENSBTAT00000078289	Reinforcement	#N/A
ENSBTAT00000069684	Reinforcement	myeloid-associated differentiation marker-like(LOC512617)\
ENSBTAT00000071786	Reinforcement	tubulin alpha-1C chain(LOC100141266)\
ENSBTAT00000033913	Reinforcement	centromere protein F(CENPF)\
ENSBTAT00000081920	Reinforcement	adhesion G protein-coupled receptor E2(LOC100337213)\
ENSBTAT00000080218	Reinforcement	YjeF N-terminal domain containing 3(YJEFN3)\
ENSBTAT00000080914	Reinforcement	interleukin 21 receptor(IL21R)\
ENSBTAT00000011562	Reinforcement	structural maintenance of chromosomes 2(SMC2)\
ENSBTAT00000027254	Reinforcement	ubiquitin specific peptidase 1(USP1)\
ENSBTAT00000004925	Reinforcement	DnaJ heat shock protein family (Hsp40) member C2(DNAJC2)\
ENSBTAT00000055589	Reinforcement	cell division cycle and apoptosis regulator 1(CCAR1)\
ENSBTAT00000043682	Reinforcement	SAM and HD domain containing deoxynucleoside triphosphate triphosphohydrolase 1(SAMHD1)\
ENSBTAT00000016137	Reinforcement	ceruloplasmin(CP)\
ENSBTAT00000003380	Reinforcement	MIS18 binding protein 1(MIS18BP1)\
ENSBTAT00000017333	Reinforcement	phospholipase A2, membrane associated(LOC615045)\
ENSBTAT00000024127	Reinforcement	kinesin family member 5C(KIF5C)\
ENSBTAT00000011898	Reinforcement	centromere protein E(CENPE)\
ENSBTAT00000076380	Reinforcement	small nuclear ribonucleoprotein E-like(LOC112442676)\
ENSBTAT00000028509	Reinforcement	angiopoietin like 3(ANGPTL3)\
ENSBTAT00000063811	Reinforcement	THO complex subunit 2(LOC100299503)\
ENSBTAT00000040300	Reinforcement	cytochrome P450 family 2 subfamily C member 90(CYP2C90)\
ENSBTAT00000076879	Reinforcement	UDP glucuronosyltransferase 1 family, polypeptide A6(UGT1A6)\
ENSBTAT00000061522	Reinforcement	nectin cell adhesion molecule 1(NECTIN1)\
ENSBTAT00000071096	Reinforcement	BCR activator of RhoGEF and GTPase(BCR)\
ENSBTAT00000066987	Reinforcement	6-phosphofructo-2-kinase/fructose-2,6-biphosphatase 3(PFKFB3)\
ENSBTAT00000063548	Reinforcement	family with sequence similarity 107 member A(FAM107A)\
ENSBTAT00000020864	Reinforcement	hes related family bHLH transcription factor with YRPW motif 1(HEY1)\
ENSBTAT00000069245	Reinforcement	keratin 80(KRT80)\
ENSBTAT00000076120	Reinforcement	VPS37B subunit of ESCRT-I(VPS37B)\
ENSBTAT00000016206	Reinforcement	chondroitin sulfate proteoglycan 4(CSPG4)\
ENSBTAT00000021593	Reinforcement	KLF transcription factor 9(KLF9)\
ENSBTAT00000002357	Reinforcement	synaptotagmin 4(SYT4)\
ENSBTAT00000028277	Reinforcement	cryptochrome circadian regulator 2(CRY2)\
ENSBTAT00000001893	Reinforcement	tenascin XB(TNXB)\
ENSBTAT00000019113	Reinforcement	transmembrane and coiled-coil domain family 3(TMCC3)\
ENSBTAT00000085976	Reinforcement	Wnt family member 4(WNT4)\
ENSBTAT00000081881	Reinforcement	tumor protein p53 inducible nuclear protein 2(TP53INP2)\
ENSBTAT00000068895	Reinforcement	CDC42 effector protein 4(CDC42EP4)\
ENSBTAT00000005141	Reinforcement	PNKD metallo-beta-lactamase domain containing(PNKD)\
ENSBTAT00000005486	Reinforcement	MLX interacting protein(MLXIP)\
ENSBTAT00000064278	Reinforcement	coiled-coil domain containing 188(CCDC188)\
ENSBTAT00000023769	Reinforcement	leucine rich repeat containing 3(LRRC3)\
ENSBTAT00000066839	Reinforcement	pleckstrin homology like domain family B member 1(PHLDB1)\
ENSBTAT00000022744	Reinforcement	heparan sulfate proteoglycan 2(HSPG2)\
ENSBTAT00000005777	Reinforcement	CD320 molecule(CD320)\
ENSBTAT00000028221	Reinforcement	cysteine rich secretory protein LCCL domain containing 2(CRISPLD2)\
ENSBTAT00000084046	Reinforcement	TSC22 domain family member 3(TSC22D3)\
ENSBTAT00000032910	Reinforcement	FOS like 2, AP-1 transcription factor subunit(FOSL2)\
ENSBTAT00000008228	Reinforcement	C1q and TNF related 1(C1QTNF1)\
ENSBTAT00000050559	Reinforcement	epithelial membrane protein 1(EMP1)\
ENSBTAT00000000612	Reinforcement	hyaluronidase 2(HYAL2)\
ENSBTAT00000083900	Reinforcement	tubulointerstitial nephritis antigen like 1(TINAGL1)\
ENSBTAT00000080132	Reinforcement	N-acetyltransferase 8 like(NAT8L)\
ENSBTAT00000017600	Reinforcement	snail family transcriptional repressor 2(SNAI2)\
ENSBTAT00000045994	Reinforcement	chemokine (C-X-C motif) ligand 3(CXCL3)\
ENSBTAT00000002229	Reinforcement	arrestin domain containing 2(ARRDC2)\
ENSBTAT00000008130	Reinforcement	microfibril associated protein 4(MFAP4)\
ENSBTAT00000024157	Reinforcement	myeloid associated differentiation marker(MYADM)\
ENSBTAT00000003460	Reversion	DEPP autophagy regulator 1(DEPP1)\
ENSBTAT00000077876	Reversion	prostaglandin D2 synthase(PTGDS)\
ENSBTAT00000026053	Reversion	progesterone receptor membrane component 1(PGRMC1)\
ENSBTAT00000015883	Reversion	#N/A
ENSBTAT00000037080	Reversion	LRAT domain containing 2(LRATD2)\
ENSBTAT00000032988	Reversion	#N/A
ENSBTAT00000049076	Reversion	paraoxonase 3(PON3)\
ENSBTAT00000054074	Reversion	apolipoprotein L, 3-like(LOC510193)\
ENSBTAT00000073362	Reversion	#N/A
ENSBTAT00000074307	Reversion	tetraspanin 6(TSPAN6)\
ENSBTAT00000046354	Reversion	glutathione S-transferase alpha 2(GSTA2)\
ENSBTAT00000004758	Reversion	nuclear receptor subfamily 4 group A member 2(NR4A2)\
ENSBTAT00000011888	Reversion	NADPH oxidase 5(NOX5)\
ENSBTAT00000068445	Reversion	annexin A8-like 1(ANXA8L1)\
ENSBTAT00000082364	Reversion	inhibin subunit beta B(INHBB)\
ENSBTAT00000038392	Reversion	CD1e molecule(CD1E)\
ENSBTAT00000017167	Reversion	cysteine-rich secretory protein 3(CRISP3)\
ENSBTAT00000081594	Reversion	glutamate-cysteine ligase catalytic subunit(GCLC)\
ENSBTAT00000061219	Reversion	MYC target 1(MYCT1)\
ENSBTAT00000007841	Reversion	hydroxysteroid 17-beta dehydrogenase 7(HSD17B7)\
ENSBTAT00000035350	Reversion	ephrin B2(EFNB2)\
ENSBTAT00000084424	Reversion	pancreatic trypsin inhibitor(PTI)\
ENSBTAT00000074017	Reversion	spleen trypsin inhibitor(LOC404103)\
ENSBTAT00000003751	Reversion	macrophage scavenger receptor 1(MSR1)\
ENSBTAT00000000079	Reversion	fatty acid binding protein 4, adipocyte(FABP4)\
ENSBTAT00000072099	Reversion	interleukin 17 receptor B(IL17RB)\
ENSBTAT00000012714	Reversion	dynein regulatory complex subunit 1(DRC1)\
ENSBTAT00000078813	Reversion	SH3 domain binding glutamate rich protein like 2(SH3BGRL2)\
ENSBTAT00000027416	Reversion	signal peptide, CUB domain and EGF like domain containing 2(SCUBE2)\
ENSBTAT00000074100	Reversion	5'-nucleotidase ecto(NT5E)\
ENSBTAT00000084598	Reversion	H2A clustered histone 20(H2AC20)\
ENSBTAT00000005810	Reversion	chordin like 1(CHRDL1)\
ENSBTAT00000061225	Reversion	solute carrier family 17 member 5(SLC17A5)\
ENSBTAT00000063575	Reversion	angiotensin II receptor type 1(AGTR1)\
ENSBTAT00000056296	Reversion	trappin 5(LOC407163)\
ENSBTAT00000074927	Reversion	transmembrane protein 237(TMEM237)\
ENSBTAT00000002834	Reversion	chromosome 25 C16orf89 homolog(C25H16orf89)\
ENSBTAT00000079710	Reversion	DAZ interacting zinc finger protein 1 like(DZIP1L)\
ENSBTAT00000017242	Reversion	dickkopf WNT signaling pathway inhibitor 2(DKK2)\
ENSBTAT00000083692	Reversion	A-kinase anchoring protein 7(AKAP7)\
ENSBTAT00000085000	Reversion	transient receptor potential cation channel subfamily V member 4(TRPV4)\
ENSBTAT00000001704	Reversion	lactotransferrin(LTF)\
ENSBTAT00000042776	Reversion	lipocalin like 1(LCNL1)\
ENSBTAT00000078839	Reversion	protocadherin alpha 13(PCDHA13)\
ENSBTAT00000029246	Reversion	Rho GTPase activating protein 44(ARHGAP44)\
ENSBTAT00000080713	Reversion	ATP-dependent translocase ABCB1(ABCB1)\
ENSBTAT00000069677	Reversion	apelin receptor early endogenous ligand(APELA)\
ENSBTAT00000018687	Reversion	LIM domain binding 2(LDB2)\
ENSBTAT00000010972	Reversion	glutamyl aminopeptidase(ENPEP)\
ENSBTAT00000048333	Reversion	fibroblast growth factor 13(FGF13)\
ENSBTAT00000085215	Reversion	synapse differentiation inducing 1 like(SYNDIG1L)\
ENSBTAT00000022459	Reversion	leucine rich repeat transmembrane neuronal 3(LRRTM3)\
ENSBTAT00000075597	Reversion	fibroblast growth factor 13-like(LOC112445031)\
ENSBTAT00000027159	Reversion	cytochrome P450 family 2 subfamily C member 87(CYP2C87)\
ENSBTAT00000032016	Reversion	solute carrier family 7 member 14(SLC7A14)\
ENSBTAT00000020342	Reversion	B cell scaffold protein with ankyrin repeats 1(BANK1)\
ENSBTAT00000030539	Reversion	protein kinase cGMP-dependent 1(PRKG1)\
ENSBTAT00000014357	Reversion	phosphatidylinositol specific phospholipase C X domain containing 3(PLCXD3)\
ENSBTAT00000007461	Reversion	transmembrane protein 130(TMEM130)\
ENSBTAT00000030247	Reversion	histone cluster 1, H4d(HIST1H4D)\
ENSBTAT00000061510	Reversion	RNA binding motif single stranded interacting protein 3(RBMS3)\
ENSBTAT00000035857	Reversion	dual oxidase maturation factor 1(DUOXA1)\
ENSBTAT00000013209	Reversion	spermatogenesis associated 45(SPATA45)\
ENSBTAT00000028426	Reversion	transmembrane 4 L six family member 20(TM4SF20)\
ENSBTAT00000024789	Reversion	CWF19 like cell cycle control factor 2(CWF19L2)\
ENSBTAT00000081482	Reversion	NOVA alternative splicing regulator 1(NOVA1)\
ENSBTAT00000013661	Reversion	enamelin(ENAM)\
ENSBTAT00000081940	Reversion	paired box 5(PAX5)\
ENSBTAT00000012423	Reversion	RB binding protein 6, ubiquitin ligase(RBBP6)\
ENSBTAT00000067812	Reversion	#N/A
ENSBTAT00000011279	Reversion	POU class 2 homeobox 2(POU2F2)\
ENSBTAT00000061592	Reversion	centriolin(CNTRL)\
ENSBTAT00000072583	Reversion	#N/A
ENSBTAT00000022392	Reversion	LHFPL tetraspan subfamily member 5(LHFPL5)\
ENSBTAT00000002081	Reversion	solute carrier family 4 member 1(SLC4A1)\
ENSBTAT00000003086	Reversion	DEAD-box helicase 10(DDX10)\
ENSBTAT00000025865	Reversion	potassium channel tetramerization domain containing 4(KCTD4)\
ENSBTAT00000080611	Reversion	#N/A
ENSBTAT00000074645	Reversion	diaphanous related formin 2(DIAPH2)\
ENSBTAT00000071772	Reversion	#N/A
ENSBTAT00000081254	Reversion	protein phosphatase 1 regulatory subunit 9A(PPP1R9A)\
ENSBTAT00000084278	Reversion	diaphanous related formin 2(DIAPH2)\
ENSBTAT00000067615	Reversion	centrosomal protein 83(CEP83)\
ENSBTAT00000078549	Reversion	RE1 silencing transcription factor B(RESTB)\
ENSBTAT00000007525	Reversion	indoleamine 2,3-dioxygenase 2(IDO2)\
ENSBTAT00000083316	Reversion	dystrophin(DMD)\
ENSBTAT00000040289	Reversion	ecotropic viral integration site 5(EVI5)\
ENSBTAT00000019866	Reversion	semaphorin 3E(SEMA3E)\
ENSBTAT00000073512	Reversion	#N/A
ENSBTAT00000070851	Reversion	oxysterol binding protein like 8(OSBPL8)\
ENSBTAT00000087308	Reversion	HECT and RLD domain containing E3 ubiquitin protein ligase family member 1(HERC1)\
ENSBTAT00000076790	Reversion	#N/A
ENSBTAT00000066511	Reversion	#N/A
ENSBTAT00000004304	Reversion	tubulin tyrosine ligase like 7(TTLL7)\
ENSBTAT00000075763	Reversion	#N/A
ENSBTAT00000040242	Reversion	leucine rich repeats and IQ motif containing 1(LRRIQ1)\
ENSBTAT00000029170	Reversion	R-spondin 4(RSPO4)\
ENSBTAT00000018162	Reversion	potassium voltage-gated channel modifier subfamily G member 2(KCNG2)\
ENSBTAT00000086603	Reversion	POU class 2 homeobox 1(POU2F1)\
ENSBTAT00000027870	Reversion	protein kinase C beta(PRKCB)\
ENSBTAT00000067685	Reversion	#N/A
ENSBTAT00000004386	Reversion	centrosomal protein 162(CEP162)\
ENSBTAT00000082985	Reversion	#N/A
ENSBTAT00000014945	Reversion	RAD50 double strand break repair protein(RAD50)\
ENSBTAT00000085691	Reversion	upstream transcription factor family member 3(USF3)\
ENSBTAT00000081726	Reversion	CDC42 binding protein kinase alpha(CDC42BPA)\
ENSBTAT00000084033	Reversion	#N/A
ENSBTAT00000054262	Reversion	mastermind like transcriptional coactivator 2(MAML2)\
ENSBTAT00000084009	Reversion	lipocalin-1(LOC511158)\
ENSBTAT00000014617	Reversion	IKAROS family zinc finger 3(IKZF3)\
ENSBTAT00000021597	Reversion	bromodomain and WD repeat domain containing 3(BRWD3)\
ENSBTAT00000074214	Reversion	#N/A
ENSBTAT00000008026	Reversion	SMC5-SMC6 complex localization factor 1(SLF1)\
ENSBTAT00000075773	Reversion	nuclear factor I A(NFIA)\
ENSBTAT00000075242	Reversion	#N/A
ENSBTAT00000032984	Reversion	kinesin family member 20B(KIF20B)\
ENSBTAT00000069389	Reversion	SCAN domain-containing protein 1-like(LOC101906266)\
ENSBTAT00000061226	Reversion	junction mediating and regulatory protein, p53 cofactor(JMY)\
ENSBTAT00000078982	Reversion	AP2 associated kinase 1(AAK1)\
ENSBTAT00000026887	Reversion	coiled-coil domain containing 18(CCDC18)\
ENSBTAT00000011368	Reversion	sterile alpha motif domain containing 8(SAMD8)\
ENSBTAT00000075387	Reversion	alpha kinase 2(ALPK2)\
ENSBTAT00000005889	Reversion	ubinuclein 2(UBN2)\
ENSBTAT00000002067	Reversion	jumonji domain containing 1C(JMJD1C)\
ENSBTAT00000007037	Reversion	crystallin beta A1(CRYBA1)\
ENSBTAT00000083365	Reversion	#N/A
ENSBTAT00000003598	Reversion	chromosome 5 C12orf71 homolog(C5H12orf71)\
ENSBTAT00000066460	Reversion	#N/A
ENSBTAT00000065330	Reversion	serpin B4(LOC786348)\
ENSBTAT00000027514	Reversion	zinc finger CCCH-type containing 6(ZC3H6)\
ENSBTAT00000081390	Reversion	filamin A interacting protein 1(FILIP1)\
ENSBTAT00000080552	Reversion	#N/A
ENSBTAT00000082583	Reversion	#N/A
ENSBTAT00000070006	Reversion	structural maintenance of chromosomes 5(SMC5)\
ENSBTAT00000011039	Reversion	#N/A
ENSBTAT00000076651	Reversion	#N/A
ENSBTAT00000026322	Reversion	E3 ubiquitin-protein ligase RLIM(LOC521092)\
ENSBTAT00000086643	Reversion	#N/A
ENSBTAT00000074696	Reversion	ADP ribosylation factor 4(ARF4)\
ENSBTAT00000075192	Reversion	#N/A
ENSBTAT00000016866	Reversion	glutathione S-transferase Mu 1(LOC100295687)\
ENSBTAT00000084777	Reversion	#N/A
ENSBTAT00000011234	Reversion	nuclear factor I B(NFIB)\
ENSBTAT00000052450	Reversion	ATPase family AAA domain containing 2(ATAD2)\
ENSBTAT00000083078	Reversion	#N/A
ENSBTAT00000072527	Reversion	mannosidase alpha class 1A member 2(MAN1A2)\
ENSBTAT00000053413	Reversion	SP140 nuclear body protein-like(SP140L)\
ENSBTAT00000079654	Reversion	mitogen-activated protein kinase kinase kinase 20(MAP3K20)\
ENSBTAT00000081024	Reversion	#N/A
ENSBTAT00000081676	Reversion	#N/A
ENSBTAT00000066390	Reversion	homeobox containing 1(HMBOX1)\
ENSBTAT00000076055	Reversion	#N/A
ENSBTAT00000015318	Reversion	5'-3' exoribonuclease 1(XRN1)\
ENSBTAT00000085067	Reversion	#N/A
ENSBTAT00000037722	Reversion	phosphatase and actin regulator 2(PHACTR2)\
ENSBTAT00000077144	Reversion	#N/A
ENSBTAT00000010631	Reversion	centrosomal protein 350(CEP350)\
ENSBTAT00000073892	Reversion	INO80 complex subunit D(INO80D)\
ENSBTAT00000079643	Reversion	#N/A
ENSBTAT00000069424	Reversion	#N/A
ENSBTAT00000071445	Reversion	#N/A
ENSBTAT00000077203	Reversion	#N/A
ENSBTAT00000086034	Reversion	#N/A
ENSBTAT00000001093	Reversion	TAO kinase 1(TAOK1)\
ENSBTAT00000061234	Reversion	bromodomain adjacent to zinc finger domain 2B(BAZ2B)\
ENSBTAT00000069133	Reversion	#N/A
ENSBTAT00000085719	Reversion	Abelson helper integration site 1(AHI1)\
ENSBTAT00000077741	Reversion	#N/A
ENSBTAT00000068690	Reversion	#N/A
ENSBTAT00000080339	Reversion	#N/A
ENSBTAT00000064851	Reversion	histone H4-like(LOC100847716)\
ENSBTAT00000015757	Reversion	transmembrane protein 252(TMEM252)\
ENSBTAT00000017179	Reversion	centrosomal protein 85 like(CEP85L)\
ENSBTAT00000067853	Reversion	#N/A
ENSBTAT00000081143	Reversion	#N/A
ENSBTAT00000081846	Reversion	#N/A
ENSBTAT00000008082	Reversion	DEAH-box helicase 36(DHX36)\
ENSBTAT00000072011	Reversion	#N/A
ENSBTAT00000027177	Reversion	ADP ribosylation factor like GTPase 13A(ARL13A)\
ENSBTAT00000068883	Reversion	#N/A
ENSBTAT00000073244	Reversion	#N/A
ENSBTAT00000013618	Reversion	par-3 family cell polarity regulator beta(PARD3B)\
ENSBTAT00000078790	Reversion	#N/A
ENSBTAT00000087468	Reversion	#N/A
ENSBTAT00000087474	Reversion	#N/A
ENSBTAT00000079674	Reversion	#N/A
ENSBTAT00000084177	Reversion	#N/A
ENSBTAT00000012480	Reversion	ALF transcription elongation factor 4(AFF4)\
ENSBTAT00000011165	Reversion	olfactory receptor family 1 subfamily D member 3B(OR1D3B)\
ENSBTAT00000069180	Reversion	#N/A
ENSBTAT00000035821	Reversion	kinesin family member 3A(KIF3A)\
ENSBTAT00000086195	Reversion	#N/A
ENSBTAT00000075726	Reversion	#N/A
ENSBTAT00000046397	Reversion	S-phase cyclin A associated protein in the ER(SCAPER)\
ENSBTAT00000007705	Reversion	structural maintenance of chromosomes 4(SMC4)\
ENSBTAT00000000200	Reversion	NEDD4 binding protein 2(N4BP2)\
ENSBTAT00000075145	Reversion	mitogen-activated protein kinase kinase kinase kinase 1(MAP4K1)\
ENSBTAT00000061482	Reversion	centrosomal protein 112(CEP112)\
ENSBTAT00000082252	Reversion	#N/A
ENSBTAT00000070093	Reversion	#N/A
ENSBTAT00000027997	Reversion	replication timing regulatory factor 1(RIF1)\
ENSBTAT00000018866	Reversion	leucine rich repeat transmembrane neuronal 2(LRRTM2)\
ENSBTAT00000022145	Reversion	cyclin D2(CCND2)\
ENSBTAT00000025760	Reversion	nuclear speckle splicing regulatory protein 1(NSRP1)\
ENSBTAT00000071759	Reversion	#N/A
ENSBTAT00000077098	Reversion	#N/A
ENSBTAT00000082346	Reversion	#N/A
ENSBTAT00000012740	Reversion	utrophin(UTRN)\
ENSBTAT00000007781	Reversion	ankyrin repeat and BTB domain containing 2(ABTB2)\
ENSBTAT00000071224	Reversion	transcription factor 4(TCF4)\
ENSBTAT00000074714	Reversion	hook microtubule tethering protein 3(HOOK3)\
ENSBTAT00000076508	Reversion	uncharacterized LOC112443502(LOC112443502)\
ENSBTAT00000075557	Reversion	UPF2 regulator of nonsense mediated mRNA decay(UPF2)\
ENSBTAT00000080893	Reversion	#N/A
ENSBTAT00000015037	Reversion	caspase 8 associated protein 2(CASP8AP2)\
ENSBTAT00000075359	Reversion	SRSF protein kinase 2(SRPK2)\
ENSBTAT00000077278	Reversion	#N/A
ENSBTAT00000065179	Reversion	chromodomain helicase DNA binding protein 2(CHD2)\
ENSBTAT00000023651	Reversion	Fc receptor like 6(FCRL6)\
ENSBTAT00000072457	Reversion	homeodomain interacting protein kinase 2(HIPK2)\
ENSBTAT00000075308	Reversion	#N/A
ENSBTAT00000020914	Reversion	round spermatid basic protein 1 like(RSBN1L)\
ENSBTAT00000020129	Reversion	NIPBL cohesin loading factor(NIPBL)\
ENSBTAT00000022622	Reversion	ankyrin repeat domain containing 26(ANKRD26)\
ENSBTAT00000007321	Reversion	PHD finger protein 20(PHF20)\
ENSBTAT00000083530	Reversion	#N/A
ENSBTAT00000065436	Reversion	#N/A
ENSBTAT00000024303	Reversion	structural maintenance of chromosomes 6(SMC6)\
ENSBTAT00000065187	Reversion	CREB3 regulatory factor(CREBRF)\
ENSBTAT00000019338	Reversion	niban apoptosis regulator 1(NIBAN1)\
ENSBTAT00000070738	Reversion	#N/A
ENSBTAT00000050511	Reversion	tetratricopeptide repeat domain 3(TTC3)\
ENSBTAT00000085462	Reversion	#N/A
ENSBTAT00000082500	Reversion	#N/A
ENSBTAT00000068656	Reversion	#N/A
ENSBTAT00000069861	Reversion	chromosome 8 C9orf131 homolog(C8H9orf131)\
ENSBTAT00000074701	Reversion	#N/A
ENSBTAT00000077526	Reversion	#N/A
ENSBTAT00000054432	Reversion	#N/A
ENSBTAT00000012090	Reversion	hydroxysteroid 17-beta dehydrogenase 14(HSD17B14)\
ENSBTAT00000068521	Reversion	BBX high mobility group box domain containing(BBX)\
ENSBTAT00000064161	Reversion	zinc finger protein 292(ZNF292)\
ENSBTAT00000009384	Reversion	ESF1 nucleolar pre-rRNA processing protein homolog(ESF1)\
ENSBTAT00000069504	Reversion	HMG-box containing 4(HMGXB4)\
ENSBTAT00000006467	Reversion	ankyrin repeat domain 17(ANKRD17)\
ENSBTAT00000050682	Reversion	SREK1 interacting protein 1(SREK1IP1)\
ENSBTAT00000077810	Reversion	#N/A
ENSBTAT00000046850	Reversion	TATA element modulatory factor 1(TMF1)\
ENSBTAT00000083733	Reversion	#N/A
ENSBTAT00000063790	Reversion	putative ANKRD40 C-terminal-like protein(LOC132342949)\
ENSBTAT00000067893	Reversion	#N/A
ENSBTAT00000037230	Reversion	mitochondrial fission factor(MFF)\
ENSBTAT00000080007	Reversion	#N/A
ENSBTAT00000045040	Reversion	#N/A
ENSBTAT00000086667	Reversion	microtubule associated protein 1B(MAP1B)\
ENSBTAT00000009298	Reversion	zinc finger with KRAB and SCAN domains 8(ZKSCAN8)\
ENSBTAT00000007589	Reversion	phosphoglucomutase 2(PGM2)\
ENSBTAT00000066270	Reversion	interleukin 17 receptor E like(IL17REL)\
ENSBTAT00000069587	Reversion	#N/A
ENSBTAT00000068078	Reversion	POU domain, class 5, transcription factor 1-like(LOC132345822)\
ENSBTAT00000019489	Reversion	zinc finger homeobox 3(ZFHX3)\
ENSBTAT00000070653	Reversion	#N/A
ENSBTAT00000077333	Reversion	#N/A
ENSBTAT00000015463	Reversion	RNA binding motif protein 27(RBM27)\
ENSBTAT00000068708	Reversion	#N/A
ENSBTAT00000072308	Reversion	#N/A
ENSBTAT00000070285	Reversion	muscleblind like splicing regulator 2(MBNL2)\
ENSBTAT00000043559	Reversion	podocalyxin like 2(PODXL2)\
ENSBTAT00000016444	Reversion	MINDY lysine 48 deubiquitinase 2(MINDY2)\
ENSBTAT00000026134	Reversion	round spermatid basic protein 1(RSBN1)\
ENSBTAT00000002955	Reversion	chromodomain helicase DNA binding protein 9(CHD9)\
ENSBTAT00000080299	Reversion	family with sequence similarity 133 member B(FAM133B)\
ENSBTAT00000065107	Reversion	retrotransposon Gag like 1(RTL1)\
ENSBTAT00000022276	Reversion	myosin VI(MYO6)\
ENSBTAT00000066864	Reversion	nuclear export mediator factor(NEMF)\
ENSBTAT00000018000	Reversion	purinergic receptor P2Y11(P2RY11)\
ENSBTAT00000031607	Reversion	coiled-coil domain containing 186(CCDC186)\
ENSBTAT00000075576	Reversion	AT-rich interaction domain 4B(ARID4B)\
ENSBTAT00000043826	Reversion	UDP-glucose ceramide glucosyltransferase(UGCG)\
ENSBTAT00000001953	Reversion	FYN binding protein 1(FYB1)\
ENSBTAT00000006826	Reversion	RNA binding motif single stranded interacting protein 1(RBMS1)\
ENSBTAT00000024208	Reversion	cystatin B (stefin B)(LOC512805)\
ENSBTAT00000017080	Reversion	dicer 1, ribonuclease III(DICER1)\
ENSBTAT00000009630	Reversion	splicing regulatory glutamic acid and lysine rich protein 1(SREK1)\
ENSBTAT00000069307	Reversion	coiled-coil domain containing 88A(CCDC88A)\
ENSBTAT00000084706	Reversion	thyroid hormone receptor interactor 11(TRIP11)\
ENSBTAT00000069442	Reversion	gigaxonin(GAN)\
ENSBTAT00000083215	Reversion	KIAA2026(KIAA2026)\
ENSBTAT00000014458	Reversion	NFKB activating protein(NKAP)\
ENSBTAT00000020124	Reversion	TNFAIP3 interacting protein 2(TNIP2)\
ENSBTAT00000002366	Reversion	SR-related CTD associated factor 11(SCAF11)\
ENSBTAT00000026008	Reversion	integrin subunit alpha D(ITGAD)\
ENSBTAT00000085923	Reversion	CAP-Gly domain containing linker protein 1(CLIP1)\
ENSBTAT00000027325	Reversion	strawberry notch homolog 1(SBNO1)\
ENSBTAT00000069547	Reversion	#N/A
ENSBTAT00000048938	Reversion	#N/A
ENSBTAT00000067890	Reversion	#N/A
ENSBTAT00000034372	Reversion	pleckstrin homology domain interacting protein(PHIP)\
ENSBTAT00000034967	Reversion	chromodomain helicase DNA binding protein 1(CHD1)\
ENSBTAT00000064226	Reversion	small nuclear ribonucleoprotein Sm D1-like(LOC107131841)\
ENSBTAT00000010982	Reversion	antioxidant 1 copper chaperone(ATOX1)\
ENSBTAT00000067791	Reversion	zinc finger CCCH-type containing 13(ZC3H13)\
ENSBTAT00000001346	Reversion	STE20 like kinase(SLK)\
ENSBTAT00000065117	Reversion	#N/A
ENSBTAT00000064329	Reversion	MAP7 domain-containing protein 3-like(LOC112445177)\
ENSBTAT00000020847	Reversion	paired like homeodomain 3(PITX3)\
ENSBTAT00000020564	Reversion	serine and arginine rich splicing factor 11(SRSF11)\
ENSBTAT00000025155	Reversion	AT-rich interaction domain 4A(ARID4A)\
ENSBTAT00000076791	Reversion	replication factor C subunit 1(RFC1)\
ENSBTAT00000083436	Reversion	remodeling and spacing factor 1(RSF1)\
ENSBTAT00000085207	Reversion	#N/A
ENSBTAT00000076992	Reversion	Rho associated coiled-coil containing protein kinase 2(ROCK2)\
ENSBTAT00000084803	Reversion	Ras association domain family member 4(RASSF4)\
ENSBTAT00000011040	Reversion	THO complex subunit 2(THOC2)\
ENSBTAT00000023619	Reversion	structural maintenance of chromosomes 1A(SMC1A)\
ENSBTAT00000080984	Reversion	DEAD-box helicase 46(DDX46)\
ENSBTAT00000081019	Reversion	early endosome antigen 1(EEA1)\
ENSBTAT00000026654	Reversion	cell division cycle 5 like(CDC5L)\
ENSBTAT00000000549	Reversion	BCL2 antagonist/killer 1(BAK1)\
ENSBTAT00000077750	Reversion	protein phosphatase 1 regulatory subunit 12A(PPP1R12A)\
ENSBTAT00000009033	Reversion	PHD finger protein 20 like 1(PHF20L1)\
ENSBTAT00000002653	Reversion	protein tyrosine phosphatase non-receptor type 11(PTPN11)\
ENSBTAT00000077523	Reversion	GATA zinc finger domain containing 1(GATAD1)\
ENSBTAT00000015687	Reversion	PHD finger protein 14(PHF14)\
ENSBTAT00000070541	Reversion	small integral membrane protein 15(LOC100295951)\
ENSBTAT00000072669	Reversion	ADP-ribosyltransferase 5-like(LOC407148)\
ENSBTAT00000061511	Reversion	MAF bZIP transcription factor(MAF)\
ENSBTAT00000026607	Reversion	chromodomain helicase DNA binding protein 7(CHD7)\
ENSBTAT00000070274	Reversion	ADP-ribosyltransferase 5-like(LOC407148)\
ENSBTAT00000026857	Reversion	bromodomain adjacent to zinc finger domain 1A(BAZ1A)\
ENSBTAT00000023502	Reversion	hyaluronan synthase 1(HAS1)\
ENSBTAT00000040072	Reversion	peptidylprolyl isomerase G(PPIG)\
ENSBTAT00000061308	Reversion	ATRX chromatin remodeler(ATRX)\
ENSBTAT00000080059	Reversion	terminal uridylyl transferase 7(TUT7)\
ENSBTAT00000010466	Reversion	DNA topoisomerase I(TOP1)\
ENSBTAT00000012063	Reversion	U2 snRNP associated SURP domain containing(U2SURP)\
ENSBTAT00000080708	Reversion	bromodomain PHD finger transcription factor(BPTF)\
ENSBTAT00000038690	Reversion	Rho GTPase activating protein 5(ARHGAP5)\
ENSBTAT00000029334	Reversion	intersectin 2(ITSN2)\
ENSBTAT00000066963	Reversion	schlafen family member 12(SLFN12)\
ENSBTAT00000077323	Reversion	ATPase plasma membrane Ca2+ transporting 1(ATP2B1)\
ENSBTAT00000005120	Reversion	G protein-coupled bile acid receptor 1(GPBAR1)\
ENSBTAT00000064349	Reversion	pre-mRNA processing factor 40 homolog A(PRPF40A)\
ENSBTAT00000011484	Reversion	small RNA binding exonuclease protection factor La(SSB)\
ENSBTAT00000075449	Reversion	#N/A
ENSBTAT00000061061	Reversion	Rho associated coiled-coil containing protein kinase 1(ROCK1)\
ENSBTAT00000003750	Reversion	DNA damage inducible 1 homolog 1(DDI1)\
ENSBTAT00000045854	Reversion	chordin(CHRD)\
ENSBTAT00000011458	Reversion	ubiquinol-cytochrome c reductase, complex III subunit XI(UQCR11)\
ENSBTAT00000007283	Reversion	chromobox 3(CBX3)\
ENSBTAT00000012781	Reversion	SH2B adaptor protein 2(SH2B2)\
ENSBTAT00000015260	Reversion	solute carrier family 43 member 2(SLC43A2)\
ENSBTAT00000084941	Reversion	antimicrobial peptide NK-lysin(LOC100300483)\
ENSBTAT00000022616	Reversion	tribbles pseudokinase 3(TRIB3)\
ENSBTAT00000067045	Reversion	#N/A
ENSBTAT00000030863	Reversion	natural killer cell triggering receptor(NKTR)\
ENSBTAT00000002168	Reversion	syntrophin beta 2(SNTB2)\
ENSBTAT00000074308	Reversion	zinc finger protein 787(ZNF787)\
ENSBTAT00000023192	Reversion	kelch like family member 24(KLHL24)\
ENSBTAT00000071767	Reversion	lysine demethylase 5A(KDM5A)\
ENSBTAT00000069006	Reversion	#N/A
ENSBTAT00000022826	Reversion	RNA binding motif protein 25(RBM25)\
ENSBTAT00000067873	Reversion	LUC7 like 3 pre-mRNA splicing factor(LUC7L3)\
ENSBTAT00000078638	Reversion	#N/A
ENSBTAT00000010317	Reversion	deoxynucleotidyltransferase terminal interacting protein 2(DNTTIP2)\
ENSBTAT00000021345	Reversion	GRIP and coiled-coil domain containing 2(GCC2)\
ENSBTAT00000028072	Reversion	trinucleotide repeat containing adaptor 6B(TNRC6B)\
ENSBTAT00000034635	Reversion	eukaryotic translation initiation factor 5B(EIF5B)\
ENSBTAT00000012129	Reversion	lysine methyltransferase 2E (inactive)(KMT2E)\
ENSBTAT00000073303	Reversion	RAB20, member RAS oncogene family(RAB20)\
ENSBTAT00000064125	Reversion	H2B clustered histone 7(H2BC7)\
ENSBTAT00000039245	Reversion	reactive oxygen species modulator 1(ROMO1)\
ENSBTAT00000063143	Reversion	#N/A
ENSBTAT00000000474	Reversion	B double prime 1, subunit of RNA polymerase III transcription initiation factor IIIB(BDP1)\
ENSBTAT00000069107	Reversion	#N/A
ENSBTAT00000074742	Reversion	nuclear casein kinase and cyclin dependent kinase substrate 1(NUCKS1)\
ENSBTAT00000083461	Reversion	zinc finger and BTB domain containing 20(ZBTB20)\
ENSBTAT00000061268	Reversion	M-phase phosphoprotein 8(MPHOSPH8)\
ENSBTAT00000069650	Reversion	kinectin 1(KTN1)\
ENSBTAT00000011669	Reversion	golgin B1(GOLGB1)\
ENSBTAT00000004257	Reversion	C-C motif chemokine 3(LOC616364)\
ENSBTAT00000069177	Reversion	A-kinase anchoring protein 9(AKAP9)\
ENSBTAT00000008598	Reversion	CD19 molecule(CD19)\
ENSBTAT00000082695	Reversion	brevican(BCAN)\
ENSBTAT00000069609	Reversion	#N/A
ENSBTAT00000035769	Reversion	RAB15, member RAS oncogene family(RAB15)\
ENSBTAT00000039125	Reversion	nexilin F-actin binding protein(NEXN)\
ENSBTAT00000083715	Reversion	#N/A
ENSBTAT00000070620	Reversion	kinesin family member 5B(KIF5B)\
ENSBTAT00000015911	Reversion	arachidonate 15-lipoxygenase(ALOX15)\
ENSBTAT00000070196	Reversion	zinc finger protein 385A(ZNF385A)\
ENSBTAT00000010193	Reversion	NADH:ubiquinone oxidoreductase subunit A3(NDUFA3)\
ENSBTAT00000068339	Reversion	transforming acidic coiled-coil containing protein 1(TACC1)\
ENSBTAT00000057114	Reversion	zinc finger protein 628(ZNF628)\
ENSBTAT00000032623	Reversion	torsin family 4 member A(TOR4A)\
ENSBTAT00000055638	Reversion	ADP ribosylation factor like GTPase 11(ARL11)\
ENSBTAT00000082501	Reversion	golgin A4(GOLGA4)\
ENSBTAT00000073222	Reversion	#N/A
ENSBTAT00000080346	Reversion	#N/A
ENSBTAT00000070099	Reversion	metadherin(MTDH)\
ENSBTAT00000072451	Reversion	metallothionein 1E(LOC613358)\
ENSBTAT00000019827	Reversion	#N/A
ENSBTAT00000033704	Reversion	biorientation of chromosomes in cell division 1 like 1(BOD1L1)\
ENSBTAT00000087400	Reversion	C-C motif chemokine receptor 7(CCR7)\
ENSBTAT00000019502	Reversion	mitotic spindle organizing protein 2B(MZT2B)\
ENSBTAT00000019351	Reversion	DExD-box helicase 21(DDX21)\
ENSBTAT00000074189	Reversion	steroid 17-alpha-hydroxylase/17,20 lyase(LOC132342070)\
ENSBTAT00000002380	Reversion	proline rich coiled-coil 2C(PRRC2C)\
ENSBTAT00000043971	Reversion	RNA polymerase II, I and III subunit L(POLR2L)\
ENSBTAT00000044309	Reversion	selenoprotein M(SELENOM)\
ENSBTAT00000069975	Reversion	antimicrobial peptide NK-lysin(LOC104968634)\
ENSBTAT00000015317	Reversion	5', 3'-nucleotidase, cytosolic(NT5C)\
ENSBTAT00000044628	Reversion	ankyrin repeat domain 9(ANKRD9)\
ENSBTAT00000079458	Reversion	caldesmon 1(CALD1)\
ENSBTAT00000042556	Reversion	Jupiter microtubule associated homolog 1(JPT1)\
ENSBTAT00000000926	Reversion	TATA-box binding protein associated factor 10(TAF10)\
ENSBTAT00000052803	Reversion	angiogenin 2(ANG2)\
ENSBTAT00000015618	Reversion	complement C1q like 1(C1QL1)\
ENSBTAT00000079732	Reversion	KLF transcription factor 13(KLF13)\
ENSBTAT00000003572	Reversion	ankyrin repeat domain 12(ANKRD12)\
ENSBTAT00000015272	Reversion	TLC domain containing 2(TLCD2)\
ENSBTAT00000005807	Reversion	growth differentiation factor 5(GDF5)\
ENSBTAT00000023277	Reversion	cyclin D1(CCND1)\
ENSBTAT00000057306	Reversion	ras-related GTP-binding protein A(LOC539009)\
ENSBTAT00000045518	Reversion	CDC42 effector protein 2(CDC42EP2)\
ENSBTAT00000071342	Reversion	Pim-3 proto-oncogene, serine/threonine kinase(PIM3)\
ENSBTAT00000019061	Reversion	steroid 17-alpha-hydroxylase/17,20 lyase(LOC132342070)\
ENSBTAT00000045444	Reversion	tubulin alpha-1C chain(LOC112443216)\
ENSBTAT00000017381	Reversion	G protein-coupled receptor 153(GPR153)\
ENSBTAT00000067029	Reversion	zinc finger protein 579(ZNF579)\
ENSBTAT00000006978	Reversion	spermidine synthase(SRM)\
ENSBTAT00000055247	Reversion	HIC ZBTB transcriptional repressor 1(HIC1)\
ENSBTAT00000000044	Reversion	MAF bZIP transcription factor G(MAFG)\
ENSBTAT00000024322	Reversion	Fas associated via death domain(FADD)\
ENSBTAT00000039859	Reversion	ecto-ADP-ribosyltransferase 5-like(LOC507756)\
ENSBTAT00000067915	Reversion	zinc finger and BTB domain containing 7A(ZBTB7A)\
ENSBTAT00000012490	Reversion	BCL3 transcription coactivator(BCL3)\
ENSBTAT00000027713	Reversion	ribosomal protein S21(RPS21)\
ENSBTAT00000005286	Reversion	Fc gamma 2 receptor(LOC407171)\
ENSBTAT00000081135	Reversion	#N/A
ENSBTAT00000087082	Reversion	steroid 17-alpha-hydroxylase/17,20 lyase(LOC132342070)\
ENSBTAT00000035230	Reversion	1-acylglycerol-3-phosphate O-acyltransferase 2(AGPAT2)\
ENSBTAT00000086352	Reversion	#N/A
ENSBTAT00000080176	Reversion	#N/A
ENSBTAT00000005753	Reversion	suppressor of cytokine signaling 1(SOCS1)\
ENSBTAT00000022375	Reversion	fatty acid binding protein 3(FABP3)\
ENSBTAT00000001642	Reversion	plasminogen activator, tissue type(PLAT)\
ENSBTAT00000085511	Reversion	adrenoceptor beta 3(ADRB3)\
ENSBTAT00000074871	Reversion	SON DNA and RNA binding protein(SON)\
ENSBTAT00000069859	Reversion	exosome component 6(EXOSC6)\
ENSBTAT00000083259	Reversion	SRY-box transcription factor 4(SOX4)\
ENSBTAT00000067830	Reversion	adipogenesis regulatory factor(ADIRF)\
ENSBTAT00000080668	Reversion	G protein-coupled receptor 146(GPR146)\
ENSBTAT00000049347	Reversion	regulator of cell cycle(RGCC)\
ENSBTAT00000011863	Reversion	pentraxin 3(PTX3)\
ENSBTAT00000019091	Reversion	eva-1 homolog B(EVA1B)\
ENSBTAT00000011694	Reversion	purine rich element binding protein A(PURA)\
ENSBTAT00000065279	Reversion	zinc finger protein 281(ZNF281)\
ENSBTAT00000019232	Reversion	serpin family E member 1(SERPINE1)\
ENSBTAT00000013301	Reversion	ribosomal protein L35(RPL35)\
ENSBTAT00000021521	Reversion	inhibitor of DNA binding 1(ID1)\
ENSBTAT00000021795	Reversion	solute carrier organic anion transporter family member 4A1(SLCO4A1)\
ENSBTAT00000032643	Reversion	ribosomal protein S19(RPS19)\
ENSBTAT00000045109	Reversion	serine dehydratase(SDS)\
ENSBTAT00000079560	Reversion	interleukin 10(IL10)\
ENSBTAT00000081383	Reversion	TNF receptor superfamily member 12A(TNFRSF12A)\
ENSBTAT00000069716	Reversion	follistatin like 3(FSTL3)\
ENSBTAT00000020109	Reversion	Cbp/p300 interacting transactivator with Glu/Asp rich carboxy-terminal domain 4(CITED4)\
ENSBTAT00000082722	Reversion	metallothionein 1E(LOC613358)\
ENSBTAT00000069821	Reversion	ribosomal protein S29(RPS29)\
ENSBTAT00000069619	Reversion	metallothionein-1A(MT1A)\
ENSBTAT00000004402	Reversion	MAF bZIP transcription factor B(MAFB)\
ENSBTAT00000068399	Reversion	elastin(ELN)\
ENSBTAT00000020009	Reversion	CD14 molecule(CD14)\
ENSBTAT00000064839	Reversion	chromosome 15 C11orf96 homolog(C15H11orf96)\
ENSBTAT00000086463	Reversion	CCAAT enhancer binding protein beta(CEBPB)\
ENSBTAT00000064621	Reversion	CCAAT enhancer binding protein delta(CEBPD)\
ENSBTAT00000070149	Reversion	JunD proto-oncogene, AP-1 transcription factor subunit(JUND)\
ENSBTAT00000034373	Reversion	metallothionein 2A(MT2A)\
ENSBTAT00000060577	Reversion	NADH dehydrogenase subunit 5(ND5)\

## Sheet: B)GO term enrichment
Reversion
Category	Term	Count	%	PValue	Genes	List Total	Pop Hits	Pop Total	Fold Enrichment	Bonferroni	Benjamini	FDR
UP_KW_BIOLOGICAL_PROCESS	KW-0755~Steroidogenesis	3	0.75188	0.00529283	ENSBTAT00000087082, ENSBTAT00000074189	74	10	6493	26.323	0.280376	0.328155	0.328155
UP_KW_BIOLOGICAL_PROCESS	KW-0805~Transcription regulation	16	4.01003	0.0295149	ENSBTAT00000080708, ENSBTAT00000026857, ENSBTAT00000026654, ENSBTAT00000066390, ENSBTAT00000069716, ENSBTAT00000075773, ENSBTAT00000054262, ENSBTAT00000061234, ENSBTAT00000081940, ENSBTAT00000083259, ENSBTAT00000086603, ENSBTAT00000061511, ENSBTAT00000084701, ENSBTAT00000027870, ENSBTAT00000028574, ENSBTAT00000068078	74	797	6493	1.76147	0.843934	0.778668	0.778668
UP_KW_BIOLOGICAL_PROCESS	KW-0804~Transcription	16	4.01003	0.0427265	ENSBTAT00000080708, ENSBTAT00000026857, ENSBTAT00000026654, ENSBTAT00000043971, ENSBTAT00000066390, ENSBTAT00000069716, ENSBTAT00000075773, ENSBTAT00000054262, ENSBTAT00000061234, ENSBTAT00000081940, ENSBTAT00000083259, ENSBTAT00000061511, ENSBTAT00000084701, ENSBTAT00000027870, ENSBTAT00000028574, ENSBTAT00000068078	74	836	6493	1.6793	0.933283	0.778668	0.778668
UP_KW_BIOLOGICAL_PROCESS	KW-0234~DNA repair	6	1.50376	0.0502367	ENSBTAT00000043682, ENSBTAT00000026654, ENSBTAT00000074742, ENSBTAT00000027254, ENSBTAT00000046231, ENSBTAT00000061308	74	179	6493	2.94111	0.959059	0.778668	0.778668
UP_KW_BIOLOGICAL_PROCESS	KW-0227~DNA damage	6	1.50376	0.085246	ENSBTAT00000043682, ENSBTAT00000026654, ENSBTAT00000074742, ENSBTAT00000027254, ENSBTAT00000046231, ENSBTAT00000061308	74	209	6493	2.51894	0.996011	1	1

## Sheet: C)Functional annotation cluster
Reversed
Annotation Cluster 1	Enrichment Score: 21.50155403873465
Category	Term	Count	%	PValue	Genes	List Total	Pop Hits	Pop Total	Fold Enrichment	Bonferroni	Benjamini	FDR
INTERPRO	IPR000477:Reverse transcriptase	53	11.1345	1.6639e-31	ENSBTAT00000069587, ENSBTAT00000068690, ENSBTAT00000069424, ENSBTAT00000069547, ENSBTAT00000077526, ENSBTAT00000070093, ENSBTAT00000077203, ENSBTAT00000073362, ENSBTAT00000083365, ENSBTAT00000081024, ENSBTAT00000084777, ENSBTAT00000080611, ENSBTAT00000084177, ENSBTAT00000068883, ENSBTAT00000085462, ENSBTAT00000070738, ENSBTAT00000085067, ENSBTAT00000086034, ENSBTAT00000067890, ENSBTAT00000076508,…	440	329	22027	8.0646	1.12979e-28	1.12979e-28	1.10816e-28
UP_SEQ_FEATURE	DOMAIN:Reverse transcriptase	52	10.9244	5.06863e-30	ENSBTAT00000069587, ENSBTAT00000068690, ENSBTAT00000069424, ENSBTAT00000069547, ENSBTAT00000077526, ENSBTAT00000070093, ENSBTAT00000077203, ENSBTAT00000073362, ENSBTAT00000083365, ENSBTAT00000081024, ENSBTAT00000084777, ENSBTAT00000080611, ENSBTAT00000084177, ENSBTAT00000068883, ENSBTAT00000085462, ENSBTAT00000070738, ENSBTAT00000085067, ENSBTAT00000086034, ENSBTAT00000067890, ENSBTAT00000071772,…	454	328	22162	7.73896	2.38733e-27	2.38733e-27	2.30116e-27
INTERPRO	IPR005135:Endonuclease/exonuclease/phosphatase	20	4.20168	1.04373e-14	ENSBTAT00000077526, ENSBTAT00000077741, ENSBTAT00000070093, ENSBTAT00000076651, ENSBTAT00000077203, ENSBTAT00000083530, ENSBTAT00000068708, ENSBTAT00000087468, ENSBTAT00000082500, ENSBTAT00000081676, ENSBTAT00000082346, ENSBTAT00000084777, ENSBTAT00000071759, ENSBTAT00000067853, ENSBTAT00000084177, ENSBTAT00000068883, ENSBTAT00000083078, ENSBTAT00000082583, ENSBTAT00000082252, ENSBTAT00000084033	440	89	22027	11.2497	7.08611e-12	3.54345e-12	3.47561e-12
GOTERM_MF_DIRECT	GO:0003824~catalytic activity	20	4.20168	1.1199e-12	ENSBTAT00000077526, ENSBTAT00000077741, ENSBTAT00000070093, ENSBTAT00000076651, ENSBTAT00000077203, ENSBTAT00000083530, ENSBTAT00000068708, ENSBTAT00000087468, ENSBTAT00000082500, ENSBTAT00000081676, ENSBTAT00000082346, ENSBTAT00000084777, ENSBTAT00000071759, ENSBTAT00000067853, ENSBTAT00000084177, ENSBTAT00000068883, ENSBTAT00000083078, ENSBTAT00000082583, ENSBTAT00000082252, ENSBTAT00000084033	355	118	18413	8.79112	4.62511e-10	4.62518e-10	4.54678e-10
Annotation Cluster 2	Enrichment Score: 7.898312752470733
Category	Term	Count	%	PValue	Genes	List Total	Pop Hits	Pop Total	Fold Enrichment	Bonferroni	Benjamini	FDR
UP_SEQ_FEATURE	DOMAIN:L1 transposable element dsRBD-like	10	2.10084	3.64864e-10	ENSBTAT00000078790, ENSBTAT00000081143, ENSBTAT00000075726, ENSBTAT00000080893, ENSBTAT00000080552, ENSBTAT00000081846, ENSBTAT00000080339, ENSBTAT00000086195, ENSBTAT00000073244, ENSBTAT00000072011, ENSBTAT00000077098	454	23	22162	21.2239	1.71851e-07	3.43702e-08	3.31297e-08
INTERPRO	IPR004244:Transposase, L1	10	2.10084	7.04079e-10	ENSBTAT00000078790, ENSBTAT00000081143, ENSBTAT00000075726, ENSBTAT00000080893, ENSBTAT00000080552, ENSBTAT00000081846, ENSBTAT00000080339, ENSBTAT00000086195, ENSBTAT00000073244, ENSBTAT00000072011, ENSBTAT00000077098	440	25	22027	20.0245	4.78069e-07	1.59356e-07	1.56305e-07
UP_SEQ_FEATURE	DOMAIN:L1 transposable element RRM	10	2.10084	1.32109e-09	ENSBTAT00000078790, ENSBTAT00000081143, ENSBTAT00000075726, ENSBTAT00000080893, ENSBTAT00000080552, ENSBTAT00000081846, ENSBTAT00000080339, ENSBTAT00000086195, ENSBTAT00000073244, ENSBTAT00000072011, ENSBTAT00000077098	454	26	22162	18.775	6.22234e-07	8.88906e-08	8.56822e-08
GOTERM_BP_DIRECT	GO:0032197~transposition, RNA-mediated	10	2.10084	1.69867e-09	ENSBTAT00000078790, ENSBTAT00000081143, ENSBTAT00000075726, ENSBTAT00000080893, ENSBTAT00000080552, ENSBTAT00000081846, ENSBTAT00000080339, ENSBTAT00000086195, ENSBTAT00000073244, ENSBTAT00000072011, ENSBTAT00000077098	358	26	16929	18.1876	2.39851e-06	2.39682e-06	2.39682e-06
UP_SEQ_FEATURE	DOMAIN:L1 transposable element trimerization	9	1.89076	4.61757e-09	ENSBTAT00000078790, ENSBTAT00000081143, ENSBTAT00000075726, ENSBTAT00000080893, ENSBTAT00000080552, ENSBTAT00000080339, ENSBTAT00000086195, ENSBTAT00000073244, ENSBTAT00000072011, ENSBTAT00000077098	454	21	22162	20.9207	2.17487e-06	2.71859e-07	2.62047e-07
GOTERM_MF_DIRECT	GO:0003727~single-stranded RNA binding	10	2.10084	2.3301e-06	ENSBTAT00000078790, ENSBTAT00000081143, ENSBTAT00000075726, ENSBTAT00000080893, ENSBTAT00000080552, ENSBTAT00000081846, ENSBTAT00000080339, ENSBTAT00000086195, ENSBTAT00000073244, ENSBTAT00000072011, ENSBTAT00000077098	355	61	18413	8.50289	0.00096187	0.000481166	0.00047301
GOTERM_CC_DIRECT	GO:1990904~ribonucleoprotein complex	14	2.94118	8.30289e-06	ENSBTAT00000075726, ENSBTAT00000081846, ENSBTAT00000080339, ENSBTAT00000073244, ENSBTAT00000077098, ENSBTAT00000072011, ENSBTAT00000006826, ENSBTAT00000078790, ENSBTAT00000081143, ENSBTAT00000080552, ENSBTAT00000080893, ENSBTAT00000061510, ENSBTAT00000011484, ENSBTAT00000025760, ENSBTAT00000086195	366	167	20801	4.76447	0.00262856	0.000877338	0.000871803
Annotation Cluster 3	Enrichment Score: 3.1775692917108316
Category	Term	Count	%	PValue	Genes	List Total	Pop Hits	Pop Total	Fold Enrichment	Bonferroni	Benjamini	FDR
INTERPRO	IPR016197:Chromo domain-like	9	1.89076	2.0948e-07	ENSBTAT00000002955, ENSBTAT00000073512, ENSBTAT00000061268, ENSBTAT00000025155, ENSBTAT00000034967, ENSBTAT00000065179, ENSBTAT00000075576, ENSBTAT00000026607, ENSBTAT00000007283	440	33	22027	13.6531	0.000142227	3.55593e-05	3.48785e-05
INTERPRO	IPR000953:Chromo domain/shadow	8	1.68067	4.02221e-06	ENSBTAT00000002955, ENSBTAT00000073512, ENSBTAT00000061268, ENSBTAT00000025155, ENSBTAT00000034967, ENSBTAT00000065179, ENSBTAT00000026607, ENSBTAT00000007283	440	34	22027	11.7791	0.00272736	0.000546216	0.000535758
SMART	SM00298:CHROMO	8	1.68067	5.4502e-06	ENSBTAT00000002955, ENSBTAT00000073512, ENSBTAT00000061268, ENSBTAT00000025155, ENSBTAT00000034967, ENSBTAT00000065179, ENSBTAT00000026607, ENSBTAT00000007283	224	33	10276	11.1212	0.000904327	0.000904734	0.000882933
INTERPRO	IPR023780:Chromo domain	7	1.47059	7.77719e-06	ENSBTAT00000002955, ENSBTAT00000073512, ENSBTAT00000061268, ENSBTAT00000034967, ENSBTAT00000065179, ENSBTAT00000026607, ENSBTAT00000007283	440	25	22027	14.0172	0.00526681	0.000880119	0.000863268
UP_SEQ_FEATURE	DOMAIN:Chromo	7	1.47059	2.24857e-05	ENSBTAT00000002955, ENSBTAT00000073512, ENSBTAT00000061268, ENSBTAT00000034967, ENSBTAT00000065179, ENSBTAT00000026607, ENSBTAT00000007283	454	29	22162	11.7829	0.010535	0.00105908	0.00102085
GOTERM_MF_DIRECT	GO:0016887~ATPase activity	18	3.78151	9.22838e-05	ENSBTAT00000002955, ENSBTAT00000070006, ENSBTAT00000070620, ENSBTAT00000077323, ENSBTAT00000023619, ENSBTAT00000007705, ENSBTAT00000052450, ENSBTAT00000076791, ENSBTAT00000026607, ENSBTAT00000061308, ENSBTAT00000035821, ENSBTAT00000003086, ENSBTAT00000032984, ENSBTAT00000080984, ENSBTAT00000008082, ENSBTAT00000034967, ENSBTAT00000065179, ENSBTAT00000014945	355	305	18413	3.06104	0.0373977	0.0127044	0.0124891
INTERPRO	IPR001650:Helicase, C-terminal	10	2.10084	0.000292466	ENSBTAT00000002955, ENSBTAT00000019351, ENSBTAT00000003086, ENSBTAT00000080984, ENSBTAT00000008082, ENSBTAT00000034967, ENSBTAT00000065179, ENSBTAT00000017080, ENSBTAT00000026607, ENSBTAT00000061308	440	107	22027	4.67863	0.180134	0.0248231	0.0243478
INTERPRO	IPR014001:Helicase, superfamily 1/2, ATP-binding domain	10	2.10084	0.00033585	ENSBTAT00000002955, ENSBTAT00000019351, ENSBTAT00000003086, ENSBTAT00000080984, ENSBTAT00000008082, ENSBTAT00000034967, ENSBTAT00000065179, ENSBTAT00000017080, ENSBTAT00000026607, ENSBTAT00000061308	440	109	22027	4.59279	0.20394	0.025338	0.0248529
GOTERM_MF_DIRECT	GO:0035064~methylated histone binding	8	1.68067	0.000354869	ENSBTAT00000080708, ENSBTAT00000073512, ENSBTAT00000071767, ENSBTAT00000061268, ENSBTAT00000034967, ENSBTAT00000007283, ENSBTAT00000061308, ENSBTAT00000012129	355	69	18413	6.01364	0.136349	0.0366402	0.0360192
UP_SEQ_FEATURE	DOMAIN:Helicase C-terminal	10	2.10084	0.000377056	ENSBTAT00000002955, ENSBTAT00000019351, ENSBTAT00000003086, ENSBTAT00000080984, ENSBTAT00000008082, ENSBTAT00000034967, ENSBTAT00000065179, ENSBTAT00000017080, ENSBTAT00000026607, ENSBTAT00000061308	454	108	22162	4.51991	0.162745	0.0147995	0.0142653
INTERPRO	IPR023779:Chromo domain, conserved site	5	1.05042	0.000381495	ENSBTAT00000073512, ENSBTAT00000061268, ENSBTAT00000034967, ENSBTAT00000065179, ENSBTAT00000007283	440	18	22027	13.9059	0.228242	0.0259035	0.0254075
SMART	SM00490:HELICc	10	2.10084	0.000515682	ENSBTAT00000002955, ENSBTAT00000019351, ENSBTAT00000003086, ENSBTAT00000080984, ENSBTAT00000008082, ENSBTAT00000034967, ENSBTAT00000065179, ENSBTAT00000017080, ENSBTAT00000026607, ENSBTAT00000061308	224	107	10276	4.28738	0.0820619	0.0305524	0.0298162
SMART	SM00487:DEXDc	10	2.10084	0.000552153	ENSBTAT00000002955, ENSBTAT00000019351, ENSBTAT00000003086, ENSBTAT00000080984, ENSBTAT00000008082, ENSBTAT00000034967, ENSBTAT00000065179, ENSBTAT00000017080, ENSBTAT00000026607, ENSBTAT00000061308	224	108	10276	4.24769	0.0876053	0.0305524	0.0298162
UP_SEQ_FEATURE	DOMAIN:Helicase ATP-binding	10	2.10084	0.000561289	ENSBTAT00000002955, ENSBTAT00000019351, ENSBTAT00000003086, ENSBTAT00000080984, ENSBTAT00000008082, ENSBTAT00000034967, ENSBTAT00000065179, ENSBTAT00000017080, ENSBTAT00000026607, ENSBTAT00000061308	454	114	22162	4.28202	0.232365	0.0203359	0.0196019
GOTERM_MF_DIRECT	GO:0003678~DNA helicase activity	6	1.2605	0.00183306	ENSBTAT00000002955, ENSBTAT00000008082, ENSBTAT00000034967, ENSBTAT00000065179, ENSBTAT00000026607, ENSBTAT00000061308	355	46	18413	6.76534	0.531279	0.0841169	0.0826912
INTERPRO	IPR000330:SNF2-related	5	1.05042	0.00359796	ENSBTAT00000002955, ENSBTAT00000034967, ENSBTAT00000065179, ENSBTAT00000026607, ENSBTAT00000061308	440	32	22027	7.82209	0.913484	0.129291	0.126815
UP_KW_MOLECULAR_FUNCTION	KW-0347~Helicase	7	1.47059	0.00453739	ENSBTAT00000002955, ENSBTAT00000019351, ENSBTAT00000003086, ENSBTAT00000080984, ENSBTAT00000008082, ENSBTAT00000017080, ENSBTAT00000026607	143	113	10361	4.48833	0.252525	0.0967977	0.0952853
GOTERM_BP_DIRECT	GO:0006325~chromatin organization	10	2.10084	0.0101301	ENSBTAT00000002955, ENSBTAT00000073512, ENSBTAT00000074742, ENSBTAT00000071767, ENSBTAT00000034967, ENSBTAT00000027870, ENSBTAT00000077523, ENSBTAT00000065179, ENSBTAT00000052450, ENSBTAT00000007283	358	170	16929	2.78163	0.999999	1	1
INTERPRO	IPR011545:DNA/RNA helicase, DEAD/DEAH box type, N-terminal	5	1.05042	0.0426649	ENSBTAT00000019351, ENSBTAT00000003086, ENSBTAT00000080984, ENSBTAT00000008082, ENSBTAT00000017080	440	66	22027	3.79253	1	0.591214	0.579895
UP_KW_MOLECULAR_FUNCTION	KW-0156~Chromatin regulator	6	1.2605	0.0539336	ENSBTAT00000002955, ENSBTAT00000071767, ENSBTAT00000034967, ENSBTAT00000027870, ENSBTAT00000065179, ENSBTAT00000026607	143	149	10361	2.91763	0.971227	0.471819	0.464447
UP_KW_LIGAND	KW-0067~ATP-binding	26	5.46218	0.115229	ENSBTAT00000071342, ENSBTAT00000022276, ENSBTAT00000077323, ENSBTAT00000075145, ENSBTAT00000076992, ENSBTAT00000080713, ENSBTAT00000017080, ENSBTAT00000081726, ENSBTAT00000076791, ENSBTAT00000003086, ENSBTAT00000027870, ENSBTAT00000065179, ENSBTAT00000030539, ENSBTAT00000014945, ENSBTAT00000002955, ENSBTAT00000019351, ENSBTAT00000070006, ENSBTAT00000023619, ENSBTAT00000026607, ENSBTAT00000078982,…	108	962	5224	1.30731	0.963319	0.522023	0.522023
GOTERM_MF_DIRECT	GO:0003724~RNA helicase activity	4	0.840336	0.120961	ENSBTAT00000019351, ENSBTAT00000003086, ENSBTAT00000080984, ENSBTAT00000008082	355	63	18413	3.29318	1	1	0.985437
GOTERM_MF_DIRECT	GO:0003725~double-stranded RNA binding	4	0.840336	0.142704	ENSBTAT00000019351, ENSBTAT00000070099, ENSBTAT00000008082, ENSBTAT00000017080	355	68	18413	3.05104	1	1	0.985437
Annotation Cluster 4	Enrichment Score: 2.8450169209847944
Category	Term	Count	%	PValue	Genes	List Total	Pop Hits	Pop Total	Fold Enrichment	Bonferroni	Benjamini	FDR
UP_KW_BIOLOGICAL_PROCESS	KW-0805~Transcription regulation	29	6.09244	8.69723e-05	ENSBTAT00000026857, ENSBTAT00000026654, ENSBTAT00000066390, ENSBTAT00000000044, ENSBTAT00000022616, ENSBTAT00000004402, ENSBTAT00000054262, ENSBTAT00000011234, ENSBTAT00000011279, ENSBTAT00000061234, ENSBTAT00000081940, ENSBTAT00000064621, ENSBTAT00000061511, ENSBTAT00000027870, ENSBTAT00000080708, ENSBTAT00000070149, ENSBTAT00000023277, ENSBTAT00000075773, ENSBTAT00000069716, ENSBTAT00000004758,…	110	797	6493	2.14779	0.00624271	0.00626201	0.00626201
UP_KW_MOLECULAR_FUNCTION	KW-0238~DNA-binding	26	5.46218	0.00013243	ENSBTAT00000052803, ENSBTAT00000026654, ENSBTAT00000000044, ENSBTAT00000004402, ENSBTAT00000074871, ENSBTAT00000006826, ENSBTAT00000011234, ENSBTAT00000084598, ENSBTAT00000011279, ENSBTAT00000010466, ENSBTAT00000011694, ENSBTAT00000064621, ENSBTAT00000061511, ENSBTAT00000064125, ENSBTAT00000067873, ENSBTAT00000070149, ENSBTAT00000075773, ENSBTAT00000020847, ENSBTAT00000004758, ENSBTAT00000009298,…	143	827	10361	2.27789	0.00844025	0.00834984	0.00821937
UP_KW_BIOLOGICAL_PROCESS	KW-0804~Transcription	29	6.09244	0.000200154	ENSBTAT00000026857, ENSBTAT00000026654, ENSBTAT00000043971, ENSBTAT00000066390, ENSBTAT00000000044, ENSBTAT00000022616, ENSBTAT00000004402, ENSBTAT00000054262, ENSBTAT00000011234, ENSBTAT00000011279, ENSBTAT00000061234, ENSBTAT00000081940, ENSBTAT00000064621, ENSBTAT00000061511, ENSBTAT00000027870, ENSBTAT00000080708, ENSBTAT00000070149, ENSBTAT00000023277, ENSBTAT00000075773, ENSBTAT00000069716,…	110	836	6493	2.0476	0.0143092	0.00720555	0.00720555
GOTERM_MF_DIRECT	GO:0001228~transcriptional activator activity, RNA polymerase II transcription regulatory region sequence-specific binding	18	3.78151	0.00267334	ENSBTAT00000026654, ENSBTAT00000070149, ENSBTAT00000000044, ENSBTAT00000075773, ENSBTAT00000004402, ENSBTAT00000020847, ENSBTAT00000004758, ENSBTAT00000011234, ENSBTAT00000057114, ENSBTAT00000009298, ENSBTAT00000011279, ENSBTAT00000081940, ENSBTAT00000083259, ENSBTAT00000061511, ENSBTAT00000085691, ENSBTAT00000065187, ENSBTAT00000014617, ENSBTAT00000086463	355	411	18413	2.27157	0.668977	0.110409	0.108538
GOTERM_BP_DIRECT	GO:0006357~regulation of transcription from RNA polymerase II promoter	44	9.2437	0.00354543	ENSBTAT00000071224, ENSBTAT00000070099, ENSBTAT00000026654, ENSBTAT00000000044, ENSBTAT00000053413, ENSBTAT00000019489, ENSBTAT00000002067, ENSBTAT00000004402, ENSBTAT00000067915, ENSBTAT00000011234, ENSBTAT00000057114, ENSBTAT00000011279, ENSBTAT00000011694, ENSBTAT00000081940, ENSBTAT00000064621, ENSBTAT00000007321, ENSBTAT00000061511, ENSBTAT00000065279, ENSBTAT00000025155, ENSBTAT00000027870,…	358	1335	16929	1.55855	0.993363	0.833767	0.833767
GOTERM_MF_DIRECT	GO:0000981~RNA polymerase II transcription factor activity, sequence-specific DNA binding	29	6.09244	0.0201484	ENSBTAT00000071224, ENSBTAT00000026654, ENSBTAT00000000044, ENSBTAT00000053413, ENSBTAT00000019489, ENSBTAT00000004402, ENSBTAT00000067915, ENSBTAT00000011234, ENSBTAT00000011279, ENSBTAT00000011694, ENSBTAT00000081940, ENSBTAT00000064621, ENSBTAT00000061511, ENSBTAT00000068521, ENSBTAT00000064161, ENSBTAT00000074308, ENSBTAT00000070149, ENSBTAT00000078549, ENSBTAT00000075773, ENSBTAT00000079732,…	355	966	18413	1.5571	0.999777	0.52008	0.511265
GOTERM_MF_DIRECT	GO:0000978~RNA polymerase II core promoter proximal region sequence-specific DNA binding	30	6.30252	0.0276176	ENSBTAT00000071224, ENSBTAT00000000044, ENSBTAT00000019489, ENSBTAT00000004402, ENSBTAT00000067915, ENSBTAT00000011234, ENSBTAT00000057114, ENSBTAT00000011279, ENSBTAT00000010466, ENSBTAT00000081940, ENSBTAT00000064621, ENSBTAT00000061511, ENSBTAT00000065279, ENSBTAT00000083461, ENSBTAT00000080708, ENSBTAT00000070149, ENSBTAT00000078549, ENSBTAT00000075773, ENSBTAT00000079732, ENSBTAT00000026607,…	355	1036	18413	1.50196	0.999991	0.60032	0.590145
Annotation Cluster 5	Enrichment Score: 2.778302369434457
Category	Term	Count	%	PValue	Genes	List Total	Pop Hits	Pop Total	Fold Enrichment	Bonferroni	Benjamini	FDR
UP_SEQ_FEATURE	DOMAIN:RecF/RecN/SMC N-terminal	4	0.840336	8.2285e-05	ENSBTAT00000024303, ENSBTAT00000070006, ENSBTAT00000023619, ENSBTAT00000007705	454	5	22162	39.052	0.0380164	0.00352329	0.00339613
INTERPRO	IPR003395:RecF/RecN/SMC	4	0.840336	0.000259259	ENSBTAT00000024303, ENSBTAT00000070006, ENSBTAT00000023619, ENSBTAT00000007705	440	7	22027	28.6065	0.161432	0.0248231	0.0243478
GOTERM_BP_DIRECT	GO:0051984~positive regulation of chromosome segregation	3	0.630252	0.0144745	ENSBTAT00000024303, ENSBTAT00000070006, ENSBTAT00000007705	358	9	16929	15.7626	1	1	1
GOTERM_CC_DIRECT	GO:0000775~chromosome, centromeric region	4	0.840336	0.0249536	ENSBTAT00000024303, ENSBTAT00000070006, ENSBTAT00000007705, ENSBTAT00000026053	366	36	20801	6.31481	0.999668	0.494393	0.491274
Annotation Cluster 6	Enrichment Score: 2.5393526608386185
Category	Term	Count	%	PValue	Genes	List Total	Pop Hits	Pop Total	Fold Enrichment	Bonferroni	Benjamini	FDR
UP_KW_PTM	KW-1017~Isopeptide bond	23	4.83193	0.000117959	ENSBTAT00000027713, ENSBTAT00000026654, ENSBTAT00000000044, ENSBTAT00000023277, ENSBTAT00000077523, ENSBTAT00000075576, ENSBTAT00000005889, ENSBTAT00000084598, ENSBTAT00000009033, ENSBTAT00000013301, ENSBTAT00000064621, ENSBTAT00000008026, ENSBTAT00000064226, ENSBTAT00000061511, ENSBTAT00000030247, ENSBTAT00000064851, ENSBTAT00000025760, ENSBTAT00000025155, ENSBTAT00000064125, ENSBTAT00000067873,…	121	646	8320	2.44812	0.00223884	0.00235917	0.00224121
UP_KW_PTM	KW-0832~Ubl conjugation	25	5.2521	0.00424902	ENSBTAT00000026654, ENSBTAT00000000044, ENSBTAT00000077523, ENSBTAT00000084598, ENSBTAT00000064621, ENSBTAT00000061511, ENSBTAT00000064226, ENSBTAT00000064125, ENSBTAT00000025155, ENSBTAT00000067873, ENSBTAT00000027713, ENSBTAT00000023277, ENSBTAT00000022145, ENSBTAT00000023619, ENSBTAT00000075576, ENSBTAT00000005889, ENSBTAT00000009033, ENSBTAT00000013301, ENSBTAT00000008026, ENSBTAT00000030247,…	121	952	8320	1.80568	0.0777172	0.0283268	0.0269105
UP_SEQ_FEATURE	CROSSLNK:Glycyl lysine isopeptide (Lys-Gly) (interchain with G-Cter in SUMO2)	13	2.73109	0.0480754	ENSBTAT00000027713, ENSBTAT00000026654, ENSBTAT00000077523, ENSBTAT00000005889, ENSBTAT00000009033, ENSBTAT00000013301, ENSBTAT00000008026, ENSBTAT00000064226, ENSBTAT00000061511, ENSBTAT00000025760, ENSBTAT00000014617, ENSBTAT00000010317, ENSBTAT00000086463	454	340	22162	1.86646	1	0.720366	0.694366
Annotation Cluster 7	Enrichment Score: 2.415796890398327
Category	Term	Count	%	PValue	Genes	List Total	Pop Hits	Pop Total	Fold Enrichment	Bonferroni	Benjamini	FDR
INTERPRO	IPR004827:Basic-leucine zipper domain	7	1.47059	0.000696653	ENSBTAT00000070149, ENSBTAT00000000044, ENSBTAT00000064621, ENSBTAT00000061511, ENSBTAT00000004402, ENSBTAT00000065187, ENSBTAT00000086463	440	54	22027	6.48944	0.37699	0.039419	0.0386643
UP_SEQ_FEATURE	REGION:Leucine-zipper	6	1.2605	0.00159245	ENSBTAT00000070149, ENSBTAT00000000044, ENSBTAT00000064621, ENSBTAT00000061511, ENSBTAT00000030539, ENSBTAT00000086463	454	42	22162	6.97357	0.527936	0.0500028	0.0481981
UP_SEQ_FEATURE	DOMAIN:BZIP	6	1.2605	0.00196629	ENSBTAT00000070149, ENSBTAT00000064621, ENSBTAT00000061511, ENSBTAT00000004402, ENSBTAT00000065187, ENSBTAT00000086463	454	44	22162	6.65659	0.604275	0.0544863	0.0525197
UP_SEQ_FEATURE	DOMAIN:bZIP	5	1.05042	0.00208228	ENSBTAT00000070149, ENSBTAT00000000044, ENSBTAT00000064621, ENSBTAT00000061511, ENSBTAT00000086463	454	27	22162	9.03981	0.625355	0.0544863	0.0525197
UP_SEQ_FEATURE	REGION:Basic motif	5	1.05042	0.00208228	ENSBTAT00000070149, ENSBTAT00000000044, ENSBTAT00000064621, ENSBTAT00000061511, ENSBTAT00000086463	454	27	22162	9.03981	0.625355	0.0544863	0.0525197
INTERPRO	IPR008917:Eukaryotic transcription factor, Skn-1-like, DNA-binding	4	0.840336	0.00362951	ENSBTAT00000070149, ENSBTAT00000000044, ENSBTAT00000061511, ENSBTAT00000004402	440	16	22027	12.5153	0.915324	0.129291	0.126815
SMART	SM00338:BRLZ	6	1.2605	0.00480114	ENSBTAT00000070149, ENSBTAT00000000044, ENSBTAT00000064621, ENSBTAT00000061511, ENSBTAT00000004402, ENSBTAT00000086463	224	51	10276	5.39706	0.550181	0.132832	0.129631
INTERPRO	IPR024874:Transcription factor Maf	3	0.630252	0.0077884	ENSBTAT00000000044, ENSBTAT00000061511, ENSBTAT00000004402	440	7	22027	21.4549	0.995053	0.220347	0.216128
GOTERM_CC_DIRECT	GO:0090575~RNA polymerase II transcription factor complex	6	1.2605	0.0202545	ENSBTAT00000000044, ENSBTAT00000064621, ENSBTAT00000072457, ENSBTAT00000061511, ENSBTAT00000086603, ENSBTAT00000004402	366	89	20801	3.83146	0.998476	0.494393	0.491274
INTERPRO	IPR004826:Basic leucine zipper domain, Maf-type	3	0.630252	0.0267338	ENSBTAT00000000044, ENSBTAT00000061511, ENSBTAT00000004402	440	13	22027	11.5526	1	0.490601	0.481208
Annotation Cluster 8	Enrichment Score: 2.345373727611706
Category	Term	Count	%	PValue	Genes	List Total	Pop Hits	Pop Total	Fold Enrichment	Bonferroni	Benjamini	FDR
INTERPRO	IPR019786:Zinc finger, PHD-type, conserved site	7	1.47059	0.00111801	ENSBTAT00000080708, ENSBTAT00000026857, ENSBTAT00000009033, ENSBTAT00000083436, ENSBTAT00000071767, ENSBTAT00000007321, ENSBTAT00000012129	440	59	22027	5.93948	0.532125	0.0577431	0.0566376
UP_SEQ_FEATURE	DOMAIN:Bromo	6	1.2605	0.0011332	ENSBTAT00000080708, ENSBTAT00000021597, ENSBTAT00000026857, ENSBTAT00000061234, ENSBTAT00000052450, ENSBTAT00000034372	454	39	22162	7.51	0.413769	0.0381242	0.0367481
INTERPRO	IPR011011:Zinc finger, FYVE/PHD-type	10	2.10084	0.00127016	ENSBTAT00000080708, ENSBTAT00000026857, ENSBTAT00000009033, ENSBTAT00000083436, ENSBTAT00000061234, ENSBTAT00000071767, ENSBTAT00000007321, ENSBTAT00000081019, ENSBTAT00000061308, ENSBTAT00000012129	440	131	22027	3.82148	0.578101	0.0577431	0.0566376
INTERPRO	IPR001487:Bromodomain	6	1.2605	0.00127562	ENSBTAT00000080708, ENSBTAT00000021597, ENSBTAT00000026857, ENSBTAT00000061234, ENSBTAT00000052450, ENSBTAT00000034372	440	41	22027	7.32605	0.579663	0.0577431	0.0566376
INTERPRO	IPR018359:Bromodomain, conserved site	5	1.05042	0.00164326	ENSBTAT00000080708, ENSBTAT00000021597, ENSBTAT00000026857, ENSBTAT00000061234, ENSBTAT00000034372	440	26	22027	9.62719	0.672638	0.0697357	0.0684006
SMART	SM00297:BROMO	6	1.2605	0.00182459	ENSBTAT00000080708, ENSBTAT00000021597, ENSBTAT00000026857, ENSBTAT00000061234, ENSBTAT00000052450, ENSBTAT00000034372	224	41	10276	6.71341	0.261518	0.0757204	0.0738958
INTERPRO	IPR018501:DDT domain superfamily	3	0.630252	0.00380827	ENSBTAT00000080708, ENSBTAT00000026857, ENSBTAT00000061234	440	5	22027	30.0368	0.925036	0.129291	0.126815
UP_SEQ_FEATURE	DOMAIN:DDT	3	0.630252	0.00400194	ENSBTAT00000080708, ENSBTAT00000026857, ENSBTAT00000061234	454	5	22162	29.289	0.848731	0.0942456	0.0908439
SMART	SM00571:DDT	3	0.630252	0.0044902	ENSBTAT00000080708, ENSBTAT00000026857, ENSBTAT00000061234	224	5	10276	27.525	0.526239	0.132832	0.129631
UP_SEQ_FEATURE	DOMAIN:PHD-type	7	1.47059	0.00462126	ENSBTAT00000080708, ENSBTAT00000026857, ENSBTAT00000083436, ENSBTAT00000061234, ENSBTAT00000071767, ENSBTAT00000061308, ENSBTAT00000012129	454	76	22162	4.49612	0.887146	0.103648	0.0999072
INTERPRO	IPR001965:Zinc finger, PHD-type	7	1.47059	0.00558814	ENSBTAT00000080708, ENSBTAT00000026857, ENSBTAT00000083436, ENSBTAT00000061234, ENSBTAT00000071767, ENSBTAT00000007321, ENSBTAT00000012129	440	81	22027	4.32629	0.977741	0.17247	0.169168
SMART	SM00249:PHD	7	1.47059	0.00819431	ENSBTAT00000080708, ENSBTAT00000026857, ENSBTAT00000083436, ENSBTAT00000061234, ENSBTAT00000071767, ENSBTAT00000007321, ENSBTAT00000012129	224	81	10276	3.96451	0.744839	0.194322	0.18964
INTERPRO	IPR019787:Zinc finger, PHD-finger	6	1.2605	0.0136514	ENSBTAT00000080708, ENSBTAT00000026857, ENSBTAT00000083436, ENSBTAT00000061234, ENSBTAT00000071767, ENSBTAT00000012129	440	71	22027	4.23054	0.999912	0.351378	0.34465
KEGG_PATHWAY	bta03082:ATP-dependent chromatin remodeling	6	1.2605	0.0433699	ENSBTAT00000080708, ENSBTAT00000026857, ENSBTAT00000084598, ENSBTAT00000083436, ENSBTAT00000061234, ENSBTAT00000073892	151	119	9288	3.10134	0.999987	1	1
INTERPRO	IPR013083:Zinc finger, RING/FYVE/PHD-type	14	2.94118	0.125032	ENSBTAT00000080708, ENSBTAT00000026857, ENSBTAT00000050511, ENSBTAT00000071767, ENSBTAT00000026322, ENSBTAT00000081019, ENSBTAT00000002366, ENSBTAT00000061308, ENSBTAT00000009033, ENSBTAT00000012423, ENSBTAT00000083436, ENSBTAT00000061234, ENSBTAT00000007321, ENSBTAT00000012129	440	456	22027	1.53697	1	1	0.982301
Annotation Cluster 9	Enrichment Score: 2.296617753344418
Category	Term	Count	%	PValue	Genes	List Total	Pop Hits	Pop Total	Fold Enrichment	Bonferroni	Benjamini	FDR
GOTERM_MF_DIRECT	GO:0016887~ATPase activity	18	3.78151	9.22838e-05	ENSBTAT00000002955, ENSBTAT00000070006, ENSBTAT00000070620, ENSBTAT00000077323, ENSBTAT00000023619, ENSBTAT00000007705, ENSBTAT00000052450, ENSBTAT00000076791, ENSBTAT00000026607, ENSBTAT00000061308, ENSBTAT00000035821, ENSBTAT00000003086, ENSBTAT00000032984, ENSBTAT00000080984, ENSBTAT00000008082, ENSBTAT00000034967, ENSBTAT00000065179, ENSBTAT00000014945	355	305	18413	3.06104	0.0373977	0.0127044	0.0124891
INTERPRO	IPR027417:P-loop containing nucleoside triphosphate hydrolase	35	7.35294	0.000504713	ENSBTAT00000073303, ENSBTAT00000000200, ENSBTAT00000040242, ENSBTAT00000027325, ENSBTAT00000022276, ENSBTAT00000080713, ENSBTAT00000017080, ENSBTAT00000074696, ENSBTAT00000076791, ENSBTAT00000035821, ENSBTAT00000003086, ENSBTAT00000086352, ENSBTAT00000027177, ENSBTAT00000034635, ENSBTAT00000065179, ENSBTAT00000055638, ENSBTAT00000035769, ENSBTAT00000014945, ENSBTAT00000002955, ENSBTAT00000024303,…	440	927	22027	1.89013	0.29021	0.0311546	0.0305581
GOTERM_MF_DIRECT	GO:0005524~ATP binding	42	8.82353	0.00579215	ENSBTAT00000071342, ENSBTAT00000000200, ENSBTAT00000022276, ENSBTAT00000072457, ENSBTAT00000077323, ENSBTAT00000022616, ENSBTAT00000075387, ENSBTAT00000075145, ENSBTAT00000076992, ENSBTAT00000080713, ENSBTAT00000017080, ENSBTAT00000081726, ENSBTAT00000076791, ENSBTAT00000035821, ENSBTAT00000010466, ENSBTAT00000003086, ENSBTAT00000067812, ENSBTAT00000027870, ENSBTAT00000065179, ENSBTAT00000030539,…	355	1419	18413	1.53519	0.909201	0.217469	0.213783
UP_KW_LIGAND	KW-0547~Nucleotide-binding	30	6.30252	0.105765	ENSBTAT00000022276, ENSBTAT00000077323, ENSBTAT00000075145, ENSBTAT00000076992, ENSBTAT00000080713, ENSBTAT00000017080, ENSBTAT00000074696, ENSBTAT00000081726, ENSBTAT00000076791, ENSBTAT00000027177, ENSBTAT00000027870, ENSBTAT00000034635, ENSBTAT00000065179, ENSBTAT00000055638, ENSBTAT00000035769, ENSBTAT00000030539, ENSBTAT00000014945, ENSBTAT00000002955, ENSBTAT00000019351, ENSBTAT00000070006,…	108	1132	5224	1.2819	0.951113	0.522023	0.522023
UP_KW_LIGAND	KW-0067~ATP-binding	26	5.46218	0.115229	ENSBTAT00000071342, ENSBTAT00000022276, ENSBTAT00000077323, ENSBTAT00000075145, ENSBTAT00000076992, ENSBTAT00000080713, ENSBTAT00000017080, ENSBTAT00000081726, ENSBTAT00000076791, ENSBTAT00000003086, ENSBTAT00000027870, ENSBTAT00000065179, ENSBTAT00000030539, ENSBTAT00000014945, ENSBTAT00000002955, ENSBTAT00000019351, ENSBTAT00000070006, ENSBTAT00000023619, ENSBTAT00000026607, ENSBTAT00000078982,…	108	962	5224	1.30731	0.963319	0.522023	0.522023
Annotation Cluster 10	Enrichment Score: 1.8049817166777629
Category	Term	Count	%	PValue	Genes	List Total	Pop Hits	Pop Total	Fold Enrichment	Bonferroni	Benjamini	FDR
INTERPRO	IPR001878:Zinc finger, CCHC-type	5	1.05042	0.00449738	ENSBTAT00000076508, ENSBTAT00000012423, ENSBTAT00000080059, ENSBTAT00000050682, ENSBTAT00000079643	440	34	22027	7.36197	0.953141	0.145415	0.142631
SMART	SM00343:ZnF_C2HC	4	0.840336	0.0221548	ENSBTAT00000076508, ENSBTAT00000012423, ENSBTAT00000080059, ENSBTAT00000079643	224	28	10276	6.55357	0.975743	0.365565	0.356756
GOTERM_MF_DIRECT	GO:0003676~nucleic acid binding	10	2.10084	0.024227	ENSBTAT00000052803, ENSBTAT00000028072, ENSBTAT00000046397, ENSBTAT00000076508, ENSBTAT00000012423, ENSBTAT00000080059, ENSBTAT00000080984, ENSBTAT00000050682, ENSBTAT00000079643, ENSBTAT00000070196	355	216	18413	2.40128	0.99996	0.555874	0.546453
UP_SEQ_FEATURE	DOMAIN:CCHC-type	4	0.840336	0.0249659	ENSBTAT00000076508, ENSBTAT00000012423, ENSBTAT00000080059, ENSBTAT00000050682	454	31	22162	6.29871	0.999993	0.452267	0.435943
