# Supplementary material for: Evolutionary adaptations generally reverse phenotypic plasticity to restore ancestral phenotypes during new environment adaptation in cattle
Source: Ecol Evol. 2024 Jun 4;14(6):e11489. doi: 10.1002/ece3.11489 (PMC11150418; doi:10.1002/ece3.11489)
Supplement: Supplementary file 1 — Appendix S1. Appendix S2. Appendix S3. Appendix S4. Appendix S5. [file ECE3-14-e11489-s001.zip › Supplement S5.xlsx]

## Sheet: A) Gene classification
Table S5. A) Number of genes with substantial PC and/or EC change classified as 'reinforcement', 'reversion' and 'overshooting'. B) GO term enrichment analysis performed on the genes classified as 'reinforcement', 'reversion' and 'overshooting'
Gene	Assignement	Gene description
ENSBTAT00000028851	Overshooting	#N/A
ENSBTAT00000039533	Overshooting	C-X-C motif chemokine ligand 10(CXCL10)
ENSBTAT00000010544	Overshooting	bone marrow stromal antigen 2(LOC112441507)
ENSBTAT00000036413	Overshooting	acyl-coenzyme A amino acid N-acyltransferase 2(LOC530653)
ENSBTAT00000078755	Overshooting	tryptophan 2,3-dioxygenase(TDO2)
ENSBTAT00000066038	Overshooting	bone marrow stromal antigen 2(LOC100298356)
ENSBTAT00000005596	Overshooting	TLH29 protein precursor-like(ISG12(B))
ENSBTAT00000055663	Overshooting	#N/A
ENSBTAT00000075648	Overshooting	C-X-C motif chemokine ligand 9(CXCL9)
ENSBTAT00000016718	Overshooting	reactive intermediate imine deaminase A homolog(RIDA)
ENSBTAT00000005408	Overshooting	RAP2C, member of RAS oncogene family(RAP2C)
ENSBTAT00000021373	Overshooting	radical S-adenosyl methionine domain containing 2(RSAD2)
ENSBTAT00000070110	Overshooting	cerebellin 3 precursor(CBLN3)
ENSBTAT00000024208	Overshooting	cystatin B (stefin B)(LOC512805)
ENSBTAT00000031066	Overshooting	interferon induced protein 44 like(IFI44L)
ENSBTAT00000081763	Overshooting	secreted phosphoprotein 1(SPP1)
ENSBTAT00000011146	Overshooting	MX dynamin like GTPase 2(MX2)
ENSBTAT00000045760	Overshooting	receptor transporter protein 4(RTP4)
ENSBTAT00000049389	Overshooting	interferon induced protein with tetratricopeptide repeats 2(IFIT2)
ENSBTAT00000084342	Overshooting	signal transducer and activator of transcription 1(STAT1)
ENSBTAT00000044539	Overshooting	vascular cell adhesion molecule 1-like(LOC534578)
ENSBTAT00000085072	Overshooting	guanylate binding protein 1(GBP1)
ENSBTAT00000073092	Overshooting	interferon induced protein 44(IFI44)
ENSBTAT00000084736	Overshooting	carbonyl reductase [NADPH] 1(LOC112441473)
ENSBTAT00000027820	Overshooting	caspase 4, apoptosis-related cysteine peptidase(CASP4)
ENSBTAT00000069835	Overshooting	interferon induced protein with tetratricopeptide repeats 3(IFIT3)
ENSBTAT00000065769	Overshooting	fatty acid binding protein 5(FABP5)
ENSBTAT00000034719	Overshooting	baculoviral IAP repeat containing 3(BIRC3)
ENSBTAT00000011333	Overshooting	Fc gamma receptor Ia(FCGR1A)
ENSBTAT00000007563	Overshooting	protein phosphatase, Mg2+/Mn2+ dependent 1K(PPM1K)
ENSBTAT00000029045	Overshooting	poly(ADP-ribose) polymerase family member 9(PARP9)
ENSBTAT00000018774	Overshooting	prostaglandin-endoperoxide synthase 2(PTGS2)
ENSBTAT00000085888	Overshooting	alcohol dehydrogenase 6 (class V)(ADH6)
ENSBTAT00000073572	Overshooting	Fc fragment of IgG receptor IIa(FCGR2A)
ENSBTAT00000075930	Overshooting	#N/A
ENSBTAT00000020877	Overshooting	interferon gamma inducible protein 47(IFI47)
ENSBTAT00000067114	Overshooting	C-C motif chemokine ligand 26(CCL26)
ENSBTAT00000017010	Overshooting	tetraspanin 13(TSPAN13)
ENSBTAT00000035046	Overshooting	asporin(ASPN)
ENSBTAT00000075810	Overshooting	#N/A
ENSBTAT00000064031	Overshooting	periostin(POSTN)
ENSBTAT00000007366	Overshooting	tripartite motif containing 34(TRIM34)
ENSBTAT00000056911	Overshooting	guanylate-binding protein 2-like(LOC132342100)
ENSBTAT00000065771	Overshooting	cytochrome P450 family 2 subfamily C member 282(CYP2C282)
ENSBTAT00000055149	Overshooting	fucose-1-phosphate guanylyltransferase(FPGT)
ENSBTAT00000025891	Overshooting	schlafen family member 11(SLFN11)
ENSBTAT00000025281	Overshooting	TNF superfamily member 10(TNFSF10)
ENSBTAT00000017629	Overshooting	exportin 1(XPO1)
ENSBTAT00000022009	Overshooting	testis expressed 12(TEX12)
ENSBTAT00000033700	Overshooting	5'-nucleotidase, cytosolic IIIA(NT5C3A)
ENSBTAT00000061377	Overshooting	RNA sensor RIG-I(RIGI)
ENSBTAT00000005975	Overshooting	oxidized low density lipoprotein receptor 1(OLR1)
ENSBTAT00000082114	Overshooting	defensin, beta 4A(DEFB4A)
ENSBTAT00000030005	Overshooting	phospholipid scramblase 1(PLSCR2)
ENSBTAT00000017106	Overshooting	sorting nexin 6(SNX6)
ENSBTAT00000029340	Overshooting	complement factor H(LOC100336868)
ENSBTAT00000013784	Overshooting	deoxyribonuclease 2 beta(DNASE2B)
ENSBTAT00000035582	Overshooting	sorting nexin 2(SNX2)
ENSBTAT00000014010	Overshooting	gamma-glutamylcyclotransferase(GGCT)
ENSBTAT00000079782	Overshooting	microseminoprotein beta(MSMB)
ENSBTAT00000073301	Overshooting	general transcription factor IIH, polypeptide 2, 44kDa(GTF2H2)
ENSBTAT00000050065	Overshooting	#N/A
ENSBTAT00000020043	Overshooting	guanylate binding protein 5(GBP5)
ENSBTAT00000010703	Overshooting	interferon induced with helicase C domain 1(IFIH1)
ENSBTAT00000009600	Overshooting	#N/A
ENSBTAT00000010869	Overshooting	aconitate decarboxylase 1(ACOD1)
ENSBTAT00000082702	Overshooting	SWI/SNF related, matrix associated, actin dependent regulator of chromatin, subfamily a, member 1(SMARCA1)
ENSBTAT00000077544	Overshooting	phospholipase A2 group V(PLA2G5)
ENSBTAT00000065052	Overshooting	interleukin 18(IL18)
ENSBTAT00000014537	Overshooting	chloride intracellular channel 2(CLIC2)
ENSBTAT00000048395	Overshooting	beta-carotene oxygenase 2(BCO2)
ENSBTAT00000017086	Overshooting	lipoprotein lipase(LPL)
ENSBTAT00000014802	Overshooting	RAB8B, member RAS oncogene family(RAB8B)
ENSBTAT00000044771	Overshooting	shugoshin 2(SGO2)
ENSBTAT00000002767	Overshooting	CD69 molecule(CD69)
ENSBTAT00000003706	Overshooting	acyl-CoA binding domain containing 7(ACBD7)
ENSBTAT00000046037	Overshooting	src kinase associated phosphoprotein 2(SKAP2)
ENSBTAT00000054825	Overshooting	guanylate-binding protein 6(LOC513659)
ENSBTAT00000052640	Overshooting	zinc finger protein 624(ZNF624)
ENSBTAT00000013682	Overshooting	nitric oxide synthase trafficking(NOSTRIN)
ENSBTAT00000026770	Overshooting	membrane spanning 4-domains A3(MS4A3)
ENSBTAT00000016634	Overshooting	interferon gamma(IFNG)
ENSBTAT00000055586	Overshooting	guanylate-binding protein 4(LOC507055)
ENSBTAT00000078872	Overshooting	adhesion G protein-coupled receptor E2(LOC100337213)
ENSBTAT00000032697	Overshooting	guanylate-binding protein 1(LOC511531)
ENSBTAT00000072913	Overshooting	clathrin heavy chain linker domain containing 1(CLHC1)
ENSBTAT00000081920	Overshooting	adhesion G protein-coupled receptor E2(LOC100337213)
ENSBTAT00000008067	Overshooting	CD274 molecule(CD274)
ENSBTAT00000006940	Overshooting	guanylate binding protein 4(GBP4)
ENSBTAT00000035838	Overshooting	Rho GTPase activating protein 11A(ARHGAP11A)
ENSBTAT00000004734	Overshooting	aspartoacylase(ASPA)
ENSBTAT00000043032	Overshooting	RERG like(RERGL)
ENSBTAT00000082021	Overshooting	#N/A
ENSBTAT00000019934	Overshooting	GRAM domain containing 2B(GRAMD2B)
ENSBTAT00000005476	Overshooting	WD repeat, sterile alpha motif and U-box domain containing 1(WDSUB1)
ENSBTAT00000006545	Overshooting	GRAM domain containing 1C(GRAMD1C)
ENSBTAT00000024412	Overshooting	interleukin 33(IL33)
ENSBTAT00000012785	Overshooting	pseudouridine synthase 10(PUS10)
ENSBTAT00000081947	Overshooting	matrix metallopeptidase 12(MMP12)
ENSBTAT00000077361	Overshooting	#N/A
ENSBTAT00000017685	Overshooting	phospholipase A2 group IVA(PLA2G4A)
ENSBTAT00000017878	Overshooting	Rho guanine nucleotide exchange factor 26(ARHGEF26)
ENSBTAT00000017348	Overshooting	zinc finger protein 277(ZNF277)
ENSBTAT00000011445	Overshooting	toll like receptor 3(TLR3)
ENSBTAT00000031134	Overshooting	guanylate-binding protein 2-like(LOC132342100)
ENSBTAT00000000833	Overshooting	RAD54 homolog B(RAD54B)
ENSBTAT00000028475	Overshooting	#N/A
ENSBTAT00000017102	Overshooting	bone morphogenetic protein 5(BMP5)
ENSBTAT00000082815	Overshooting	ROS proto-oncogene 1, receptor tyrosine kinase(ROS1)
ENSBTAT00000069831	Overshooting	ATP-binding cassette sub-family C member 4(LOC520016)
ENSBTAT00000074386	Overshooting	ATP binding cassette subfamily C member 13(ABCC13)
ENSBTAT00000004561	Overshooting	cilia and flagella associated protein 69(CFAP69)
ENSBTAT00000061189	Overshooting	ADAM metallopeptidase with thrombospondin type 1 motif 6(ADAMTS6)
ENSBTAT00000072850	Overshooting	ATP-binding cassette sub-family C member 4(LOC100299180)
ENSBTAT00000074340	Overshooting	transmembrane protein 45A(TMEM45A)
ENSBTAT00000011269	Overshooting	cystatin-9-like(LOC505033)
ENSBTAT00000009020	Overshooting	GTP cyclohydrolase 1(GCH1)
ENSBTAT00000018213	Overshooting	sorting nexin 8(SNX8)
ENSBTAT00000013435	Overshooting	URB2 ribosome biogenesis homolog(URB2)
ENSBTAT00000068427	Overshooting	solute carrier family 7 member 5(SLC7A5)
ENSBTAT00000016824	Overshooting	N-deacetylase and N-sulfotransferase 1(NDST1)
ENSBTAT00000075471	Overshooting	integrin subunit beta 4(ITGB4)
ENSBTAT00000005486	Overshooting	MLX interacting protein(MLXIP)
ENSBTAT00000024433	Overshooting	transmembrane protein 132A(TMEM132A)
ENSBTAT00000016607	Overshooting	dual specificity tyrosine phosphorylation regulated kinase 1B(DYRK1B)
ENSBTAT00000069335	Overshooting	mono-ADP ribosylhydrolase 1(MACROD1)
ENSBTAT00000023854	Overshooting	POM121 transmembrane nucleoporin C(POM121C)
ENSBTAT00000013703	Overshooting	YTH N6-methyladenosine RNA binding protein F1(YTHDF1)
ENSBTAT00000000583	Overshooting	protein O-linked mannose N-acetylglucosaminyltransferase 2 (beta 1,4-)(POMGNT2)
ENSBTAT00000025965	Overshooting	TEA domain transcription factor 3(TEAD3)
ENSBTAT00000032873	Overshooting	PPARG related coactivator 1(PPRC1)
ENSBTAT00000028239	Overshooting	EH domain containing 2(EHD2)
ENSBTAT00000035282	Overshooting	solute carrier family 13 member 2(SLC13A2)
ENSBTAT00000001467	Overshooting	solute carrier family 16 member 5(SLC16A5)
ENSBTAT00000007572	Overshooting	death effector domain containing 2(DEDD2)
ENSBTAT00000083715	Overshooting	#N/A
ENSBTAT00000066662	Overshooting	ADAMTS like 2(ADAMTSL2)
ENSBTAT00000073779	Overshooting	surfeit 2(SURF2)
ENSBTAT00000025142	Overshooting	importin 13(IPO13)
ENSBTAT00000000612	Overshooting	hyaluronidase 2(HYAL2)
ENSBTAT00000006935	Overshooting	deoxyhypusine hydroxylase(DOHH)
ENSBTAT00000013326	Overshooting	bystin like(BYSL)
ENSBTAT00000029249	Overshooting	elaC ribonuclease Z 2(ELAC2)
ENSBTAT00000012676	Overshooting	ATPase family, AAA domain containing 3A(ATAD3A)
ENSBTAT00000020286	Overshooting	beta-1,4-galactosyltransferase 1(B4GALT1)
ENSBTAT00000003130	Overshooting	malonyl-CoA-acyl carrier protein transacylase(MCAT)
ENSBTAT00000083856	Overshooting	HSPA (Hsp70) binding protein 1(HSPBP1)
ENSBTAT00000076760	Overshooting	piercer of microtubule wall 1(PIERCE1)
ENSBTAT00000080801	Overshooting	sphingosine-1-phosphate lyase 1(SGPL1)
ENSBTAT00000068373	Overshooting	N-terminal EF-hand calcium binding protein 2(NECAB2)
ENSBTAT00000061618	Overshooting	TEN1 subunit of CST complex(TEN1)
ENSBTAT00000073711	Overshooting	solute carrier family 66 member 2(SLC66A2)
ENSBTAT00000007756	Overshooting	LDL receptor related protein 5(LRP5)
ENSBTAT00000065057	Overshooting	zinc finger MIZ-type containing 2(ZMIZ2)
ENSBTAT00000026554	Overshooting	MAPK interacting serine/threonine kinase 1(MKNK1)
ENSBTAT00000015528	Overshooting	leukocyte receptor cluster member 9(LENG9)
ENSBTAT00000019840	Overshooting	ATP binding cassette subfamily A member 3(ABCA3)
ENSBTAT00000006219	Overshooting	leucine rich repeat containing 47(LRRC47)
ENSBTAT00000068494	Overshooting	guanylyl cyclase domain containing 1(GUCD1)
ENSBTAT00000066024	Overshooting	CRK like proto-oncogene, adaptor protein(CRKL)
ENSBTAT00000073448	Overshooting	monoglyceride lipase(MGLL)
ENSBTAT00000016753	Overshooting	cyclin Pas1/PHO80 domain containing 1(CNPPD1)
ENSBTAT00000022364	Overshooting	pyrroline-5-carboxylate reductase 3(PYCR3)
ENSBTAT00000018897	Overshooting	coiled-coil domain containing 86(CCDC86)
ENSBTAT00000073497	Overshooting	ATPase H+ transporting V0 subunit c(ATP6V0C)
ENSBTAT00000021751	Overshooting	nucleus accumbens associated 1(NACC1)
ENSBTAT00000007505	Overshooting	fucose mutarotase(FUOM)
ENSBTAT00000011066	Overshooting	MYC proto-oncogene, bHLH transcription factor(MYC)
ENSBTAT00000009303	Overshooting	abhydrolase domain containing 1(ABHD1)
ENSBTAT00000004059	Overshooting	solute carrier family 22 member 1(SLC22A1)
ENSBTAT00000033450	Overshooting	growth arrest and DNA damage inducible alpha(GADD45A)
ENSBTAT00000016935	Overshooting	solute carrier family 22 member 18(SLC22A18)
ENSBTAT00000016463	Overshooting	forkhead box A2(FOXA2)
ENSBTAT00000082766	Overshooting	glypican 1(GPC1)
ENSBTAT00000025697	Overshooting	glyoxylate and hydroxypyruvate reductase(GRHPR)
ENSBTAT00000015994	Overshooting	mevalonate diphosphate decarboxylase(MVD)
ENSBTAT00000071761	Overshooting	#N/A
ENSBTAT00000024749	Overshooting	heat shock protein family B (small) member 6(HSPB6)
ENSBTAT00000071421	Overshooting	StAR related lipid transfer domain containing 10(STARD10)
ENSBTAT00000072221	Overshooting	#N/A
ENSBTAT00000075540	Overshooting	apolipoprotein M(APOM)
ENSBTAT00000010835	Overshooting	toll interacting protein(TOLLIP)
ENSBTAT00000030652	Overshooting	cytokine inducible SH2 containing protein(CISH)
ENSBTAT00000024029	Overshooting	MAPK interacting serine/threonine kinase 2(MKNK2)
ENSBTAT00000022906	Overshooting	fatty acid desaturase 6(FADS6)
ENSBTAT00000033669	Overshooting	AE binding protein 1(AEBP1)
ENSBTAT00000023769	Overshooting	leucine rich repeat containing 3(LRRC3)
ENSBTAT00000004519	Overshooting	fem-1 homolog A(FEM1A)
ENSBTAT00000020860	Overshooting	BTG anti-proliferation factor 2(BTG2)
ENSBTAT00000024335	Overshooting	acetyl-CoA acyltransferase 1(ACAA1)
ENSBTAT00000075410	Overshooting	cysteine rich protein 1(CRIP1)
ENSBTAT00000069908	Overshooting	insulin induced gene 1(INSIG1)
ENSBTAT00000068435	Overshooting	solute carrier family 25 member 47(SLC25A47)
ENSBTAT00000024787	Overshooting	aminoacylase 1(ACY1)
ENSBTAT00000023055	Overshooting	HGF activator(HGFAC)
ENSBTAT00000030041	Overshooting	chromosome 29 C11orf86 homolog(C29H11orf86)
ENSBTAT00000017141	Overshooting	thiol methyltransferase 1B(TMT1B)
ENSBTAT00000005375	Overshooting	guanidinoacetate N-methyltransferase(GAMT)
ENSBTAT00000017500	Overshooting	heat shock protein family A (Hsp70) member 1A(HSPA1A)
ENSBTAT00000030326	Reinforcement	serum amyloid A2(SAA2)
ENSBTAT00000020266	Reinforcement	ribosomal protein L10(RPL10)
ENSBTAT00000082322	Reinforcement	inter-alpha-trypsin inhibitor heavy chain 4(ITIH4)
ENSBTAT00000030327	Reinforcement	serum amyloid A protein(LOC104968478)
ENSBTAT00000035878	Reinforcement	MHC Class I JSP.1(JSP.1)
ENSBTAT00000080370	Reinforcement	glutathione peroxidase 1(GPX1)
ENSBTAT00000070631	Reinforcement	interferon induced transmembrane protein 3(LOC777594)
ENSBTAT00000006465	Reinforcement	profilin 1(PFN1)
ENSBTAT00000004257	Reinforcement	C-C motif chemokine 3(LOC616364)
ENSBTAT00000074568	Reinforcement	serum amyloid A 3(SAA3)
ENSBTAT00000003955	Reinforcement	proteasome 20S subunit beta 8(PSMB8)
ENSBTAT00000082722	Reinforcement	metallothionein 1E(LOC613358)
ENSBTAT00000027359	Reinforcement	PYD and CARD domain containing(PYCARD)
ENSBTAT00000055395	Reinforcement	complement C1r(C1R)
ENSBTAT00000034054	Reinforcement	Fc epsilon receptor Ig(FCER1G)
ENSBTAT00000075628	Reinforcement	interferon regulatory factor 7(IRF7)
ENSBTAT00000063143	Reinforcement	#N/A
ENSBTAT00000082012	Reinforcement	adenosine deaminase(ADA)
ENSBTAT00000010366	Reinforcement	interferon-induced protein with tetratricopeptide repeats 1(LOC100139670)
ENSBTAT00000009446	Reinforcement	C-C motif chemokine ligand 4(CCL4)
ENSBTAT00000066802	Reinforcement	sialic acid-binding Ig-like lectin 14(LOC512863)
ENSBTAT00000022955	Reinforcement	leucine rich repeat containing 25(LRRC25)
ENSBTAT00000068364	Reinforcement	S100 calcium binding protein A9(S100A9)
ENSBTAT00000044218	Reinforcement	interferon regulatory factor 1(IRF1)
ENSBTAT00000022428	Reinforcement	lipopolysaccharide binding protein(LBP)
ENSBTAT00000011382	Reinforcement	coronin 1A(CORO1A)
ENSBTAT00000081272	Reinforcement	C-terminal Src kinase(CSK)
ENSBTAT00000045109	Reinforcement	serine dehydratase(SDS)
ENSBTAT00000018757	Reinforcement	chemokine (C-C motif) ligand 8(CCL8)
ENSBTAT00000046739	Reinforcement	secretoglobin family 1A member 1(SCGB1A1)
ENSBTAT00000011789	Reinforcement	proteasome 20S subunit beta 9(PSMB9)
ENSBTAT00000066555	Reinforcement	S100 calcium binding protein A8(S100A8)
ENSBTAT00000081989	Reinforcement	adrenomedullin 5 (putative)(ADM5)
ENSBTAT00000034108	Reinforcement	S100 calcium binding protein A12(S100A12)
ENSBTAT00000015695	Reinforcement	telomerase RNA component interacting RNase(TRIR)
ENSBTAT00000045444	Reinforcement	tubulin alpha-1C chain(LOC112443216)
ENSBTAT00000069975	Reinforcement	antimicrobial peptide NK-lysin(LOC104968634)
ENSBTAT00000072451	Reinforcement	metallothionein 1E(LOC613358)
ENSBTAT00000080909	Reinforcement	interleukin 2 receptor subunit gamma(IL2RG)
ENSBTAT00000070970	Reinforcement	IFI30 lysosomal thiol reductase(IFI30)
ENSBTAT00000032623	Reinforcement	torsin family 4 member A(TOR4A)
ENSBTAT00000071929	Reinforcement	mammary serum amyloid A3.2(M-SAA3.2)
ENSBTAT00000011787	Reinforcement	transporter 1, ATP binding cassette subfamily B member(TAP1)
ENSBTAT00000006139	Reinforcement	tryptophanyl-tRNA synthetase 1(WARS1)
ENSBTAT00000054092	Reinforcement	T cell receptor beta constant 1(LOC100300510)
ENSBTAT00000029459	Reinforcement	derlin 3(DERL3)
ENSBTAT00000013284	Reinforcement	early growth response 1(EGR1)
ENSBTAT00000005120	Reinforcement	G protein-coupled bile acid receptor 1(GPBAR1)
ENSBTAT00000027182	Reinforcement	TNF alpha induced protein 8 like 2(TNFAIP8L2)
ENSBTAT00000074742	Reinforcement	nuclear casein kinase and cyclin dependent kinase substrate 1(NUCKS1)
ENSBTAT00000084803	Reinforcement	Ras association domain family member 4(RASSF4)
ENSBTAT00000028937	Reinforcement	Spi-1 proto-oncogene(SPI1)
ENSBTAT00000072313	Reinforcement	SRC proto-oncogene, non-receptor tyrosine kinase(SRC)
ENSBTAT00000017232	Reinforcement	seryl-tRNA synthetase 1(SARS1)
ENSBTAT00000009106	Reinforcement	cytochrome P450 family 11 subfamily A member 1(CYP11A1)
ENSBTAT00000062951	Reinforcement	FERM domain containing kindlin 3(FERMT3)
ENSBTAT00000070084	Reinforcement	cilia and flagella associated protein 90(CFAP90)
ENSBTAT00000065533	Reinforcement	calcium-dependent phospholipase A2 PLA2G2D1(PLA2G2D1)
ENSBTAT00000026119	Reinforcement	vasodilator stimulated phosphoprotein(VASP)
ENSBTAT00000066593	Reinforcement	sialic acid-binding Ig-like lectin 5(LOC100300478)
ENSBTAT00000067849	Reinforcement	cytochrome b-245 alpha chain(CYBA)
ENSBTAT00000073856	Reinforcement	regulator of G protein signaling 19(RGS19)
ENSBTAT00000014476	Reinforcement	TIMP metallopeptidase inhibitor 2(TIMP2)
ENSBTAT00000025384	Reinforcement	transmembrane channel like 8(TMC8)
ENSBTAT00000063618	Reinforcement	Rho GTPase activating protein 4(ARHGAP4)
ENSBTAT00000072098	Reinforcement	parvin gamma(PARVG)
ENSBTAT00000043070	Reinforcement	immediate early response 5 like(IER5L)
ENSBTAT00000075145	Reinforcement	mitogen-activated protein kinase kinase kinase kinase 1(MAP4K1)
ENSBTAT00000004337	Reinforcement	docking protein 2(DOK2)
ENSBTAT00000079353	Reinforcement	CD3 epsilon subunit of T-cell receptor complex(CD3E)
ENSBTAT00000012423	Reinforcement	RB binding protein 6, ubiquitin ligase(RBBP6)
ENSBTAT00000046141	Reinforcement	signaling threshold regulating transmembrane adaptor 1(SIT1)
ENSBTAT00000069379	Reinforcement	megakaryocyte-associated tyrosine kinase(MATK)
ENSBTAT00000002645	Reinforcement	SAM and SH3 domain containing 3(SASH3)
ENSBTAT00000083936	Reinforcement	interleukin 27(IL27)
ENSBTAT00000017097	Reinforcement	DEK proto-oncogene(DEK)
ENSBTAT00000046313	Reinforcement	#N/A
ENSBTAT00000069791	Reinforcement	dual specificity phosphatase 2(DUSP2)
ENSBTAT00000083614	Reinforcement	protein tyrosine phosphatase non-receptor type 7(PTPN7)
ENSBTAT00000000742	Reinforcement	hes family bHLH transcription factor 1(HES1)
ENSBTAT00000012655	Reinforcement	annexin A2(ANXA2)
ENSBTAT00000081768	Reinforcement	#N/A
ENSBTAT00000010081	Reinforcement	myosin IF(MYO1F)
ENSBTAT00000074378	Reinforcement	coiled-coil domain containing 88B(CCDC88B)
ENSBTAT00000021168	Reinforcement	prostate androgen-regulated mucin-like protein 1(PARM1)
ENSBTAT00000022253	Reinforcement	deltex E3 ubiquitin ligase 1(DTX1)
ENSBTAT00000084691	Reinforcement	neutrophil cytosolic factor 4(NCF4)
ENSBTAT00000035684	Reinforcement	basic leucine zipper ATF-like transcription factor(BATF)
ENSBTAT00000040072	Reinforcement	peptidylprolyl isomerase G(PPIG)
ENSBTAT00000075342	Reinforcement	#N/A
ENSBTAT00000071786	Reinforcement	tubulin alpha-1C chain(LOC100141266)
ENSBTAT00000019232	Reinforcement	serpin family E member 1(SERPINE1)
ENSBTAT00000055589	Reinforcement	cell division cycle and apoptosis regulator 1(CCAR1)
ENSBTAT00000061511	Reinforcement	MAF bZIP transcription factor(MAF)
ENSBTAT00000043971	Reinforcement	RNA polymerase II, I and III subunit L(POLR2L)
ENSBTAT00000018669	Reinforcement	bactericidal permeability increasing protein(BPI)
ENSBTAT00000069684	Reinforcement	myeloid-associated differentiation marker-like(LOC512617)
ENSBTAT00000011279	Reinforcement	POU class 2 homeobox 2(POU2F2)
ENSBTAT00000057188	Reinforcement	marginal zone B and B1 cell specific protein(MZB1)
ENSBTAT00000016767	Reinforcement	peptidase domain containing associated with muscle regeneration 1(PAMR1)
ENSBTAT00000044068	Reinforcement	transcription elongation factor A N-terminal and central domain-containing protein-like(LOC112445119)
ENSBTAT00000017459	Reinforcement	TBC1 domain family member 10C(TBC1D10C)
ENSBTAT00000020564	Reinforcement	serine and arginine rich splicing factor 11(SRSF11)
ENSBTAT00000086520	Reinforcement	polycystin 1 like 3, transient receptor potential channel interacting(PKD1L3)
ENSBTAT00000077323	Reinforcement	ATPase plasma membrane Ca2+ transporting 1(ATP2B1)
ENSBTAT00000025760	Reinforcement	nuclear speckle splicing regulatory protein 1(NSRP1)
ENSBTAT00000067382	Reinforcement	transcription elongation regulator 1(TCERG1)
ENSBTAT00000001953	Reinforcement	FYN binding protein 1(FYB1)
ENSBTAT00000005074	Reinforcement	elastin microfibril interfacer 2(EMILIN2)
ENSBTAT00000070851	Reinforcement	oxysterol binding protein like 8(OSBPL8)
ENSBTAT00000012781	Reinforcement	SH2B adaptor protein 2(SH2B2)
ENSBTAT00000046702	Reinforcement	SH2 domain containing 2A(SH2D2A)
ENSBTAT00000009325	Reinforcement	FSHD region gene 1(FRG1)
ENSBTAT00000024507	Reinforcement	transmembrane protein 74B(TMEM74B)
ENSBTAT00000016495	Reinforcement	SH3 domain binding protein 1(SH3BP1)
ENSBTAT00000011088	Reinforcement	uridine phosphorylase 1(UPP1)
ENSBTAT00000008940	Reinforcement	fibroblast growth factor 23(FGF23)
ENSBTAT00000034967	Reinforcement	chromodomain helicase DNA binding protein 1(CHD1)
ENSBTAT00000017446	Reinforcement	plasminogen activator, urokinase receptor(PLAUR)
ENSBTAT00000011125	Reinforcement	lamin B receptor(LBR)
ENSBTAT00000064161	Reinforcement	zinc finger protein 292(ZNF292)
ENSBTAT00000019642	Reinforcement	PRKR interacting protein 1(PRKRIP1)
ENSBTAT00000080059	Reinforcement	terminal uridylyl transferase 7(TUT7)
ENSBTAT00000021827	Reinforcement	ring finger protein 122(RNF122)
ENSBTAT00000068438	Reinforcement	#N/A
ENSBTAT00000006606	Reinforcement	NFAT activating protein with ITAM motif 1(NFAM1)
ENSBTAT00000065516	Reinforcement	#N/A
ENSBTAT00000024486	Reinforcement	Rho GTPase activating protein 9(ARHGAP9)
ENSBTAT00000018258	Reinforcement	CD5 molecule(CD5)
ENSBTAT00000061234	Reinforcement	bromodomain adjacent to zinc finger domain 2B(BAZ2B)
ENSBTAT00000017333	Reinforcement	phospholipase A2, membrane associated(LOC615045)
ENSBTAT00000010631	Reinforcement	centrosomal protein 350(CEP350)
ENSBTAT00000075061	Reinforcement	#N/A
ENSBTAT00000027870	Reinforcement	protein kinase C beta(PRKCB)
ENSBTAT00000044707	Reinforcement	arginine and serine rich coiled-coil 1(RSRC1)
ENSBTAT00000019338	Reinforcement	niban apoptosis regulator 1(NIBAN1)
ENSBTAT00000020129	Reinforcement	NIPBL cohesin loading factor(NIPBL)
ENSBTAT00000082735	Reinforcement	#N/A
ENSBTAT00000027514	Reinforcement	zinc finger CCCH-type containing 6(ZC3H6)
ENSBTAT00000023987	Reinforcement	BCL11 transcription factor B(BCL11B)
ENSBTAT00000047528	Reinforcement	unc-13 homolog A(UNC13A)
ENSBTAT00000014617	Reinforcement	IKAROS family zinc finger 3(IKZF3)
ENSBTAT00000015318	Reinforcement	5'-3' exoribonuclease 1(XRN1)
ENSBTAT00000083315	Reinforcement	potassium sodium-activated channel subfamily T member 2(KCNT2)
ENSBTAT00000046397	Reinforcement	S-phase cyclin A associated protein in the ER(SCAPER)
ENSBTAT00000031607	Reinforcement	coiled-coil domain containing 186(CCDC186)
ENSBTAT00000061495	Reinforcement	neurexin 1(NRXN1)
ENSBTAT00000074645	Reinforcement	diaphanous related formin 2(DIAPH2)
ENSBTAT00000027159	Reinforcement	cytochrome P450 family 2 subfamily C member 87(CYP2C87)
ENSBTAT00000066749	Reinforcement	zona pellucida glycoprotein 2(ZP2)
ENSBTAT00000043470	Reinforcement	extracellular leucine rich repeat and fibronectin type III domain containing 1(ELFN1)
ENSBTAT00000028488	Reinforcement	aldo-keto reductase family 1, member C3 (3-alpha hydroxysteroid dehydrogenase, type II)(AKR1C3)
ENSBTAT00000023297	Reinforcement	aldo-keto reductase family 1, member C1-like(LOC782061)
ENSBTAT00000008485	Reinforcement	G protein-coupled receptor 143(GPR143)
ENSBTAT00000078218	Reinforcement	ST3 beta-galactoside alpha-2,3-sialyltransferase 3(ST3GAL3)
ENSBTAT00000002357	Reinforcement	synaptotagmin 4(SYT4)
ENSBTAT00000064387	Reinforcement	FKBP prolyl isomerase 5(FKBP5)
ENSBTAT00000069353	Reinforcement	protein phosphatase 1 regulatory inhibitor subunit 1A(PPP1R1A)
ENSBTAT00000085323	Reinforcement	#N/A
ENSBTAT00000026527	Reinforcement	protein phosphatase 1 regulatory subunit 26(PPP1R26)
ENSBTAT00000075860	Reinforcement	laminin subunit beta 3(LAMB3)
ENSBTAT00000081979	Reinforcement	oxoglutarate dehydrogenase(OGDH)
ENSBTAT00000053062	Reinforcement	leucine rich repeat and fibronectin type III domain containing 4(LRFN4)
ENSBTAT00000001439	Reinforcement	FAM20A golgi associated secretory pathway pseudokinase(FAM20A)
ENSBTAT00000022045	Reinforcement	family with sequence similarity 234 member A(FAM234A)
ENSBTAT00000073539	Reinforcement	RAB43, member RAS oncogene family(RAB43)
ENSBTAT00000080669	Reinforcement	glycine N-methyltransferase(GNMT)
ENSBTAT00000002779	Reinforcement	adrenoceptor beta 2(ADRB2)
ENSBTAT00000085125	Reinforcement	F-box and leucine rich repeat protein 14(FBXL14)
ENSBTAT00000070116	Reinforcement	#N/A
ENSBTAT00000018131	Reinforcement	BAG cochaperone 3(BAG3)
ENSBTAT00000016592	Reinforcement	growth arrest specific 2 like 1(GAS2L1)
ENSBTAT00000021785	Reinforcement	cytochrome P450 family 4 subfamily A member 59(CYP4A59)
ENSBTAT00000021565	Reinforcement	trehalase(TREH)
ENSBTAT00000085239	Reinforcement	triokinase and FMN cyclase(TKFC)
ENSBTAT00000067920	Reinforcement	glycine C-acetyltransferase(GCAT)
ENSBTAT00000054908	Reinforcement	cytochrome P450, family 4, subfamily A, polypeptide 11(CYP4A11)
ENSBTAT00000072401	Reinforcement	mitochondrial ribosomal protein L23(MRPL23)
ENSBTAT00000045994	Reinforcement	chemokine (C-X-C motif) ligand 3(CXCL3)
ENSBTAT00000024074	Reinforcement	cytosolic arginine sensor for mTORC1 subunit 1(CASTOR1)
ENSBTAT00000003943	Reinforcement	growth arrest and DNA damage inducible gamma(GADD45G)
ENSBTAT00000068414	Reinforcement	argininosuccinate lyase(ASL)
ENSBTAT00000072776	Reinforcement	furin, paired basic amino acid cleaving enzyme(FURIN)
ENSBTAT00000027391	Reinforcement	apolipoprotein C4(APOC4)
ENSBTAT00000026345	Reinforcement	apolipoprotein A4(APOA4)
ENSBTAT00000065779	Reinforcement	cytochrome P450 family 2 subfamily A member 13(CYP2A13)
ENSBTAT00000009564	Reversion	transferrin(TF)
ENSBTAT00000087027	Reversion	ribonuclease A family member 4(RNASE4)
ENSBTAT00000077692	Reversion	#N/A
ENSBTAT00000009270	Reversion	mannose binding lectin 2(MBL2)
ENSBTAT00000024032	Reversion	fatty acid binding protein 1(FABP1)
ENSBTAT00000009185	Reversion	alcohol dehydrogenase 1C (class I), gamma polypeptide(ADH1C)
ENSBTAT00000026053	Reversion	progesterone receptor membrane component 1(PGRMC1)
ENSBTAT00000087331	Reversion	glutathione S-transferase alpha 1(GSTA1)
ENSBTAT00000002916	Reversion	betaine--homocysteine S-methyltransferase(BHMT)
ENSBTAT00000079521	Reversion	catalase(CAT)
ENSBTAT00000075741	Reversion	ADP ribosylation factor like GTPase 6 interacting protein 1(ARL6IP1)
ENSBTAT00000076236	Reversion	complement factor I(CFI)
ENSBTAT00000072112	Reversion	sterol-C5-desaturase(SC5D)
ENSBTAT00000065105	Reversion	regucalcin(RGN)
ENSBTAT00000005751	Reversion	apolipoprotein F(APOF)
ENSBTAT00000038453	Reversion	hydroxysteroid 17-beta dehydrogenase 13(HSD17B13)
ENSBTAT00000032930	Reversion	cytochrome P450 family 2 subfamily C member 23(CYP2C23)
ENSBTAT00000003769	Reversion	alcohol dehydrogenase 4 (class II), pi polypeptide(ADH4)
ENSBTAT00000016461	Reversion	arginase 1(ARG1)
ENSBTAT00000015564	Reversion	hydroxysteroid (17-beta) dehydrogenase 6(HSD17B6)
ENSBTAT00000085178	Reversion	glutathione S-transferase mu 3(GSTM3)
ENSBTAT00000008669	Reversion	cyclin G1(CCNG1)
ENSBTAT00000000714	Reversion	transducer of ERBB2, 1(TOB1)
ENSBTAT00000022158	Reversion	carbamoyl-phosphate synthase 1(CPS1)
ENSBTAT00000010661	Reversion	aldehyde dehydrogenase 1 family member A1(ALDH1A1)
ENSBTAT00000087456	Reversion	coagulation factor XI(F11)
ENSBTAT00000022914	Reversion	EP300 interacting inhibitor of differentiation 1(EID1)
ENSBTAT00000008272	Reversion	hydroxysteroid 17-beta dehydrogenase 11(HSD17B11)
ENSBTAT00000038266	Reversion	lysozyme(LYZ)
ENSBTAT00000072295	Reversion	cytochrome b5 type A(CYB5A)
ENSBTAT00000003991	Reversion	methylsterol monooxygenase 1(MSMO1)
ENSBTAT00000004187	Reversion	coiled-coil domain containing 115(CCDC115)
ENSBTAT00000063928	Reversion	hypoxanthine-guanine phosphoribosyltransferase(LOC510369)
ENSBTAT00000011257	Reversion	microsomal glutathione S-transferase 1(MGST1)
ENSBTAT00000025892	Reversion	solute carrier family 22 (organic anion transporter), member 9(SLC22A9)
ENSBTAT00000048506	Reversion	N-acetyltransferase 1 (arylamine N-acetyltransferase)(NAT1)
ENSBTAT00000020078	Reversion	hydroxysteroid 11-beta dehydrogenase 1(HSD11B1)
ENSBTAT00000077455	Reversion	CD36 molecule (thrombospondin receptor)(LOC518526)
ENSBTAT00000067793	Reversion	cytochrome P450 family 3 subfamily A member 24(CYP3A24)
ENSBTAT00000076031	Reversion	phenylalanine hydroxylase(PAH)
ENSBTAT00000046354	Reversion	glutathione S-transferase alpha 2(GSTA2)
ENSBTAT00000014385	Reversion	flavin containing dimethylaniline monoxygenase 5(FMO5)
ENSBTAT00000085877	Reversion	ATP synthase F1 subunit epsilon(ATP5F1E)
ENSBTAT00000072479	Reversion	aldehyde dehydrogenase 6 family member A1(ALDH6A1)
ENSBTAT00000027443	Reversion	OCIA domain containing 2(OCIAD2)
ENSBTAT00000027348	Reversion	isocitrate dehydrogenase (NADP(+)) 1(IDH1)
ENSBTAT00000079688	Reversion	tyrosine aminotransferase(TAT)
ENSBTAT00000021647	Reversion	amidohydrolase domain containing 1(AMDHD1)
ENSBTAT00000021304	Reversion	alcohol dehydrogenase 5 (class III), chi polypeptide(ADH5)
ENSBTAT00000078980	Reversion	protein S(PROS1)
ENSBTAT00000085962	Reversion	cytochrome P450 family 4 subfamily V member 2(CYP4V2)
ENSBTAT00000030426	Reversion	alpha tocopherol transfer protein(TTPA)
ENSBTAT00000012503	Reversion	kallikrein B1(KLKB1)
ENSBTAT00000069040	Reversion	glutathione S-transferase alpha 4(GSTA4)
ENSBTAT00000040376	Reversion	ATP binding cassette subfamily A member 10(ABCA10)
ENSBTAT00000007638	Reversion	PDZ domain containing 1(PDZK1)
ENSBTAT00000028902	Reversion	fumarate hydratase(FH)
ENSBTAT00000053637	Reversion	coagulation factor IX(F9)
ENSBTAT00000034383	Reversion	cytochrome P450 family 2 subfamily C member 281(CYP2C281)
ENSBTAT00000078636	Reversion	esterase D(ESD)
ENSBTAT00000029977	Reversion	uncharacterized LOC781988(LOC781988)
ENSBTAT00000010485	Reversion	aldehyde dehydrogenase 8 family member A1(ALDH8A1)
ENSBTAT00000076678	Reversion	methylmalonyl-CoA mutase(MMUT)
ENSBTAT00000075745	Reversion	aldehyde oxidase 1(AOX1)
ENSBTAT00000020790	Reversion	paraoxonase 1(PON1)
ENSBTAT00000006957	Reversion	cytochrome P450 family 7 subfamily A member 1(CYP7A1)
ENSBTAT00000003131	Reversion	tetraspanin 3(TSPAN3)
ENSBTAT00000017246	Reversion	cytochrome P450 family 2 subfamily U member 1(CYP2U1)
ENSBTAT00000055170	Reversion	pancreatic progenitor cell differentiation and proliferation factor like(PPDPFL)
ENSBTAT00000035917	Reversion	glycine-N-acyltransferase like 3(GLYATL3)
ENSBTAT00000032167	Reversion	cytochrome P450 family 2 subfamily C member 89(CYP2C89)
ENSBTAT00000079686	Reversion	dehydrogenase E1 and transketolase domain containing 1(DHTKD1)
ENSBTAT00000066443	Reversion	lysosomal associated membrane protein 2(LAMP2)
ENSBTAT00000078554	Reversion	#N/A
ENSBTAT00000012963	Reversion	ankyrin repeat and sterile alpha motif domain containing 4B(ANKS4B)
ENSBTAT00000001947	Reversion	ornithine transcarbamylase(OTC)
ENSBTAT00000053634	Reversion	UDP glucuronosyltransferase family 2 member A1 complex locus(UGT2A1)
ENSBTAT00000001038	Reversion	kinase insert domain receptor(KDR)
ENSBTAT00000004617	Reversion	chromosome 29 C11orf54 homolog(C29H11orf54)
ENSBTAT00000001463	Reversion	annexin A4(ANXA4)
ENSBTAT00000024921	Reversion	solute carrier family 25 member 34(SLC25A34)
ENSBTAT00000013587	Reversion	ethanolamine-phosphate phospho-lyase(ETNPPL)
ENSBTAT00000016177	Reversion	cytochrome P450 family 3 subfamily A member 28(CYP3A28)
ENSBTAT00000004843	Reversion	2-hydroxyacyl-CoA lyase 1(HACL1)
ENSBTAT00000069980	Reversion	enoyl-CoA hydratase domain containing 3(ECHDC3)
ENSBTAT00000009917	Reversion	gamma-glutamyl hydrolase(GGH)
ENSBTAT00000026202	Reversion	2,4-dienoyl-CoA reductase 1(DECR1)
ENSBTAT00000002073	Reversion	aldo-keto reductase family 1 member B10(AKR1B10)
ENSBTAT00000000796	Reversion	glycoprotein nmb(GPNMB)
ENSBTAT00000022716	Reversion	aspartylglucosaminidase(AGA)
ENSBTAT00000038879	Reversion	pyruvate dehydrogenase kinase 4(PDK4)
ENSBTAT00000015490	Reversion	thyroid hormone responsive(THRSP)
ENSBTAT00000049076	Reversion	paraoxonase 3(PON3)
ENSBTAT00000005162	Reversion	transmembrane protein 220(TMEM220)
ENSBTAT00000009173	Reversion	hydroxysteroid 17-beta dehydrogenase 4(HSD17B4)
ENSBTAT00000004879	Reversion	sterol carrier protein 2(SCP2)
ENSBTAT00000012206	Reversion	major facilitator superfamily domain containing 1(MFSD1)
ENSBTAT00000001315	Reversion	NEDD4 binding protein 2 like 1(N4BP2L1)
ENSBTAT00000068374	Reversion	SEC14 like lipid binding 6(SEC14L6)
ENSBTAT00000072469	Reversion	carboxymethylenebutenolidase homolog(CMBL)
ENSBTAT00000007170	Reversion	cytochrome P450 family 3 subfamily A member 24(CYP3A24)
ENSBTAT00000033492	Reversion	urate oxidase(UOX)
ENSBTAT00000003424	Reversion	solute carrier family 17 member 4(SLC17A4)
ENSBTAT00000061513	Reversion	enoyl-CoA hydratase and 3-hydroxyacyl CoA dehydrogenase(EHHADH)
ENSBTAT00000019650	Reversion	NudC domain containing 2(NUDCD2)
ENSBTAT00000021731	Reversion	acyl-CoA thioesterase 13(ACOT13)
ENSBTAT00000015638	Reversion	mal, T cell differentiation protein 2(MAL2)
ENSBTAT00000010575	Reversion	aminocarboxymuconate semialdehyde decarboxylase(ACMSD)
ENSBTAT00000023247	Reversion	protein-L-isoaspartate (D-aspartate) O-methyltransferase domain containing 1(PCMTD1)
ENSBTAT00000007841	Reversion	hydroxysteroid 17-beta dehydrogenase 7(HSD17B7)
ENSBTAT00000008455	Reversion	acyl-CoA synthetase medium chain family member 3(ACSM3)
ENSBTAT00000028551	Reversion	peroxiredoxin like 2A(PRXL2A)
ENSBTAT00000076700	Reversion	olfactory receptor family 4 subfamily X member 17(OR4X17)
ENSBTAT00000075755	Reversion	inactive serine/threonine-protein kinase TEX14-like(LOC101904550)
ENSBTAT00000078106	Reversion	butyrophilin subfamily 1 member A1-like(LOC786706)
ENSBTAT00000024684	Reversion	integrator complex subunit 7(INTS7)
ENSBTAT00000068085	Reversion	gamma-butyrobetaine hydroxylase 1(BBOX1)
ENSBTAT00000023326	Reversion	aldo-keto reductase family 1, member C1-like(LOC782061)
ENSBTAT00000022677	Reversion	ATP binding cassette subfamily B member 10(ABCB10)
ENSBTAT00000023380	Reversion	checkpoint kinase 1(CHEK1)
ENSBTAT00000050619	Reversion	arsenite methyltransferase(AS3MT)
ENSBTAT00000076372	Reversion	UDP-glucuronosyltransferase 2B4(LOC100296421)
ENSBTAT00000034329	Reversion	zinc finger protein 311(ZNF311)
ENSBTAT00000007448	Reversion	solute carrier family 39 member 8(SLC39A8)
ENSBTAT00000009504	Reversion	F-box protein 44(FBXO44)
ENSBTAT00000014951	Reversion	myosin IB(MYO1B)
ENSBTAT00000079037	Reversion	serum/glucocorticoid regulated kinase 2(SGK2)
ENSBTAT00000004739	Reversion	CDGSH iron sulfur domain 1(CISD1)
ENSBTAT00000017894	Reversion	aquaporin 9(AQP9)
ENSBTAT00000073213	Reversion	solute carrier family 16 member 12(SLC16A12)
ENSBTAT00000045329	Reversion	RasGEF domain family member 1B(RASGEF1B)
ENSBTAT00000026830	Reversion	retinol dehydrogenase 10(RDH10)
ENSBTAT00000015047	Reversion	nuclear GTPase, germinal center associated(NUGGC)
ENSBTAT00000036611	Reversion	dimethylglycine dehydrogenase(DMGDH)
ENSBTAT00000019468	Reversion	WASP family member 3(WASF3)
ENSBTAT00000072962	Reversion	ADP ribosylation factor GTPase activating protein 3(ARFGAP3)
ENSBTAT00000082335	Reversion	uridine phosphorylase 2(UPP2)
ENSBTAT00000054074	Reversion	apolipoprotein L, 3-like(LOC510193)
ENSBTAT00000039787	Reversion	secreted frizzled related protein 1(SFRP1)
ENSBTAT00000002294	Reversion	peroxisomal biogenesis factor 3(PEX3)
ENSBTAT00000085863	Reversion	atos homolog A(ATOSA)
ENSBTAT00000079104	Reversion	ATP binding cassette subfamily C member 5(ABCC5)
ENSBTAT00000084040	Reversion	pyruvate dehydrogenase kinase 1(PDK1)
ENSBTAT00000010914	Reversion	potassium inwardly rectifying channel subfamily J member 2(KCNJ2)
ENSBTAT00000011306	Reversion	desmocollin 2(DSC2)
ENSBTAT00000008214	Reversion	G protein-coupled receptor 17(GPR17)
ENSBTAT00000029285	Reversion	spectrin repeat containing nuclear envelope protein 2(SYNE2)
ENSBTAT00000016934	Reversion	phosphatidylinositol glycan anchor biosynthesis class B(PIGB)
ENSBTAT00000040300	Reversion	cytochrome P450 family 2 subfamily C member 90(CYP2C90)
ENSBTAT00000052410	Reversion	spectrin repeat containing nuclear envelope protein 1(SYNE1)
ENSBTAT00000048571	Reversion	meprin A subunit beta(MEP1B)
ENSBTAT00000044911	Reversion	ATP23 metallopeptidase and ATP synthase assembly factor homolog(ATP23)
ENSBTAT00000004200	Reversion	solute carrier family 22 member 10(LOC520237)
ENSBTAT00000080828	Reversion	CD36 molecule(CD36)
ENSBTAT00000078837	Reversion	acyl-CoA synthetase medium chain family member 5(ACSM5)
ENSBTAT00000067832	Reversion	growth hormone receptor(GHR)
ENSBTAT00000003277	Reversion	3-hydroxybutyrate dehydrogenase 2(BDH2)
ENSBTAT00000004831	Reversion	SEC23 homolog A, COPII coat complex component(SEC23A)
ENSBTAT00000008487	Reversion	epithelial cell adhesion molecule(EPCAM)
ENSBTAT00000025719	Reversion	phospholipase A2 group VII(PLA2G7)
ENSBTAT00000000198	Reversion	6-phosphofructo-2-kinase/fructose-2,6-biphosphatase 1(PFKFB1)
ENSBTAT00000015769	Reversion	nicotinamide nucleotide transhydrogenase(NNT)
ENSBTAT00000033539	Reversion	ATP binding cassette subfamily D member 3(ABCD3)
ENSBTAT00000081779	Reversion	palmdelphin(PALMD)
ENSBTAT00000000676	Reversion	solute carrier family 22 member 10(LOC526757)
ENSBTAT00000015468	Reversion	solute carrier family 25 member 15(SLC25A15)
ENSBTAT00000046707	Reversion	ATP binding cassette subfamily B member 11(ABCB11)
ENSBTAT00000003573	Reversion	cell division cycle associated 2(CDCA2)
ENSBTAT00000000734	Reversion	occludin(OCLN)
ENSBTAT00000013990	Reversion	SH3 domain binding glutamate rich protein like(SH3BGRL)
ENSBTAT00000008604	Reversion	methylcrotonyl-CoA carboxylase subunit 1(MCCC1)
ENSBTAT00000022660	Reversion	chemerin chemokine-like receptor 2(CMKLR2)
ENSBTAT00000054042	Reversion	acyl-CoA dehydrogenase family member 11(ACAD11)
ENSBTAT00000014745	Reversion	reticulon 4(RTN4)
ENSBTAT00000010305	Reversion	cysteine sulfinic acid decarboxylase(CSAD)
ENSBTAT00000080737	Reversion	junctional adhesion molecule 2(JAM2)
ENSBTAT00000031933	Reversion	plastin 3(PLS3)
ENSBTAT00000007336	Reversion	annexin A13(ANXA13)
ENSBTAT00000061104	Reversion	mitochondrial amidoxime reducing component 1(MTARC1)
ENSBTAT00000066574	Reversion	glycerol-3-phosphate acyltransferase, mitochondrial(GPAM)
ENSBTAT00000061291	Reversion	hydroxyacid oxidase 1(HAO1)
ENSBTAT00000026836	Reversion	TEK receptor tyrosine kinase(TEK)
ENSBTAT00000050296	Reversion	pantothenate kinase 1(PANK1)
ENSBTAT00000027192	Reversion	glypican 3(GPC3)
ENSBTAT00000049235	Reversion	dimethylarginine dimethylaminohydrolase 1(DDAH1)
ENSBTAT00000029302	Reversion	proline rich coiled-coil 1(PRRC1)
ENSBTAT00000078813	Reversion	SH3 domain binding glutamate rich protein like 2(SH3BGRL2)
ENSBTAT00000012910	Reversion	scinderin(SCIN)
ENSBTAT00000070757	Reversion	MTSS I-BAR domain containing 1(MTSS1)
ENSBTAT00000025456	Reversion	solute carrier family 1 member 1(SLC1A1)
ENSBTAT00000048616	Reversion	solute carrier family 2, facilitated glucose transporter member 5(LOC107131287)
ENSBTAT00000017596	Reversion	required for meiotic nuclear division 1 homolog(RMND1)
ENSBTAT00000080953	Reversion	SEC16 homolog B, endoplasmic reticulum export factor(SEC16B)
ENSBTAT00000022858	Reversion	ras homolog family member J(RHOJ)
ENSBTAT00000067754	Reversion	#N/A
ENSBTAT00000000236	Reversion	histone H2B type 2-K1-like(LOC132346643)
ENSBTAT00000020640	Reversion	lysophospholipase like 1(LYPLAL1)
ENSBTAT00000014796	Reversion	family with sequence similarity 162 member A(FAM162A)
ENSBTAT00000061225	Reversion	solute carrier family 17 member 5(SLC17A5)
ENSBTAT00000061091	Reversion	capping protein regulator and myosin 1 linker 3(CARMIL3)
ENSBTAT00000000096	Reversion	hydroxysteroid 17-beta dehydrogenase 12(HSD17B12)
ENSBTAT00000001650	Reversion	sulfotransferase family 1B member 1(SULT1B1)
ENSBTAT00000070204	Reversion	6-phosphofructo-2-kinase/fructose-2,6-biphosphatase 2(PFKFB2)
ENSBTAT00000004736	Reversion	cytochrome P450 family 39 subfamily A member 1(CYP39A1)
ENSBTAT00000061015	Reversion	multiple PDZ domain crumbs cell polarity complex component(MPDZ)
ENSBTAT00000001891	Reversion	solute carrier family 15 member 2-like(LOC516421)
ENSBTAT00000075888	Reversion	#N/A
ENSBTAT00000005874	Reversion	alcohol dehydrogenase iron containing 1(ADHFE1)
ENSBTAT00000079455	Reversion	4-aminobutyrate aminotransferase(ABAT)
ENSBTAT00000085399	Reversion	alpha-fetoprotein-like(LOC100140503)
ENSBTAT00000083577	Reversion	poly(A)-specific ribonuclease(PARN)
ENSBTAT00000075923	Reversion	espin(ESPN)
ENSBTAT00000020180	Reversion	PARN like ribonuclease domain containing exonuclease 1(PNLDC1)
ENSBTAT00000063923	Reversion	cyclin B3(CCNB3)
ENSBTAT00000028855	Reversion	growth arrest specific 2(GAS2)
ENSBTAT00000074552	Reversion	protein phosphatase 2 regulatory subunit Bbeta(PPP2R2B)
ENSBTAT00000048730	Reversion	angiotensin converting enzyme 2(ACE2)
ENSBTAT00000086324	Reversion	UDP-glucuronosyltransferase 2B17(LOC540544)
ENSBTAT00000074183	Reversion	#N/A
ENSBTAT00000004003	Reversion	5'-nucleotidase domain containing 1(NT5DC1)
ENSBTAT00000086761	Reversion	propionyl-CoA carboxylase subunit alpha(PCCA)
ENSBTAT00000023853	Reversion	dihydrodiol dehydrogenase 3-like(LOC112441538)
ENSBTAT00000000738	Reversion	regulatory factor X7(RFX7)
ENSBTAT00000083042	Reversion	transmembrane protein 150C(TMEM150C)
ENSBTAT00000073945	Reversion	transforming growth factor beta receptor 3(TGFBR3)
ENSBTAT00000061065	Reversion	transient receptor potential cation channel subfamily V member 3(TRPV3)
ENSBTAT00000071924	Reversion	#N/A
ENSBTAT00000075428	Reversion	retinol dehydrogenase 16-like(LOC100138638)
ENSBTAT00000061644	Reversion	protein tyrosine phosphatase receptor type Z1(PTPRZ1)
ENSBTAT00000025604	Reversion	transmembrane protein 144(TMEM144)
ENSBTAT00000087149	Reversion	neuropeptide Y receptor Y1(NPY1R)
ENSBTAT00000001513	Reversion	von Willebrand factor A domain containing 8(VWA8)
ENSBTAT00000074603	Reversion	EFR3 homolog B(EFR3B)
ENSBTAT00000039096	Reversion	synaptojanin 2(SYNJ2)
ENSBTAT00000077112	Reversion	#N/A
ENSBTAT00000075460	Reversion	visinin like 1(VSNL1)
ENSBTAT00000073080	Reversion	E74 like ETS transcription factor 5(ELF5)
ENSBTAT00000078839	Reversion	protocadherin alpha 13(PCDHA13)
ENSBTAT00000033876	Reversion	leucine rich repeats and death domain containing 1(LRRD1)
ENSBTAT00000001324	Reversion	carbonic anhydrase 13(CA13)
ENSBTAT00000018946	Reversion	serine palmitoyltransferase long chain base subunit 3(SPTLC3)
ENSBTAT00000004768	Reversion	reelin(RELN)
ENSBTAT00000085096	Reversion	ectonucleoside triphosphate diphosphohydrolase 3(ENTPD3)
ENSBTAT00000015836	Reversion	Ras association domain family member 6(RASSF6)
ENSBTAT00000025820	Reversion	stearoyl-CoA desaturase 5(SCD5)
ENSBTAT00000071225	Reversion	carboxypeptidase Q(CPQ)
ENSBTAT00000054755	Reversion	gap junction protein gamma 3(GJC3)
ENSBTAT00000017586	Reversion	melanoregulin(MREG)
ENSBTAT00000083345	Reversion	leucine rich repeat containing 17(LRRC17)
ENSBTAT00000045835	Reversion	epithelial cell transforming 2 like(ECT2L)
ENSBTAT00000020493	Reversion	Rho guanine nucleotide exchange factor 37(ARHGEF37)
ENSBTAT00000008444	Reversion	dedicator of cytokinesis 11(DOCK11)
ENSBTAT00000025898	Reversion	chromosome 4 C7orf31 homolog(C4H7orf31)
ENSBTAT00000068769	Reversion	myosin VIIA and Rab interacting protein(MYRIP)
ENSBTAT00000054334	Reversion	potassium calcium-activated channel subfamily M alpha 1(KCNMA1)
ENSBTAT00000020053	Reversion	transmembrane serine protease 7(TMPRSS7)
ENSBTAT00000006374	Reversion	immunoglobulin superfamily member 3(IGSF3)
ENSBTAT00000061582	Reversion	myomesin 1(MYOM1)
ENSBTAT00000065223	Reversion	kelch like family member 31(KLHL31)
ENSBTAT00000067304	Reversion	EMAP like 6(EML6)
ENSBTAT00000065403	Reversion	LIM domain binding 3(LDB3)
ENSBTAT00000010729	Reversion	membrane bound O-acyltransferase domain containing 2(MBOAT2)
ENSBTAT00000057509	Reversion	NLR family pyrin domain containing 12(NLRP12)
ENSBTAT00000023246	Reversion	GNAS complex locus(GNAS)
ENSBTAT00000011676	Reversion	calpain 8(CAPN8)
ENSBTAT00000071974	Reversion	calcium voltage-gated channel auxiliary subunit beta 2(CACNB2)
ENSBTAT00000086412	Reversion	very low-density lipoprotein receptor(LOC527981)
ENSBTAT00000067108	Reversion	TAFA chemokine like family member 4(TAFA4)
ENSBTAT00000081804	Reversion	Ras protein specific guanine nucleotide releasing factor 2(RASGRF2)
ENSBTAT00000002096	Reversion	Yip1 domain family member 7(YIPF7)
ENSBTAT00000018586	Reversion	klotho(KL)
ENSBTAT00000017205	Reversion	prune homolog 2 with BCH domain(PRUNE2)
ENSBTAT00000064399	Reversion	kinesin family member 6(KIF6)
ENSBTAT00000077026	Reversion	sterile alpha motif domain containing 12(SAMD12)
ENSBTAT00000011480	Reversion	calsyntenin 2(CLSTN2)
ENSBTAT00000075789	Reversion	acid phosphatase 3(ACP3)
ENSBTAT00000036967	Reversion	multiple EGF like domains 11(MEGF11)
ENSBTAT00000040242	Reversion	leucine rich repeats and IQ motif containing 1(LRRIQ1)
ENSBTAT00000004304	Reversion	tubulin tyrosine ligase like 7(TTLL7)
ENSBTAT00000014357	Reversion	phosphatidylinositol specific phospholipase C X domain containing 3(PLCXD3)
ENSBTAT00000047691	Reversion	neurexin 1(NRXN1)
ENSBTAT00000048938	Reversion	#N/A
ENSBTAT00000070784	Reversion	neuronal growth regulator 1(NEGR1)
ENSBTAT00000027538	Reversion	ATP binding cassette subfamily A member 1(ABCA1)
ENSBTAT00000061482	Reversion	centrosomal protein 112(CEP112)
ENSBTAT00000017179	Reversion	centrosomal protein 85 like(CEP85L)
ENSBTAT00000081827	Reversion	G kinase anchoring protein 1(GKAP1)
ENSBTAT00000072244	Reversion	FCH and mu domain containing endocytic adaptor 2(FCHO2)
ENSBTAT00000083404	Reversion	metal response element binding transcription factor 2(MTF2)
ENSBTAT00000049812	Reversion	phospholipase C beta 1(PLCB1)
ENSBTAT00000070104	Reversion	regulator of G protein signaling 13(RGS13)
ENSBTAT00000012267	Reversion	FYN binding protein 2(FYB2)
ENSBTAT00000026996	Reversion	protein tyrosine phosphatase non-receptor type 5(PTPN5)
ENSBTAT00000065187	Reversion	CREB3 regulatory factor(CREBRF)
ENSBTAT00000061595	Reversion	zinc finger homeobox 4(ZFHX4)
ENSBTAT00000022392	Reversion	LHFPL tetraspan subfamily member 5(LHFPL5)
ENSBTAT00000036155	Reversion	intercellular adhesion molecule 5(ICAM5)
ENSBTAT00000083412	Reversion	dipeptidase 1(DPEP1)
ENSBTAT00000043161	Reversion	KRAS proto-oncogene, GTPase(KRAS)
ENSBTAT00000071224	Reversion	transcription factor 4(TCF4)
ENSBTAT00000015586	Reversion	insulin like growth factor 2 mRNA binding protein 1(IGF2BP1)
ENSBTAT00000087308	Reversion	HECT and RLD domain containing E3 ubiquitin protein ligase family member 1(HERC1)
ENSBTAT00000014440	Reversion	ankyrin repeat and KH domain containing 1(ANKHD1)
ENSBTAT00000084348	Reversion	advillin(AVIL)
ENSBTAT00000013618	Reversion	par-3 family cell polarity regulator beta(PARD3B)
ENSBTAT00000085719	Reversion	Abelson helper integration site 1(AHI1)
ENSBTAT00000073962	Reversion	argonaute RISC catalytic component 3(AGO3)
ENSBTAT00000001093	Reversion	TAO kinase 1(TAOK1)
ENSBTAT00000083103	Reversion	family with sequence similarity 184 member B(FAM184B)
ENSBTAT00000069177	Reversion	A-kinase anchoring protein 9(AKAP9)
ENSBTAT00000075985	Reversion	cochlin(COCH)
ENSBTAT00000078982	Reversion	AP2 associated kinase 1(AAK1)
ENSBTAT00000063175	Reversion	leucine rich repeat containing 4(LRRC4)
ENSBTAT00000002366	Reversion	SR-related CTD associated factor 11(SCAF11)
ENSBTAT00000066511	Reversion	#N/A
ENSBTAT00000076992	Reversion	Rho associated coiled-coil containing protein kinase 2(ROCK2)
ENSBTAT00000012148	Reversion	Wnt family member 10A(WNT10A)
ENSBTAT00000061226	Reversion	junction mediating and regulatory protein, p53 cofactor(JMY)
ENSBTAT00000004696	Reversion	recombination signal binding protein for immunoglobulin kappa J region(RBPJ)
ENSBTAT00000075773	Reversion	nuclear factor I A(NFIA)
ENSBTAT00000080984	Reversion	DEAD-box helicase 46(DDX46)
ENSBTAT00000028038	Reversion	zinc finger HIT-type containing 6(ZNHIT6)
ENSBTAT00000073892	Reversion	INO80 complex subunit D(INO80D)
ENSBTAT00000015618	Reversion	complement C1q like 1(C1QL1)
ENSBTAT00000077750	Reversion	protein phosphatase 1 regulatory subunit 12A(PPP1R12A)
ENSBTAT00000021350	Reversion	golgi associated PDZ and coiled-coil motif containing(GOPC)
ENSBTAT00000030067	Reversion	androgen receptor(AR)
ENSBTAT00000070285	Reversion	muscleblind like splicing regulator 2(MBNL2)
ENSBTAT00000005840	Reversion	ORAI calcium release-activated calcium modulator 1(ORAI1)
ENSBTAT00000086603	Reversion	POU class 2 homeobox 1(POU2F1)
ENSBTAT00000018162	Reversion	potassium voltage-gated channel modifier subfamily G member 2(KCNG2)
ENSBTAT00000066270	Reversion	interleukin 17 receptor E like(IL17REL)
ENSBTAT00000083436	Reversion	remodeling and spacing factor 1(RSF1)
ENSBTAT00000022396	Reversion	SRSF protein kinase 1(SRPK1)
ENSBTAT00000074714	Reversion	hook microtubule tethering protein 3(HOOK3)
ENSBTAT00000087295	Reversion	ubiquitin specific peptidase 3(USP3)
ENSBTAT00000056515	Reversion	H6 family homeobox 1(HMX1)
ENSBTAT00000085691	Reversion	upstream transcription factor family member 3(USF3)
ENSBTAT00000077333	Reversion	#N/A
ENSBTAT00000010209	Reversion	acid sensing ion channel subunit 3(ASIC3)
ENSBTAT00000084501	Reversion	parvin beta(PARVB)
ENSBTAT00000025207	Reversion	carboxypeptidase X, M14 family member 2(CPXM2)
ENSBTAT00000045040	Reversion	#N/A
ENSBTAT00000087468	Reversion	#N/A
ENSBTAT00000047026	Reversion	CD6 molecule(CD6)
ENSBTAT00000066390	Reversion	homeobox containing 1(HMBOX1)
ENSBTAT00000016444	Reversion	MINDY lysine 48 deubiquitinase 2(MINDY2)
ENSBTAT00000069650	Reversion	kinectin 1(KTN1)
ENSBTAT00000068708	Reversion	#N/A
ENSBTAT00000075359	Reversion	SRSF protein kinase 2(SRPK2)
ENSBTAT00000021927	Reversion	RELT TNF receptor(RELT)
ENSBTAT00000019489	Reversion	zinc finger homeobox 3(ZFHX3)
ENSBTAT00000071081	Reversion	WD repeat domain 25(WDR25)
ENSBTAT00000080708	Reversion	bromodomain PHD finger transcription factor(BPTF)
ENSBTAT00000029334	Reversion	intersectin 2(ITSN2)
ENSBTAT00000076764	Reversion	#N/A
ENSBTAT00000074701	Reversion	#N/A
ENSBTAT00000002787	Reversion	ankyrin repeat and SOCS box containing 15(ASB15)
ENSBTAT00000012480	Reversion	ALF transcription elongation factor 4(AFF4)
ENSBTAT00000052584	Reversion	GTPase, IMAP family member 1-like(LOC512867)
ENSBTAT00000036195	Reversion	TCR gamma alternate reading frame protein(TARP)
ENSBTAT00000011368	Reversion	sterile alpha motif domain containing 8(SAMD8)
ENSBTAT00000021458	Reversion	potassium voltage-gated channel subfamily A member 7(KCNA7)
ENSBTAT00000068521	Reversion	BBX high mobility group box domain containing(BBX)
ENSBTAT00000065623	Reversion	ficolin 1(FCN1)
ENSBTAT00000066520	Reversion	#N/A
ENSBTAT00000071759	Reversion	#N/A
ENSBTAT00000022826	Reversion	RNA binding motif protein 25(RBM25)
ENSBTAT00000015117	Reversion	solute carrier family 30 member 3(SLC30A3)
ENSBTAT00000081482	Reversion	NOVA alternative splicing regulator 1(NOVA1)
ENSBTAT00000027325	Reversion	strawberry notch homolog 1(SBNO1)
ENSBTAT00000067791	Reversion	zinc finger CCCH-type containing 13(ZC3H13)
ENSBTAT00000067910	Reversion	#N/A
ENSBTAT00000084208	Reversion	serpin B3(LOC112445470)
ENSBTAT00000025100	Reversion	MYC binding protein 2(MYCBP2)
ENSBTAT00000087022	Reversion	solute carrier family 6 member 9(SLC6A9)
ENSBTAT00000007845	Reversion	phosphoinositide-3-kinase regulatory subunit 5(PIK3R5)
ENSBTAT00000006796	Reversion	ADP ribosylation factor like GTPase 13B(ARL13B)
ENSBTAT00000027446	Reversion	ras homolog family member D(RHOD)
ENSBTAT00000064349	Reversion	pre-mRNA processing factor 40 homolog A(PRPF40A)
ENSBTAT00000017363	Reversion	duodenase-1(LOC508858)
ENSBTAT00000066864	Reversion	nuclear export mediator factor(NEMF)
ENSBTAT00000080397	Reversion	one cut homeobox 2(ONECUT2)
ENSBTAT00000043219	Reversion	raftlin, lipid raft linker 1(RFTN1)
ENSBTAT00000082233	Reversion	craniofacial development protein 2-like(LOC112445982)
ENSBTAT00000002955	Reversion	chromodomain helicase DNA binding protein 9(CHD9)
ENSBTAT00000018866	Reversion	leucine rich repeat transmembrane neuronal 2(LRRTM2)
ENSBTAT00000068690	Reversion	#N/A
ENSBTAT00000077389	Reversion	granzyme B (granzyme 2, cytotoxic T-lymphocyte-associated serine esterase 1)(GZMB)
ENSBTAT00000081019	Reversion	early endosome antigen 1(EEA1)
ENSBTAT00000034372	Reversion	pleckstrin homology domain interacting protein(PHIP)
ENSBTAT00000063808	Reversion	C-X-C motif chemokine receptor 5(CXCR5)
ENSBTAT00000076508	Reversion	uncharacterized LOC112443502(LOC112443502)
ENSBTAT00000020184	Reversion	UBX domain protein 4(UBXN4)
ENSBTAT00000015135	Reversion	cholinergic receptor nicotinic delta subunit(CHRND)
ENSBTAT00000070620	Reversion	kinesin family member 5B(KIF5B)
ENSBTAT00000061086	Reversion	trio Rho guanine nucleotide exchange factor(TRIO)
ENSBTAT00000081901	Reversion	#N/A
ENSBTAT00000084009	Reversion	lipocalin-1(LOC511158)
ENSBTAT00000020914	Reversion	round spermatid basic protein 1 like(RSBN1L)
ENSBTAT00000061308	Reversion	ATRX chromatin remodeler(ATRX)
ENSBTAT00000000849	Reversion	ADAM metallopeptidase with thrombospondin type 1 motif 5(ADAMTS5)
ENSBTAT00000000637	Reversion	PIN2 (TERF1) interacting telomerase inhibitor 1(PINX1)
ENSBTAT00000007589	Reversion	phosphoglucomutase 2(PGM2)
ENSBTAT00000053205	Reversion	small ArfGAP 1(SMAP1)
ENSBTAT00000038690	Reversion	Rho GTPase activating protein 5(ARHGAP5)
ENSBTAT00000022820	Reversion	ring finger protein 216(RNF216)
ENSBTAT00000076854	Reversion	AT-rich interaction domain 5B(ARID5B)
ENSBTAT00000061183	Reversion	nucleotide binding oligomerization domain containing 1(NOD1)
ENSBTAT00000021146	Reversion	Rho GTPase activating protein 32(ARHGAP32)
ENSBTAT00000002653	Reversion	protein tyrosine phosphatase non-receptor type 11(PTPN11)
ENSBTAT00000023277	Reversion	cyclin D1(CCND1)
ENSBTAT00000077335	Reversion	RING1 and YY1 binding protein(RYBP)
ENSBTAT00000054510	Reversion	H4 clustered histone 14(H4C14)
ENSBTAT00000006826	Reversion	RNA binding motif single stranded interacting protein 1(RBMS1)
ENSBTAT00000027177	Reversion	ADP ribosylation factor like GTPase 13A(ARL13A)
ENSBTAT00000029119	Reversion	striatin 3(STRN3)
ENSBTAT00000055354	Reversion	5-hydroxytryptamine receptor 3E(LOC616094)
ENSBTAT00000065803	Reversion	#N/A
ENSBTAT00000053303	Reversion	zinc finger protein 12(ZNF12)
ENSBTAT00000082501	Reversion	golgin A4(GOLGA4)
ENSBTAT00000050682	Reversion	SREK1 interacting protein 1(SREK1IP1)
ENSBTAT00000025262	Reversion	pumilio RNA binding family member 1(PUM1)
ENSBTAT00000072527	Reversion	mannosidase alpha class 1A member 2(MAN1A2)
ENSBTAT00000069442	Reversion	gigaxonin(GAN)
ENSBTAT00000083530	Reversion	#N/A
ENSBTAT00000023619	Reversion	structural maintenance of chromosomes 1A(SMC1A)
ENSBTAT00000011040	Reversion	THO complex subunit 2(THOC2)
ENSBTAT00000015463	Reversion	RNA binding motif protein 27(RBM27)
ENSBTAT00000015315	Reversion	solute carrier family 5 member 8(SLC5A8)
ENSBTAT00000006235	Reversion	V-set and transmembrane domain containing 2 like(VSTM2L)
ENSBTAT00000067890	Reversion	#N/A
ENSBTAT00000053413	Reversion	SP140 nuclear body protein-like(SP140L)
ENSBTAT00000009298	Reversion	zinc finger with KRAB and SCAN domains 8(ZKSCAN8)
ENSBTAT00000000200	Reversion	NEDD4 binding protein 2(N4BP2)
ENSBTAT00000066316	Reversion	cyclin O(CCNO)
ENSBTAT00000083342	Reversion	NBL1, DAN family BMP antagonist(NBL1)
ENSBTAT00000083590	Reversion	zinc and ring finger 3(ZNRF3)
ENSBTAT00000009384	Reversion	ESF1 nucleolar pre-rRNA processing protein homolog(ESF1)
ENSBTAT00000066460	Reversion	#N/A
ENSBTAT00000016906	Reversion	ubiquitin domain containing 1(UBTD1)
ENSBTAT00000004279	Reversion	neutrophil cytosolic factor 1(NCF1)
ENSBTAT00000074672	Reversion	WASP like actin nucleation promoting factor(WASL)
ENSBTAT00000005438	Reversion	SKI like proto-oncogene(SKIL)
ENSBTAT00000013603	Reversion	#N/A
ENSBTAT00000081128	Reversion	killer cell immunoglobulin-like receptor, two domains, short cytoplasmic tail, 1(KIR2DS1)
ENSBTAT00000017080	Reversion	dicer 1, ribonuclease III(DICER1)
ENSBTAT00000021281	Reversion	G protein-coupled receptor 35(GPR35)
ENSBTAT00000022730	Reversion	glutamate rich 1(ERICH1)
ENSBTAT00000022375	Reversion	fatty acid binding protein 3(FABP3)
ENSBTAT00000079643	Reversion	#N/A
ENSBTAT00000025710	Reversion	forkhead box K1(FOXK1)
ENSBTAT00000081172	Reversion	sterile alpha motif domain containing 1(SAMD1)
ENSBTAT00000022129	Reversion	WW domain binding protein 4(WBP4)
ENSBTAT00000026857	Reversion	bromodomain adjacent to zinc finger domain 1A(BAZ1A)
ENSBTAT00000082113	Reversion	Ras association (RalGDS/AF-6) and pleckstrin homology domains 1(RAPH1)
ENSBTAT00000085207	Reversion	#N/A
ENSBTAT00000003674	Reversion	TATA-box binding protein associated factor 3(TAF3)
ENSBTAT00000007831	Reversion	adhesion G protein-coupled receptor A1(ADGRA1)
ENSBTAT00000070567	Reversion	RUNX family transcription factor 3(RUNX3)
ENSBTAT00000001734	Reversion	tRNA methyltransferase 6 non-catalytic subunit(TRMT6)
ENSBTAT00000017765	Reversion	pumilio RNA binding family member 3(PUM3)
ENSBTAT00000026008	Reversion	integrin subunit alpha D(ITGAD)
ENSBTAT00000007321	Reversion	PHD finger protein 20(PHF20)
ENSBTAT00000037271	Reversion	C-C motif chemokine ligand 24(CCL24)
ENSBTAT00000056505	Reversion	H4 clustered histone 14(H4C14)
ENSBTAT00000020124	Reversion	TNFAIP3 interacting protein 2(TNIP2)
ENSBTAT00000072093	Reversion	erythropoietin(EPO)
ENSBTAT00000000474	Reversion	B double prime 1, subunit of RNA polymerase III transcription initiation factor IIIB(BDP1)
ENSBTAT00000067045	Reversion	#N/A
ENSBTAT00000023651	Reversion	Fc receptor like 6(FCRL6)
ENSBTAT00000024905	Reversion	transcription termination factor 1(TTF1)
ENSBTAT00000007590	Reversion	speedy/RINGO cell cycle regulator family member C(SPDYC)
ENSBTAT00000026607	Reversion	chromodomain helicase DNA binding protein 7(CHD7)
ENSBTAT00000002380	Reversion	proline rich coiled-coil 2C(PRRC2C)
ENSBTAT00000077003	Reversion	#N/A
ENSBTAT00000009151	Reversion	protein phosphatase 1 regulatory subunit 18(PPP1R18)
ENSBTAT00000072430	Reversion	endogenous retrovirus group K member 6 Gag polyprotein-like(LOC112444529)
ENSBTAT00000070653	Reversion	#N/A
ENSBTAT00000069006	Reversion	#N/A
ENSBTAT00000057411	Reversion	receptor transporter protein 5 (putative)(RTP5)
ENSBTAT00000081930	Reversion	CD300H molecule(CD300H)
ENSBTAT00000081068	Reversion	#N/A
ENSBTAT00000083380	Reversion	septin 9(SEPTIN9)
ENSBTAT00000045349	Reversion	#N/A
ENSBTAT00000066963	Reversion	schlafen family member 12(SLFN12)
ENSBTAT00000033420	Reversion	hook microtubule tethering protein 1(HOOK1)
ENSBTAT00000061268	Reversion	M-phase phosphoprotein 8(MPHOSPH8)
ENSBTAT00000072457	Reversion	homeodomain interacting protein kinase 2(HIPK2)
ENSBTAT00000080299	Reversion	family with sequence similarity 133 member B(FAM133B)
ENSBTAT00000038070	Reversion	LCK proto-oncogene, Src family tyrosine kinase(LCK)
ENSBTAT00000069504	Reversion	HMG-box containing 4(HMGXB4)
ENSBTAT00000061114	Reversion	Spi-B transcription factor(SPIB)
ENSBTAT00000070372	Reversion	solute carrier family 22 member 23(SLC22A23)
ENSBTAT00000027317	Reversion	calcium-dependent phospholipase A2 PLA2G2D4(PLA2G2D4)
ENSBTAT00000014458	Reversion	NFKB activating protein(NKAP)
ENSBTAT00000087179	Reversion	histone H3(LOC115945165)
ENSBTAT00000009316	Reversion	mitogen-activated protein kinase kinase kinase 14(MAP3K14)
ENSBTAT00000079674	Reversion	#N/A
ENSBTAT00000071558	Reversion	#N/A
ENSBTAT00000066987	Reversion	6-phosphofructo-2-kinase/fructose-2,6-biphosphatase 3(PFKFB3)
ENSBTAT00000069390	Reversion	scaffold protein involved in DNA repair(SPIDR)
ENSBTAT00000003750	Reversion	DNA damage inducible 1 homolog 1(DDI1)
ENSBTAT00000012063	Reversion	U2 snRNP associated SURP domain containing(U2SURP)
ENSBTAT00000033704	Reversion	biorientation of chromosomes in cell division 1 like 1(BOD1L1)
ENSBTAT00000078036	Reversion	formin like 1(FMNL1)
ENSBTAT00000009033	Reversion	PHD finger protein 20 like 1(PHF20L1)
ENSBTAT00000071489	Reversion	lymphocyte specific protein 1(LSP1)
ENSBTAT00000061488	Reversion	CD79b molecule(CD79B)
ENSBTAT00000007283	Reversion	chromobox 3(CBX3)
ENSBTAT00000024223	Reversion	toll like receptor 9(TLR9)
ENSBTAT00000015687	Reversion	PHD finger protein 14(PHF14)
ENSBTAT00000002451	Reversion	CD79a molecule(CD79A)
ENSBTAT00000066281	Reversion	one cut homeobox 1(ONECUT1)
ENSBTAT00000072830	Reversion	#N/A
ENSBTAT00000052026	Reversion	uncharacterized LOC508098(LOC508098)
ENSBTAT00000068962	Reversion	twinfilin actin binding protein 2(TWF2)
ENSBTAT00000026134	Reversion	round spermatid basic protein 1(RSBN1)
ENSBTAT00000036062	Reversion	transcription factor EB(TFEB)
ENSBTAT00000028072	Reversion	trinucleotide repeat containing adaptor 6B(TNRC6B)
ENSBTAT00000002168	Reversion	syntrophin beta 2(SNTB2)
ENSBTAT00000055496	Reversion	RELB proto-oncogene, NF-kB subunit(RELB)
ENSBTAT00000024203	Reversion	pyridoxal kinase(PDXK)
ENSBTAT00000020239	Reversion	interferon alpha and beta receptor subunit 2(IFNAR2)
ENSBTAT00000078266	Reversion	#N/A
ENSBTAT00000018050	Reversion	solute carrier family 1 member 5(SLC1A5)
ENSBTAT00000020744	Reversion	growth differentiation factor 15(GDF15)
ENSBTAT00000019472	Reversion	WW and C2 domain containing 1(WWC1)
ENSBTAT00000018261	Reversion	integrin subunit alpha 5(ITGA5)
ENSBTAT00000023192	Reversion	kelch like family member 24(KLHL24)
ENSBTAT00000068646	Reversion	transmembrane protein 11(TMEM11)
ENSBTAT00000018207	Reversion	zinc finger protein 296(ZNF296)
ENSBTAT00000070034	Reversion	proline rich 5(PRR5)
ENSBTAT00000045191	Reversion	NFKB activating protein like(NKAPL)
ENSBTAT00000008366	Reversion	myosin IG(MYO1G)
ENSBTAT00000063790	Reversion	putative ANKRD40 C-terminal-like protein(LOC132342949)
ENSBTAT00000013748	Reversion	Ras and Rab interactor 3(RIN3)
ENSBTAT00000055206	Reversion	GTPase, IMAP family member 1-like(LOC512867)
ENSBTAT00000023393	Reversion	zinc fingers and homeoboxes 3(ZHX3)
ENSBTAT00000042556	Reversion	Jupiter microtubule associated homolog 1(JPT1)
ENSBTAT00000028125	Reversion	aldehyde dehydrogenase 3 family member A1(ALDH3A1)
ENSBTAT00000018961	Reversion	unc-5 netrin receptor B(UNC5B)
ENSBTAT00000061369	Reversion	trinucleotide repeat containing adaptor 6C(TNRC6C)
ENSBTAT00000085538	Reversion	complement factor properdin(CFP)
ENSBTAT00000067893	Reversion	#N/A
ENSBTAT00000014968	Reversion	zinc finger and BTB domain containing 16(ZBTB16)
ENSBTAT00000072138	Reversion	SWI/SNF related, matrix associated, actin dependent regulator of chromatin, subfamily a, member 4(SMARCA4)
ENSBTAT00000036230	Reversion	eosinophil cationic protein(LOC112448555)
ENSBTAT00000017732	Reversion	colony stimulating factor 3 receptor(CSF3R)
ENSBTAT00000082449	Reversion	cAMP responsive element binding protein 3 like 1(CREB3L1)
ENSBTAT00000015173	Reversion	CD37 molecule(CD37)
ENSBTAT00000012349	Reversion	inverted formin 2(INF2)
ENSBTAT00000083052	Reversion	prostate transmembrane protein, androgen induced 1(PMEPA1)
ENSBTAT00000007195	Reversion	bridging integrator 3(BIN3)
ENSBTAT00000064075	Reversion	KLF transcription factor 16(KLF16)
ENSBTAT00000034285	Reversion	SH2 domain containing adaptor protein B(SHB)
ENSBTAT00000006285	Reversion	meteorin like, glial cell differentiation regulator(METRNL)
ENSBTAT00000074771	Reversion	strawberry notch homolog 2(SBNO2)
ENSBTAT00000007749	Reversion	trimethylguanosine synthase 1(TGS1)
ENSBTAT00000034838	Reversion	CWC25 spliceosome associated protein homolog(CWC25)
ENSBTAT00000046196	Reversion	tetratricopeptide repeat domain 7A(TTC7A)
ENSBTAT00000012818	Reversion	programmed cell death 11(PDCD11)
ENSBTAT00000080395	Reversion	AT-rich interaction domain 5A(ARID5A)
ENSBTAT00000081735	Reversion	ralA binding protein 1(RALBP1)
ENSBTAT00000012993	Reversion	M-phase phosphoprotein 10(MPHOSPH10)
ENSBTAT00000021427	Reversion	prickle planar cell polarity protein 3(PRICKLE3)
ENSBTAT00000071767	Reversion	lysine demethylase 5A(KDM5A)
ENSBTAT00000018000	Reversion	purinergic receptor P2Y11(P2RY11)
ENSBTAT00000018649	Reversion	collectin -46(CL46)
ENSBTAT00000066532	Reversion	cytosolic thiouridylase subunit 2(CTU2)
ENSBTAT00000003635	Reversion	zinc finger protein 777(ZNF777)
ENSBTAT00000001368	Reversion	RAS guanyl releasing protein 2(RASGRP2)
ENSBTAT00000069716	Reversion	follistatin like 3(FSTL3)
ENSBTAT00000020627	Reversion	solute carrier family 11 member 1(SLC11A1)
ENSBTAT00000003572	Reversion	ankyrin repeat domain 12(ANKRD12)
ENSBTAT00000068916	Reversion	glutamyl-prolyl-tRNA synthetase 1(EPRS1)
ENSBTAT00000024019	Reversion	solute carrier family 12 member 4(SLC12A4)
ENSBTAT00000019703	Reversion	ATPase sarcoplasmic/endoplasmic reticulum Ca2+ transporting 3(ATP2A3)
ENSBTAT00000025123	Reversion	alpha tocopherol transfer protein like(TTPAL)
ENSBTAT00000008462	Reversion	CD3 delta subunit of T-cell receptor complex(CD3D)
ENSBTAT00000002020	Reversion	BRI3 binding protein(BRI3BP)
ENSBTAT00000082245	Reversion	ADP ribosylation factor interacting protein 1(ARFIP1)
ENSBTAT00000056003	Reversion	LFNG O-fucosylpeptide 3-beta-N-acetylglucosaminyltransferase(LFNG)
ENSBTAT00000067025	Reversion	general transcription factor IIIC subunit 5(GTF3C5)
ENSBTAT00000008744	Reversion	RAN binding protein 1(RANBP1)
ENSBTAT00000068071	Reversion	#N/A
ENSBTAT00000025702	Reversion	MAF bZIP transcription factor K(MAFK)
ENSBTAT00000007950	Reversion	N-myristoyltransferase 1(NMT1)
ENSBTAT00000082719	Reversion	MOB kinase activator 2(MOB2)
ENSBTAT00000064125	Reversion	H2B clustered histone 7(H2BC7)
ENSBTAT00000068399	Reversion	elastin(ELN)
ENSBTAT00000074483	Reversion	phospholipase D family member 4(PLD4)
ENSBTAT00000046665	Reversion	activin A receptor type 1B(ACVR1B)
ENSBTAT00000004728	Reversion	ZFP91 zinc finger protein, atypical E3 ubiquitin ligase(ZFP91)
ENSBTAT00000063122	Reversion	ST6 N-acetylgalactosaminide alpha-2,6-sialyltransferase 4(ST6GALNAC4)
ENSBTAT00000013902	Reversion	PVR related immunoglobulin domain containing(PVRIG)
ENSBTAT00000071301	Reversion	thyroid peroxidase(TPO)
ENSBTAT00000006041	Reversion	polyhomeotic homolog 2(PHC2)
ENSBTAT00000087412	Reversion	ral guanine nucleotide dissociation stimulator(RALGDS)
ENSBTAT00000087347	Reversion	granzyme H(LOC617313)
ENSBTAT00000086546	Reversion	lysine rich nucleolar protein 1(KNOP1)
ENSBTAT00000007903	Reversion	GTP binding protein 2(GTPBP2)
ENSBTAT00000073222	Reversion	#N/A
ENSBTAT00000013614	Reversion	HHIP like 1(HHIPL1)
ENSBTAT00000074308	Reversion	zinc finger protein 787(ZNF787)
ENSBTAT00000020514	Reversion	N-terminal Xaa-Pro-Lys N-methyltransferase 1(NTMT1)
ENSBTAT00000031907	Reversion	RuvB like AAA ATPase 2(RUVBL2)
ENSBTAT00000077316	Reversion	RAP1 GTPase activating protein(RAP1GAP)
ENSBTAT00000086329	Reversion	eukaryotic translation initiation factor 2 subunit beta(EIF2S2)
ENSBTAT00000016676	Reversion	solute carrier family 6 member 18(SLC6A18)
ENSBTAT00000010195	Reversion	TCF3 fusion partner(TFPT)
ENSBTAT00000018144	Reversion	DnaJ heat shock protein family (Hsp40) member B12(DNAJB12)
ENSBTAT00000061515	Reversion	eukaryotic translation initiation factor 3 subunit A(EIF3A)
ENSBTAT00000074886	Reversion	#N/A
ENSBTAT00000009604	Reversion	four and a half LIM domains 3(FHL3)
ENSBTAT00000064363	Reversion	ubinuclein 1(UBN1)
ENSBTAT00000000465	Reversion	eukaryotic translation initiation factor 3 subunit J(EIF3J)
ENSBTAT00000018366	Reversion	RIO kinase 1(RIOK1)
ENSBTAT00000013688	Reversion	clathrin binding box of aftiphilin containing 1(CLBA1)
ENSBTAT00000044329	Reversion	transmembrane protein 158(TMEM158)
ENSBTAT00000071992	Reversion	StAR related lipid transfer domain containing 7(STARD7)
ENSBTAT00000065279	Reversion	zinc finger protein 281(ZNF281)
ENSBTAT00000007573	Reversion	Ly6/neurotoxin 1(LYNX1)
ENSBTAT00000032261	Reversion	RNA polymerase I subunit G(POLR1G)
ENSBTAT00000084315	Reversion	MOB kinase activator 3A(MOB3A)
ENSBTAT00000014273	Reversion	cysteinyl-tRNA synthetase 1(CARS1)
ENSBTAT00000028783	Reversion	huntingtin interacting protein 1 related(HIP1R)
ENSBTAT00000044261	Reversion	tubulin beta 6 class V(TUBB6)
ENSBTAT00000070627	Reversion	KRAB-A domain containing 2(KRBA2)
ENSBTAT00000086607	Reversion	#N/A
ENSBTAT00000010466	Reversion	DNA topoisomerase I(TOP1)
ENSBTAT00000079458	Reversion	caldesmon 1(CALD1)
ENSBTAT00000063112	Reversion	BLOC-1 related complex subunit 8(BORCS8)
ENSBTAT00000057114	Reversion	zinc finger protein 628(ZNF628)
ENSBTAT00000083461	Reversion	zinc finger and BTB domain containing 20(ZBTB20)
ENSBTAT00000070099	Reversion	metadherin(MTDH)
ENSBTAT00000078996	Reversion	#N/A
ENSBTAT00000070196	Reversion	zinc finger protein 385A(ZNF385A)
ENSBTAT00000028663	Reversion	ubiquitin specific peptidase 36(USP36)
ENSBTAT00000063683	Reversion	H1.4 linker histone, cluster member(H1-4)
ENSBTAT00000055247	Reversion	HIC ZBTB transcriptional repressor 1(HIC1)
ENSBTAT00000012125	Reversion	Ran GTPase activating protein 1(RANGAP1)
ENSBTAT00000075874	Reversion	transforming growth factor beta 1(TGFB1)
ENSBTAT00000017359	Reversion	granzyme B (granzyme 2, cytotoxic T-lymphocyte-associated serine esterase 1)(GZMB)
ENSBTAT00000083259	Reversion	SRY-box transcription factor 4(SOX4)
ENSBTAT00000081307	Reversion	mitogen-activated protein kinase kinase 3(MAP2K3)
ENSBTAT00000003099	Reversion	mediator complex subunit 19(MED19)
ENSBTAT00000017583	Reversion	ADAM metallopeptidase with thrombospondin type 1 motif 4(ADAMTS4)
ENSBTAT00000043376	Reversion	ribosomal RNA processing 1(RRP1)
ENSBTAT00000044780	Reversion	EF-hand domain family member D2(EFHD2)
ENSBTAT00000021795	Reversion	solute carrier organic anion transporter family member 4A1(SLCO4A1)
ENSBTAT00000084564	Reversion	chromosome 7 C1orf35 homolog(C7H1orf35)
ENSBTAT00000073228	Reversion	Ras association domain family member 1(RASSF1)
ENSBTAT00000078536	Reversion	PWP2 small subunit processome component(PWP2)
ENSBTAT00000065700	Reversion	#N/A
ENSBTAT00000080881	Reversion	ABI family member 3(ABI3)
ENSBTAT00000081682	Reversion	KH domain containing 3 like, subcortical maternal complex member(KHDC3L)
ENSBTAT00000083801	Reversion	ankyrin repeat domain containing 11(ANKRD11)
ENSBTAT00000024996	Reversion	Rho family GTPase 1(RND1)
ENSBTAT00000019612	Reversion	chromodomain helicase DNA binding protein 4(CHD4)
ENSBTAT00000017267	Reversion	ubiquitin conjugating enzyme E2 L6(UBE2L6)
ENSBTAT00000027838	Reversion	lysyl oxidase like 4(LOXL4)
ENSBTAT00000079655	Reversion	asparagine synthetase (glutamine-hydrolyzing)(ASNS)
ENSBTAT00000061032	Reversion	chromosome 1 C21orf62 homolog(C1H21orf62)
ENSBTAT00000045489	Reversion	DEAD-box helicase 18(DDX18)
ENSBTAT00000022034	Reversion	hemoglobin, alpha 1(HBA1)
ENSBTAT00000082323	Reversion	choline kinase alpha(CHKA)
ENSBTAT00000066483	Reversion	signal-induced proliferation-associated 1(SIPA1)
ENSBTAT00000008028	Reversion	exocyst complex component 8(EXOC8)
ENSBTAT00000069547	Reversion	#N/A
ENSBTAT00000057089	Reversion	DEAD-box helicase 27(DDX27)
ENSBTAT00000079732	Reversion	KLF transcription factor 13(KLF13)
ENSBTAT00000002373	Reversion	Rho guanine nucleotide exchange factor 5(ARHGEF5)
ENSBTAT00000007904	Reversion	nuclear factor kappa B subunit 2(NFKB2)
ENSBTAT00000070787	Reversion	nuclear factor I C(NFIC)
ENSBTAT00000074677	Reversion	G-patch domain containing 4(GPATCH4)
ENSBTAT00000016029	Reversion	NHL repeat containing E3 ubiquitin protein ligase 1(NHLRC1)
ENSBTAT00000021369	Reversion	cysteine and glycine rich protein 1(CSRP1)
ENSBTAT00000020912	Reversion	amnion associated transmembrane protein(AMN)
ENSBTAT00000060550	Reversion	iodothyronine deiodinase 3(DIO3)
ENSBTAT00000044341	Reversion	zinc finger and BTB domain containing 42(ZBTB42)
ENSBTAT00000077616	Reversion	globoside alpha-1,3-N-acetylgalactosaminyltransferase 1(GBGT1)
ENSBTAT00000072781	Reversion	#N/A
ENSBTAT00000016109	Reversion	zinc finger MYND-type containing 19(ZMYND19)
ENSBTAT00000027892	Reversion	ring finger protein 166(RNF166)
ENSBTAT00000025930	Reversion	inositol-trisphosphate 3-kinase C(ITPKC)
ENSBTAT00000077563	Reversion	nuclear receptor subfamily 1 group D member 1(NR1D1)
ENSBTAT00000055447	Reversion	zinc finger protein 324A(LOC100847773)
ENSBTAT00000000602	Reversion	thrombopoietin(THPO)
ENSBTAT00000007399	Reversion	CD52 molecule(CD52)
ENSBTAT00000064633	Reversion	endothelin converting enzyme 2(ECE2)
ENSBTAT00000021980	Reversion	NOC2 like nucleolar associated transcriptional repressor(NOC2L)
ENSBTAT00000044723	Reversion	uncharacterized LOC514257(LOC514257)
ENSBTAT00000047621	Reversion	RNA polymerase I subunit F(POLR1F)
ENSBTAT00000073489	Reversion	dual specificity phosphatase 8(DUSP8)
ENSBTAT00000022714	Reversion	mitochondrial elongation factor 2(MIEF2)
ENSBTAT00000000453	Reversion	ras homolog family member G(RHOG)
ENSBTAT00000007890	Reversion	SH3 domain containing GRB2 like 1, endophilin A2(SH3GL1)
ENSBTAT00000074833	Reversion	adrenomedullin 2(ADM2)
ENSBTAT00000087087	Reversion	KLF transcription factor 6(KLF6)
ENSBTAT00000073688	Reversion	ribosomal RNA processing 9, U3 small nucleolar RNA binding protein(RRP9)
ENSBTAT00000052388	Reversion	plasmalemma vesicle associated protein(PLVAP)
ENSBTAT00000081881	Reversion	tumor protein p53 inducible nuclear protein 2(TP53INP2)
ENSBTAT00000026283	Reversion	REX4 homolog, 3'-5' exonuclease(REXO4)
ENSBTAT00000074782	Reversion	DEAD-box helicase 49(DDX49)
ENSBTAT00000022616	Reversion	tribbles pseudokinase 3(TRIB3)
ENSBTAT00000002330	Reversion	NFKB inhibitor beta(NFKBIB)
ENSBTAT00000018741	Reversion	isocitrate dehydrogenase (NADP(+)) 2(IDH2)
ENSBTAT00000084630	Reversion	#N/A
ENSBTAT00000064761	Reversion	family with sequence similarity 174 member C(FAM174C)
ENSBTAT00000082028	Reversion	wolframin ER transmembrane glycoprotein(WFS1)
ENSBTAT00000012489	Reversion	WD repeat domain 74(WDR74)
ENSBTAT00000003340	Reversion	fibrillarin(FBL)
ENSBTAT00000073303	Reversion	RAB20, member RAS oncogene family(RAB20)
ENSBTAT00000015041	Reversion	zinc finger CCCH-type containing 12A(ZC3H12A)
ENSBTAT00000067915	Reversion	zinc finger and BTB domain containing 7A(ZBTB7A)
ENSBTAT00000085322	Reversion	tubulin alpha 4a(TUBA4A)
ENSBTAT00000024669	Reversion	ess-2 splicing factor homolog(ESS2)
ENSBTAT00000055077	Reversion	abhydrolase domain containing 14A(ABHD14A)
ENSBTAT00000008295	Reversion	NGFI-A binding protein 2(NAB2)
ENSBTAT00000016981	Reversion	serum response factor(SRF)
ENSBTAT00000012938	Reversion	BOP1 ribosomal biogenesis factor(BOP1)
ENSBTAT00000011265	Reversion	activating transcription factor 3(ATF3)
ENSBTAT00000009621	Reversion	CD209 molecule(CD209)
ENSBTAT00000017614	Reversion	solute carrier family 3 member 2(SLC3A2)
ENSBTAT00000082669	Reversion	Y-box binding protein 3(YBX3)
ENSBTAT00000002098	Reversion	interleukin 4 receptor(IL4R)
ENSBTAT00000080668	Reversion	G protein-coupled receptor 146(GPR146)
ENSBTAT00000028109	Reversion	TNF receptor superfamily member 6b(TNFRSF6B)
ENSBTAT00000027209	Reversion	death associated protein kinase 3(DAPK3)
ENSBTAT00000015368	Reversion	VPS18 core subunit of CORVET and HOPS complexes(VPS18)
ENSBTAT00000032212	Reversion	ALG3 alpha-1,3- mannosyltransferase(ALG3)
ENSBTAT00000029578	Reversion	selectin P ligand(SELPLG)
ENSBTAT00000026711	Reversion	MON1 homolog A, secretory trafficking associated(MON1A)
ENSBTAT00000000044	Reversion	MAF bZIP transcription factor G(MAFG)
ENSBTAT00000020807	Reversion	transmembrane protein 127(TMEM127)
ENSBTAT00000011694	Reversion	purine rich element binding protein A(PURA)
ENSBTAT00000074559	Reversion	ribosomal RNA processing 7 homolog(RRP7)
ENSBTAT00000019502	Reversion	mitotic spindle organizing protein 2B(MZT2B)
ENSBTAT00000067991	Reversion	small nuclear ribonucleoprotein polypeptides B and B1(SNRPB)
ENSBTAT00000006978	Reversion	spermidine synthase(SRM)
ENSBTAT00000010719	Reversion	LIM domain containing 2(LIMD2)
ENSBTAT00000014709	Reversion	chromosome 18 C19orf48 homolog(C18H19orf48)
ENSBTAT00000081626	Reversion	midnolin(MIDN)
ENSBTAT00000019607	Reversion	NOP2 nucleolar protein(NOP2)
ENSBTAT00000035788	Reversion	splicing factor 3a subunit 2(SF3A2)
ENSBTAT00000010163	Reversion	pescadillo ribosomal biogenesis factor 1(PES1)
ENSBTAT00000081246	Reversion	glycogen synthase kinase 3 alpha(GSK3A)
ENSBTAT00000087066	Reversion	interleukin 1 receptor antagonist(IL1RN)
ENSBTAT00000030838	Reversion	STEAP4 metalloreductase(STEAP4)
ENSBTAT00000081300	Reversion	#N/A
ENSBTAT00000014014	Reversion	DEAD-box helicase 56(DDX56)
ENSBTAT00000068896	Reversion	protein arginine methyltransferase 1(PRMT1)
ENSBTAT00000032961	Reversion	solute carrier family 5 member 6(SLC5A6)
ENSBTAT00000013608	Reversion	intercellular adhesion molecule 1(ICAM1)
ENSBTAT00000083691	Reversion	protocadherin 1(PCDH1)
ENSBTAT00000038370	Reversion	tubulin alpha 1c(TUBA1C)
ENSBTAT00000004441	Reversion	DEAD-box helicase 24(DDX24)
ENSBTAT00000086832	Reversion	#N/A
ENSBTAT00000013689	Reversion	ChaC glutathione specific gamma-glutamylcyclotransferase 1(CHAC1)
ENSBTAT00000010451	Reversion	major vault protein(MVP)
ENSBTAT00000019351	Reversion	DExD-box helicase 21(DDX21)
ENSBTAT00000015097	Reversion	XPA binding protein 2(XAB2)
ENSBTAT00000081783	Reversion	immunoglobulin heavy variable 4-59(LOC104968484)
ENSBTAT00000028574	Reversion	MAF bZIP transcription factor F(MAFF)
ENSBTAT00000079854	Reversion	cytochrome P450 family 2 subfamily B member 6(CYP2B6)
ENSBTAT00000085511	Reversion	adrenoceptor beta 3(ADRB3)
ENSBTAT00000073322	Reversion	BCAR1 scaffold protein, Cas family member(BCAR1)
ENSBTAT00000082220	Reversion	nuclear receptor subfamily 4 group A member 1(NR4A1)
ENSBTAT00000034384	Reversion	translocase of inner mitochondrial membrane 10(TIMM10)
ENSBTAT00000002311	Reversion	nuclear receptor 2C2 associated protein(NR2C2AP)
ENSBTAT00000028494	Reversion	phenylalanyl-tRNA synthetase subunit alpha(FARSA)
ENSBTAT00000083586	Reversion	protein phosphatase 1 regulatory inhibitor subunit 14B(PPP1R14B)
ENSBTAT00000013796	Reversion	proliferation-associated 2G4(PA2G4)
ENSBTAT00000025300	Reversion	WD repeat domain 24(WDR24)
ENSBTAT00000078219	Reversion	ubiquitin conjugating enzyme E2 S(UBE2S)
ENSBTAT00000011536	Reversion	E74 like ETS transcription factor 3(ELF3)
ENSBTAT00000050603	Reversion	chromosome 29 C11orf24 homolog(C29H11orf24)
ENSBTAT00000072570	Reversion	MAP7 domain containing 1(MAP7D1)
ENSBTAT00000026501	Reversion	mitochondrial ribosomal protein L40(MRPL40)
ENSBTAT00000001336	Reversion	perforin 1(PRF1)
ENSBTAT00000043199	Reversion	solute carrier family 35 member A4(SLC35A4)
ENSBTAT00000084391	Reversion	zinc finger AN1-type containing 2A(ZFAND2A)
ENSBTAT00000019108	Reversion	chondroitin polymerizing factor 2(CHPF2)
ENSBTAT00000039828	Reversion	eukaryotic translation initiation factor 4E binding protein 1(EIF4EBP1)
ENSBTAT00000028671	Reversion	aspartyl aminopeptidase(DNPEP)
ENSBTAT00000069949	Reversion	bromodomain containing 4(BRD4)
ENSBTAT00000087035	Reversion	G protein-coupled receptor class C group 5 member C(GPRC5C)
ENSBTAT00000015774	Reversion	nucleolar complex associated 4 homolog(NOC4L)
ENSBTAT00000013895	Reversion	transforming growth factor beta regulator 4(TBRG4)
ENSBTAT00000044628	Reversion	ankyrin repeat domain 9(ANKRD9)
ENSBTAT00000015499	Reversion	H1.2 linker histone, cluster member(H1-2)
ENSBTAT00000016951	Reversion	mitochondrial ribosomal protein L2(MRPL2)
ENSBTAT00000070423	Reversion	peter pan homolog (Drosophila)(PPAN)
ENSBTAT00000012144	Reversion	ETS proto-oncogene 2, transcription factor(ETS2)
ENSBTAT00000006279	Reversion	protein tyrosine phosphatase receptor type C associated protein(PTPRCAP)
ENSBTAT00000012599	Reversion	SH3 domain binding glutamate rich protein like 3(SH3BGRL3)
ENSBTAT00000072421	Reversion	cysteine and serine rich nuclear protein 1(CSRNP1)
ENSBTAT00000015317	Reversion	5', 3'-nucleotidase, cytosolic(NT5C)
ENSBTAT00000086087	Reversion	transducin beta like 3(TBL3)
ENSBTAT00000083444	Reversion	TNF receptor superfamily member 1A(TNFRSF1A)
ENSBTAT00000031820	Reversion	fucosyltransferase 1(FUT1)
ENSBTAT00000074871	Reversion	SON DNA and RNA binding protein(SON)
ENSBTAT00000006899	Reversion	RAS like family 11 member A(RASL11A)
ENSBTAT00000001080	Reversion	EPH receptor A2(EPHA2)
ENSBTAT00000017339	Reversion	dyskerin pseudouridine synthase 1(DKC1)
ENSBTAT00000000088	Reversion	glutamate rich WD repeat containing 1(GRWD1)
ENSBTAT00000003460	Reversion	DEPP autophagy regulator 1(DEPP1)
ENSBTAT00000027992	Reversion	chromosome 21 C15orf39 homolog(C21H15orf39)
ENSBTAT00000031530	Reversion	tribbles pseudokinase 1(TRIB1)
ENSBTAT00000019080	Reversion	ring finger protein 126(RNF126)
ENSBTAT00000079811	Reversion	selenoprotein O(SELENOO)
ENSBTAT00000010762	Reversion	FosB proto-oncogene, AP-1 transcription factor subunit(FOSB)
ENSBTAT00000086836	Reversion	tRNA methyltransferase 2 homolog A(TRMT2A)
ENSBTAT00000006450	Reversion	keratin 19(KRT19)
ENSBTAT00000018453	Reversion	RELA proto-oncogene, NF-kB subunit(RELA)
ENSBTAT00000000437	Reversion	ETS2 repressor factor(ERF)
ENSBTAT00000018428	Reversion	gap junction protein alpha 4(GJA4)
ENSBTAT00000016056	Reversion	forkhead box A3(FOXA3)
ENSBTAT00000001108	Reversion	keratin 8(KRT8)
ENSBTAT00000069776	Reversion	heme oxygenase 1(HMOX1)
ENSBTAT00000012578	Reversion	zinc finger protein 593(ZNF593)
ENSBTAT00000066297	Reversion	PI-PLC X domain-containing protein 1-like(LOC132345669)
ENSBTAT00000030542	Reversion	#N/A
ENSBTAT00000004444	Reversion	putative ISG12(a) protein(IFI27)
ENSBTAT00000066612	Reversion	DExD-box helicase 39A(DDX39A)
ENSBTAT00000065912	Reversion	tumor suppressing subtransferable candidate 4(TSSC4)
ENSBTAT00000020113	Reversion	RAD23 homolog A, nucleotide excision repair protein(RAD23A)
ENSBTAT00000006825	Reversion	SYS1 golgi trafficking protein(SYS1)
ENSBTAT00000029972	Reversion	coronin 1B(CORO1B)
ENSBTAT00000035541	Reversion	interferon regulatory factor 2 binding protein like(IRF2BPL)
ENSBTAT00000067061	Reversion	ribonuclease P/MRP subunit p21(RPP21)
ENSBTAT00000028798	Reversion	CDC42 effector protein 1(CDC42EP1)
ENSBTAT00000005204	Reversion	CXXC finger protein 5(CXXC5)
ENSBTAT00000029063	Reversion	RAB5 interacting factor(RAB5IF)
ENSBTAT00000063148	Reversion	centromere protein B(CENPB)
ENSBTAT00000009771	Reversion	MYB binding protein 1a(MYBBP1A)
ENSBTAT00000029418	Reversion	claudin 5(CLDN5)
ENSBTAT00000044388	Reversion	tRNA methyltransferase 61A(TRMT61A)
ENSBTAT00000067785	Reversion	myo-inositol oxygenase(MIOX)
ENSBTAT00000069859	Reversion	exosome component 6(EXOSC6)
ENSBTAT00000015938	Reversion	insulin receptor substrate 2(IRS2)
ENSBTAT00000005642	Reversion	regulator of G protein signaling 16(RGS16)
ENSBTAT00000082978	Reversion	ubiquitin conjugating enzyme E2 M(UBE2M)
ENSBTAT00000070572	Reversion	UBA like domain containing 1(UBALD1)
ENSBTAT00000069525	Reversion	#N/A
ENSBTAT00000004810	Reversion	uncoupling protein 2(UCP2)
ENSBTAT00000024157	Reversion	myeloid associated differentiation marker(MYADM)
ENSBTAT00000080541	Reversion	KLF transcription factor 2(KLF2)
ENSBTAT00000018321	Reversion	UBA like domain containing 2(UBALD2)
ENSBTAT00000012490	Reversion	BCL3 transcription coactivator(BCL3)
ENSBTAT00000081916	Reversion	adhesion G protein-coupled receptor E5(ADGRE5)
ENSBTAT00000015200	Reversion	salt inducible kinase 1(SIK1)
ENSBTAT00000084975	Reversion	amidohydrolase domain containing 2(AMDHD2)
ENSBTAT00000077490	Reversion	zyxin(ZYX)
ENSBTAT00000024322	Reversion	Fas associated via death domain(FADD)
ENSBTAT00000004318	Reversion	follistatin(FST)
ENSBTAT00000064237	Reversion	poly(A) binding protein cytoplasmic 1(PABPC1)
ENSBTAT00000074704	Reversion	tubulin beta 4B class IVb(TUBB4B)
ENSBTAT00000021755	Reversion	immediate early response 2(IER2)
ENSBTAT00000000511	Reversion	Pim-1 proto-oncogene, serine/threonine kinase(PIM1)
ENSBTAT00000020019	Reversion	HGH1 homolog(HGH1)
ENSBTAT00000076963	Reversion	cystatin C(CST3)
ENSBTAT00000057417	Reversion	family with sequence similarity 43 member A(FAM43A)
ENSBTAT00000081383	Reversion	TNF receptor superfamily member 12A(TNFRSF12A)
ENSBTAT00000044103	Reversion	#N/A
ENSBTAT00000020125	Reversion	syndecan 4(SDC4)
ENSBTAT00000002674	Reversion	transgelin 2(TAGLN2)
ENSBTAT00000062953	Reversion	basic helix-loop-helix family member a15(BHLHA15)
ENSBTAT00000074806	Reversion	#N/A
ENSBTAT00000013008	Reversion	basic helix-loop-helix family member e40(BHLHE40)
ENSBTAT00000077049	Reversion	flotillin 2(FLOT2)
ENSBTAT00000049560	Reversion	ataxin 7 like 3B(ATXN7L3B)
ENSBTAT00000011655	Reversion	pleckstrin homology like domain family A member 1(PHLDA1)
ENSBTAT00000066529	Reversion	BTG anti-proliferation factor 1(BTG1)
ENSBTAT00000009210	Reversion	solute carrier family 26 member 1(SLC26A1)
ENSBTAT00000020109	Reversion	Cbp/p300 interacting transactivator with Glu/Asp rich carboxy-terminal domain 4(CITED4)
ENSBTAT00000084447	Reversion	eukaryotic translation initiation factor 5A(EIF5A)
ENSBTAT00000042645	Reversion	Rho GDP dissociation inhibitor alpha(ARHGDIA)
ENSBTAT00000076472	Reversion	#N/A
ENSBTAT00000034682	Reversion	NHERF family PDZ scaffold protein 1(NHERF1)
ENSBTAT00000087062	Reversion	interferon regulatory factor 2 binding protein 1(IRF2BP1)
ENSBTAT00000019921	Reversion	galactokinase 1(GALK1)
ENSBTAT00000085576	Reversion	insulin like growth factor 2(IGF2)
ENSBTAT00000068961	Reversion	mitochondrial ribosomal protein S2(MRPS2)
ENSBTAT00000083687	Reversion	aldolase, fructose-bisphosphate A(ALDOA)
ENSBTAT00000005279	Reversion	Jun proto-oncogene, AP-1 transcription factor subunit(JUN)
ENSBTAT00000012495	Reversion	basal cell adhesion molecule(BCAM)
ENSBTAT00000071342	Reversion	Pim-3 proto-oncogene, serine/threonine kinase(PIM3)
ENSBTAT00000011001	Reversion	cyclin dependent kinase inhibitor 1A(CDKN1A)
ENSBTAT00000007322	Reversion	SCAN domain containing 1(SCAND1)
ENSBTAT00000052022	Reversion	H1.10 linker histone(H1-10)
ENSBTAT00000002326	Reversion	ribosomal protein lateral stalk subunit P2(RPLP2)
ENSBTAT00000035803	Reversion	growth arrest and DNA damage inducible beta(GADD45B)
ENSBTAT00000011106	Reversion	suppressor of cytokine signaling 3(SOCS3)
ENSBTAT00000022183	Reversion	NFKB inhibitor alpha(NFKBIA)
ENSBTAT00000066266	Reversion	ZFP36 ring finger protein(ZFP36)
ENSBTAT00000008225	Reversion	heat shock protein 90 alpha family class A member 1(HSP90AA1)
ENSBTAT00000020170	Reversion	solute carrier family 27 member 5(SLC27A5)
ENSBTAT00000046321	Reversion	refilin A(RFLNA)
ENSBTAT00000043693	Reversion	aldehyde dehydrogenase 1 family member L1(ALDH1L1)
ENSBTAT00000014865	Reversion	complement C1q C chain(C1QC)
ENSBTAT00000015438	Reversion	fibroblast growth factor 21(FGF21)
ENSBTAT00000001988	Reversion	keratin 18(KRT18)
ENSBTAT00000035955	Reversion	solute carrier family 29 member 1(SLC29A1)
ENSBTAT00000064839	Reversion	chromosome 15 C11orf96 homolog(C15H11orf96)
ENSBTAT00000080388	Reversion	coiled-coil-helix-coiled-coil-helix domain containing 10(CHCHD10)
ENSBTAT00000008132	Reversion	actin gamma 1(ACTG1)
ENSBTAT00000086463	Reversion	CCAAT enhancer binding protein beta(CEBPB)
ENSBTAT00000044397	Reversion	heat shock protein family B (small) member 1(HSPB1)
ENSBTAT00000015987	Reversion	JunB proto-oncogene, AP-1 transcription factor subunit(JUNB)
ENSBTAT00000064621	Reversion	CCAAT enhancer binding protein delta(CEBPD)
ENSBTAT00000036888	Reversion	actin beta(ACTB)
ENSBTAT00000070149	Reversion	JunD proto-oncogene, AP-1 transcription factor subunit(JUND)
ENSBTAT00000069619	Reversion	metallothionein-1A(MT1A)

## Sheet: B)GO term enrichment
Reversion
Category	Term	Count	%	PValue	Genes	List Total	Pop Hits	Pop Total	Fold Enrichment	Bonferroni	Benjamini	FDR
UP_KW_BIOLOGICAL_PROCESS	KW-0391~Immunity	29	3.625	8.17114e-07	ENSBTAT00000070970, ENSBTAT00000072313, ENSBTAT00000085072, ENSBTAT00000027820, ENSBTAT00000080395, ENSBTAT00000055395, ENSBTAT00000032697, ENSBTAT00000061377, ENSBTAT00000027870, ENSBTAT00000054825, ENSBTAT00000068364, ENSBTAT00000038070, ENSBTAT00000069379, ENSBTAT00000027359, ENSBTAT00000024322, ENSBTAT00000024223, ENSBTAT00000044218, ENSBTAT00000034054, ENSBTAT00000079353, ENSBTAT00000083399,…	231	287	6493	2.8402	8.74274e-05	8.74312e-05	8.74312e-05
UP_KW_BIOLOGICAL_PROCESS	KW-0399~Innate immunity	21	2.625	4.39905e-06	ENSBTAT00000027359, ENSBTAT00000085072, ENSBTAT00000027820, ENSBTAT00000024223, ENSBTAT00000024322, ENSBTAT00000044218, ENSBTAT00000034054, ENSBTAT00000080395, ENSBTAT00000083399, ENSBTAT00000055395, ENSBTAT00000027182, ENSBTAT00000055586, ENSBTAT00000032697, ENSBTAT00000061377, ENSBTAT00000031134, ENSBTAT00000065623, ENSBTAT00000066555, ENSBTAT00000056911, ENSBTAT00000034108, ENSBTAT00000054825,…	231	179	6493	3.29761	0.000470589	0.000235349	0.000235349
UP_KW_BIOLOGICAL_PROCESS	KW-0011~Acute phase	5	0.625	0.00085209	ENSBTAT00000082322, ENSBTAT00000074568, ENSBTAT00000030326, ENSBTAT00000071929, ENSBTAT00000030327	231	13	6493	10.8109	0.0871763	0.0303912	0.0303912
UP_KW_BIOLOGICAL_PROCESS	KW-0395~Inflammatory response	10	1.25	0.00273495	ENSBTAT00000075648, ENSBTAT00000065052, ENSBTAT00000027359, ENSBTAT00000027820, ENSBTAT00000039533, ENSBTAT00000024223, ENSBTAT00000066555, ENSBTAT00000034108, ENSBTAT00000082220, ENSBTAT00000068364	231	84	6493	3.34622	0.254008	0.0731599	0.0731599
UP_KW_BIOLOGICAL_PROCESS	KW-0130~Cell adhesion	16	2	0.00389132	ENSBTAT00000078839, ENSBTAT00000073322, ENSBTAT00000036155, ENSBTAT00000077049, ENSBTAT00000075471, ENSBTAT00000044539, ENSBTAT00000072098, ENSBTAT00000081916, ENSBTAT00000080828, ENSBTAT00000082012, ENSBTAT00000084501, ENSBTAT00000081763, ENSBTAT00000062951, ENSBTAT00000061495, ENSBTAT00000064031, ENSBTAT00000083691, ENSBTAT00000047691	231	196	6493	2.29455	0.3411	0.0832743	0.0832743
UP_KW_BIOLOGICAL_PROCESS	KW-0443~Lipid metabolism	23	2.875	0.0673246	ENSBTAT00000049812, ENSBTAT00000025820, ENSBTAT00000027317, ENSBTAT00000078837, ENSBTAT00000026830, ENSBTAT00000027159, ENSBTAT00000075789, ENSBTAT00000075745, ENSBTAT00000045109, ENSBTAT00000025719, ENSBTAT00000077544, ENSBTAT00000039096, ENSBTAT00000074483, ENSBTAT00000069908, ENSBTAT00000061513, ENSBTAT00000083412, ENSBTAT00000087331, ENSBTAT00000028125, ENSBTAT00000065533, ENSBTAT00000031820,…	231	444	6493	1.45606	0.999423	1	1
UP_KW_BIOLOGICAL_PROCESS	KW-0892~Osteogenesis	3	0.375	0.0753897	ENSBTAT00000085576, ENSBTAT00000074771, ENSBTAT00000069716	231	13	6493	6.48651	0.999772	1	1
UP_KW_BIOLOGICAL_PROCESS	KW-0145~Chemotaxis	5	0.625	0.0998211	ENSBTAT00000039533, ENSBTAT00000045994, ENSBTAT00000066555, ENSBTAT00000067114, ENSBTAT00000068364	231	50	6493	2.81082	0.999987	1	1

## Sheet: C)Functional annotation cluster
Reversion
Annotation Cluster 1	Enrichment Score: 5.6701345349620915
Category	Term	Count	%	PValue	Genes	List Total	Pop Hits	Pop Total	Fold Enrichment	Bonferroni	Benjamini	FDR
UP_SEQ_FEATURE	CROSSLNK:Glycyl lysine isopeptide (Lys-Gly) (interchain with G-Cter in UFM1); alternate	12	0.916031	1.66575e-13	ENSBTAT00000054510, ENSBTAT00000056505	1230	12	22162	18.0179	2.1666e-10	2.16714e-10	2.13882e-10
UP_KW_PTM	KW-0164~Citrullination	25	1.9084	1.15817e-12	ENSBTAT00000020266, ENSBTAT00000039533, ENSBTAT00000054510, ENSBTAT00000015499, ENSBTAT00000018897, ENSBTAT00000056505, ENSBTAT00000087179	487	73	8320	5.85075	3.47455e-11	1.79516e-11	1.44771e-11
UP_KW_PTM	KW-0379~Hydroxylation	30	2.29008	1.23955e-09	ENSBTAT00000002779, ENSBTAT00000055395, ENSBTAT00000053637, ENSBTAT00000009270, ENSBTAT00000054510, ENSBTAT00000064125, ENSBTAT00000015499, ENSBTAT00000056505, ENSBTAT00000018649, ENSBTAT00000068399, ENSBTAT00000087179, ENSBTAT00000078980	487	139	8320	3.68724	3.71865e-08	1.28087e-08	1.03296e-08
UP_KW_CELLULAR_COMPONENT	KW-0544~Nucleosome core	22	1.67939	6.15984e-09	ENSBTAT00000054510, ENSBTAT00000064125, ENSBTAT00000056505, ENSBTAT00000087179	754	91	14427	4.62579	3.26472e-07	3.26472e-07	2.95672e-07
UP_SEQ_FEATURE	DOMAIN:TATA box binding protein associated factor (TAF) histone-like fold	12	0.916031	5.20993e-08	ENSBTAT00000054510, ENSBTAT00000056505	1230	26	22162	8.31595	6.77789e-05	1.55712e-05	1.53677e-05
INTERPRO	IPR004823:TATA box binding protein associated factor (TAF)	12	0.916031	6.02487e-08	ENSBTAT00000054510, ENSBTAT00000056505	1240	26	22027	8.19864	0.000105249	0.000105254	0.000104291
INTERPRO	IPR019809:Histone H4, conserved site	12	0.916031	2.307e-07	ENSBTAT00000054510, ENSBTAT00000056505	1240	29	22027	7.3505	0.000402951	0.000134344	0.000133114
INTERPRO	IPR001951:Histone H4	12	0.916031	2.307e-07	ENSBTAT00000054510, ENSBTAT00000056505	1240	29	22027	7.3505	0.000402951	0.000134344	0.000133114
SMART	SM00803:TAF	12	0.916031	4.30962e-07	ENSBTAT00000054510, ENSBTAT00000056505	705	26	10276	6.72733	0.000155134	0.000155146	0.000152992
UP_KW_PTM	KW-0488~Methylation	54	4.12214	6.5e-07	ENSBTAT00000024996, ENSBTAT00000076854, ENSBTAT00000028798, ENSBTAT00000082978, ENSBTAT00000074672, ENSBTAT00000009564, ENSBTAT00000006450, ENSBTAT00000008132, ENSBTAT00000012489, ENSBTAT00000002451, ENSBTAT00000015499, ENSBTAT00000064125, ENSBTAT00000056505, ENSBTAT00000085322, ENSBTAT00000067991, ENSBTAT00000068364, ENSBTAT00000014802, ENSBTAT00000001108, ENSBTAT00000005408, ENSBTAT00000018144,…	487	452	8320	2.04103	1.94998e-05	3.35833e-06	2.70833e-06
GOTERM_BP_DIRECT	GO:0006352~DNA-templated transcription, initiation	14	1.0687	1.14853e-06	ENSBTAT00000047621, ENSBTAT00000083436, ENSBTAT00000054510, ENSBTAT00000056505	1106	41	16929	5.22661	0.00386992	0.00162688	0.00162206
UP_SEQ_FEATURE	CROSSLNK:Glycyl lysine isopeptide (Lys-Gly) (interchain with G-Cter in ubiquitin); alternate	17	1.29771	1.57116e-06	ENSBTAT00000074704, ENSBTAT00000004739, ENSBTAT00000006465, ENSBTAT00000054510, ENSBTAT00000064125, ENSBTAT00000056505, ENSBTAT00000044261	1230	72	22162	4.25422	0.002042	0.00025551	0.000252172
SMART	SM00417:H4	12	0.916031	1.5953e-06	ENSBTAT00000054510, ENSBTAT00000056505	705	29	10276	6.0314	0.000574144	0.000287154	0.000283166
UP_SEQ_FEATURE	CROSSLNK:Glycyl lysine isopeptide (Lys-Gly) (interchain with G-Cter in SUMO2); alternate	24	1.83206	5.59361e-06	ENSBTAT00000001108, ENSBTAT00000000044, ENSBTAT00000054510, ENSBTAT00000081779, ENSBTAT00000005279, ENSBTAT00000042645, ENSBTAT00000012655, ENSBTAT00000013008, ENSBTAT00000006465, ENSBTAT00000011066, ENSBTAT00000064125, ENSBTAT00000056505, ENSBTAT00000015987, ENSBTAT00000086463	1230	146	22162	2.96184	0.0072509	0.000808588	0.000798022
GOTERM_CC_DIRECT	GO:0000786~nucleosome	28	2.1374	1.83196e-05	ENSBTAT00000031907, ENSBTAT00000036888, ENSBTAT00000061268, ENSBTAT00000063683, ENSBTAT00000054510, ENSBTAT00000064125, ENSBTAT00000015499, ENSBTAT00000056505, ENSBTAT00000052022, ENSBTAT00000087179	1165	199	20801	2.51225	0.0100616	0.00168541	0.00164266
UP_KW_CELLULAR_COMPONENT	KW-0158~Chromosome	33	2.51908	0.000922211	ENSBTAT00000044771, ENSBTAT00000024684, ENSBTAT00000074742, ENSBTAT00000000088, ENSBTAT00000054510, ENSBTAT00000052022, ENSBTAT00000023619, ENSBTAT00000061308, ENSBTAT00000057089, ENSBTAT00000010163, ENSBTAT00000063683, ENSBTAT00000064125, ENSBTAT00000015499, ENSBTAT00000056505, ENSBTAT00000087179	754	340	14427	1.85712	0.0477234	0.00814619	0.00737768
INTERPRO	IPR009072:Histone-fold	23	1.75573	0.000989491	ENSBTAT00000003674, ENSBTAT00000054510, ENSBTAT00000064125, ENSBTAT00000056505, ENSBTAT00000087179	1240	189	22027	2.16172	0.822626	0.0960356	0.095156
KEGG_PATHWAY	bta04613:Neutrophil extracellular trap formation	29	2.21374	0.00195293	ENSBTAT00000072313, ENSBTAT00000049812, ENSBTAT00000018453, ENSBTAT00000027820, ENSBTAT00000029578, ENSBTAT00000017894, ENSBTAT00000004279, ENSBTAT00000054510, ENSBTAT00000073572, ENSBTAT00000067849, ENSBTAT00000036888, ENSBTAT00000008132, ENSBTAT00000081783, ENSBTAT00000011333, ENSBTAT00000084691, ENSBTAT00000064125, ENSBTAT00000056505, ENSBTAT00000027870, ENSBTAT00000087179	632	231	9288	1.84498	0.477435	0.0270155	0.0229469
GOTERM_MF_DIRECT	GO:0046982~protein heterodimerization activity	35	2.67176	0.0095897	ENSBTAT00000074704, ENSBTAT00000000044, ENSBTAT00000003674, ENSBTAT00000054510, ENSBTAT00000035582, ENSBTAT00000023619, ENSBTAT00000013008, ENSBTAT00000067849, ENSBTAT00000033450, ENSBTAT00000011265, ENSBTAT00000064125, ENSBTAT00000056505, ENSBTAT00000028783, ENSBTAT00000014617, ENSBTAT00000087179, ENSBTAT00000082220, ENSBTAT00000044261	1080	381	18413	1.56619	0.99998	0.431153	0.426933
KEGG_PATHWAY	bta05322:Systemic lupus erythematosus	22	1.67939	0.0103972	ENSBTAT00000055395, ENSBTAT00000081783, ENSBTAT00000014865, ENSBTAT00000011333, ENSBTAT00000054092, ENSBTAT00000054510, ENSBTAT00000064125, ENSBTAT00000056505, ENSBTAT00000016634, ENSBTAT00000087179, ENSBTAT00000067991, ENSBTAT00000073572	632	180	9288	1.7962	0.968881	0.0767082	0.0651558
GOTERM_BP_DIRECT	GO:0006334~nucleosome assembly	20	1.52672	0.0190723	ENSBTAT00000026857, ENSBTAT00000083436, ENSBTAT00000000088, ENSBTAT00000063683, ENSBTAT00000054510, ENSBTAT00000015499, ENSBTAT00000064125, ENSBTAT00000056505, ENSBTAT00000052022, ENSBTAT00000061308	1106	174	16929	1.75937	1	1	0.997333
KEGG_PATHWAY	bta05034:Alcoholism	19	1.45038	0.26226	ENSBTAT00000010762, ENSBTAT00000023246, ENSBTAT00000054510, ENSBTAT00000082449, ENSBTAT00000064125, ENSBTAT00000056505, ENSBTAT00000035955, ENSBTAT00000087179, ENSBTAT00000043161	632	224	9288	1.24655	1	0.604656	0.513593
Annotation Cluster 2	Enrichment Score: 4.9448725658223545
Category	Term	Count	%	PValue	Genes	List Total	Pop Hits	Pop Total	Fold Enrichment	Bonferroni	Benjamini	FDR
UP_KW_BIOLOGICAL_PROCESS	KW-0391~Immunity	44	3.35878	2.11573e-08	ENSBTAT00000070970, ENSBTAT00000072313, ENSBTAT00000085072, ENSBTAT00000027820, ENSBTAT00000005975, ENSBTAT00000006940, ENSBTAT00000003955, ENSBTAT00000080395, ENSBTAT00000055395, ENSBTAT00000032697, ENSBTAT00000061377, ENSBTAT00000002451, ENSBTAT00000010703, ENSBTAT00000027870, ENSBTAT00000018669, ENSBTAT00000054825, ENSBTAT00000068364, ENSBTAT00000038070, ENSBTAT00000020043, ENSBTAT00000069379,…	396	287	6493	2.51374	2.79276e-06	2.79276e-06	2.75045e-06
UP_KW_BIOLOGICAL_PROCESS	KW-0399~Innate immunity	30	2.29008	9.28555e-07	ENSBTAT00000085072, ENSBTAT00000027820, ENSBTAT00000006940, ENSBTAT00000080395, ENSBTAT00000055395, ENSBTAT00000032697, ENSBTAT00000061377, ENSBTAT00000010703, ENSBTAT00000018669, ENSBTAT00000054825, ENSBTAT00000068364, ENSBTAT00000020043, ENSBTAT00000027359, ENSBTAT00000021373, ENSBTAT00000024322, ENSBTAT00000024223, ENSBTAT00000044218, ENSBTAT00000034054, ENSBTAT00000022428, ENSBTAT00000027182,…	396	179	6493	2.74801	0.000122562	6.12846e-05	6.03561e-05
GOTERM_BP_DIRECT	GO:0045087~innate immune response	31	2.36641	0.0744929	ENSBTAT00000072313, ENSBTAT00000018453, ENSBTAT00000027820, ENSBTAT00000083586, ENSBTAT00000080395, ENSBTAT00000010544, ENSBTAT00000081783, ENSBTAT00000055496, ENSBTAT00000054092, ENSBTAT00000061377, ENSBTAT00000007366, ENSBTAT00000010703, ENSBTAT00000018669, ENSBTAT00000068364, ENSBTAT00000038070, ENSBTAT00000027359, ENSBTAT00000021373, ENSBTAT00000024322, ENSBTAT00000024223, ENSBTAT00000014440,…	1106	349	16929	1.3596	1	1	0.997333
Annotation Cluster 3	Enrichment Score: 4.884999075205289
Category	Term	Count	%	PValue	Genes	List Total	Pop Hits	Pop Total	Fold Enrichment	Bonferroni	Benjamini	FDR
KEGG_PATHWAY	bta00830:Retinol metabolism	24	1.83206	1.52422e-10	ENSBTAT00000075428, ENSBTAT00000021785, ENSBTAT00000054908, ENSBTAT00000026830, ENSBTAT00000016177, ENSBTAT00000053634, ENSBTAT00000075745, ENSBTAT00000040300, ENSBTAT00000021304, ENSBTAT00000034383, ENSBTAT00000076372, ENSBTAT00000065779, ENSBTAT00000010661, ENSBTAT00000085888, ENSBTAT00000032930, ENSBTAT00000009185, ENSBTAT00000067793, ENSBTAT00000003769, ENSBTAT00000027159, ENSBTAT00000079854,…	632	72	9288	4.89873	5.06042e-08	5.06042e-08	4.29831e-08
KEGG_PATHWAY	bta00140:Steroid hormone biosynthesis	21	1.60305	7.54642e-08	ENSBTAT00000023853, ENSBTAT00000016177, ENSBTAT00000053634, ENSBTAT00000027159, ENSBTAT00000020078, ENSBTAT00000040300, ENSBTAT00000079854, ENSBTAT00000029977, ENSBTAT00000006957, ENSBTAT00000034383, ENSBTAT00000076372, ENSBTAT00000086324, ENSBTAT00000009106, ENSBTAT00000007841, ENSBTAT00000032167, ENSBTAT00000028488, ENSBTAT00000015564, ENSBTAT00000000096, ENSBTAT00000032930, ENSBTAT00000008272,…	632	75	9288	4.11494	2.50538e-05	6.57554e-06	5.58525e-06
GOTERM_MF_DIRECT	GO:0020037~heme binding	29	2.21374	8.87959e-08	ENSBTAT00000072313, ENSBTAT00000071301, ENSBTAT00000021785, ENSBTAT00000054908, ENSBTAT00000030838, ENSBTAT00000016177, ENSBTAT00000022034, ENSBTAT00000018774, ENSBTAT00000017246, ENSBTAT00000040300, ENSBTAT00000078755, ENSBTAT00000034383, ENSBTAT00000079521, ENSBTAT00000077563, ENSBTAT00000072295, ENSBTAT00000085962, ENSBTAT00000009106, ENSBTAT00000065779, ENSBTAT00000032930, ENSBTAT00000065771,…	1080	155	18413	3.18983	9.98016e-05	7.18707e-05	7.11673e-05
GOTERM_BP_DIRECT	GO:0006805~xenobiotic metabolic process	17	1.29771	4.41868e-07	ENSBTAT00000046354, ENSBTAT00000027159, ENSBTAT00000017246, ENSBTAT00000075745, ENSBTAT00000040300, ENSBTAT00000079854, ENSBTAT00000014385, ENSBTAT00000001650, ENSBTAT00000034383, ENSBTAT00000046707, ENSBTAT00000065779, ENSBTAT00000032167, ENSBTAT00000087331, ENSBTAT00000034108, ENSBTAT00000032930, ENSBTAT00000069040, ENSBTAT00000065771	1106	57	16929	4.5651	0.00149064	0.00149131	0.00148689
GOTERM_MF_DIRECT	GO:0008395~steroid hydroxylase activity	13	0.992366	5.19796e-07	ENSBTAT00000016177, ENSBTAT00000027159, ENSBTAT00000017246, ENSBTAT00000040300, ENSBTAT00000079854, ENSBTAT00000006957, ENSBTAT00000034383, ENSBTAT00000004736, ENSBTAT00000065779, ENSBTAT00000032167, ENSBTAT00000032930, ENSBTAT00000065771, ENSBTAT00000067793, ENSBTAT00000007170	1080	36	18413	6.15661	0.00058408	0.00019475	0.000192844
GOTERM_MF_DIRECT	GO:0005506~iron ion binding	26	1.98473	1.21442e-06	ENSBTAT00000025820, ENSBTAT00000021785, ENSBTAT00000054908, ENSBTAT00000072112, ENSBTAT00000016177, ENSBTAT00000022034, ENSBTAT00000075745, ENSBTAT00000017246, ENSBTAT00000040300, ENSBTAT00000076031, ENSBTAT00000034383, ENSBTAT00000085962, ENSBTAT00000009106, ENSBTAT00000065779, ENSBTAT00000032930, ENSBTAT00000065771, ENSBTAT00000067793, ENSBTAT00000068085, ENSBTAT00000027159, ENSBTAT00000079854,…	1080	146	18413	3.03614	0.00136408	0.000341252	0.000337913
UP_KW_MOLECULAR_FUNCTION	KW-0503~Monooxygenase	18	1.37405	2.12918e-06	ENSBTAT00000021785, ENSBTAT00000054908, ENSBTAT00000016177, ENSBTAT00000027159, ENSBTAT00000017246, ENSBTAT00000040300, ENSBTAT00000079854, ENSBTAT00000006957, ENSBTAT00000076031, ENSBTAT00000006935, ENSBTAT00000034383, ENSBTAT00000085962, ENSBTAT00000009106, ENSBTAT00000065779, ENSBTAT00000032167, ENSBTAT00000032930, ENSBTAT00000065771, ENSBTAT00000067793, ENSBTAT00000007170	544	87	10361	3.94054	0.000191608	4.79066e-05	4.57774e-05
INTERPRO	IPR001128:Cytochrome P450	17	1.29771	2.29536e-06	ENSBTAT00000021785, ENSBTAT00000054908, ENSBTAT00000016177, ENSBTAT00000027159, ENSBTAT00000017246, ENSBTAT00000040300, ENSBTAT00000079854, ENSBTAT00000006957, ENSBTAT00000034383, ENSBTAT00000004736, ENSBTAT00000085962, ENSBTAT00000009106, ENSBTAT00000065779, ENSBTAT00000032167, ENSBTAT00000032930, ENSBTAT00000065771, ENSBTAT00000067793, ENSBTAT00000007170	1240	73	22027	4.13675	0.00400196	0.0010025	0.000993315
INTERPRO	IPR017972:Cytochrome P450, conserved site	15	1.14504	6.74887e-06	ENSBTAT00000021785, ENSBTAT00000054908, ENSBTAT00000016177, ENSBTAT00000027159, ENSBTAT00000017246, ENSBTAT00000040300, ENSBTAT00000079854, ENSBTAT00000006957, ENSBTAT00000034383, ENSBTAT00000085962, ENSBTAT00000009106, ENSBTAT00000032167, ENSBTAT00000032930, ENSBTAT00000065771, ENSBTAT00000067793, ENSBTAT00000007170	1240	62	22027	4.29767	0.0117211	0.00196782	0.0019498
UP_SEQ_FEATURE	BINDING:axial binding residue	15	1.14504	7.0007e-06	ENSBTAT00000071301, ENSBTAT00000069776, ENSBTAT00000076678, ENSBTAT00000016177, ENSBTAT00000018774, ENSBTAT00000017246, ENSBTAT00000078755, ENSBTAT00000006957, ENSBTAT00000079521, ENSBTAT00000004736, ENSBTAT00000072295, ENSBTAT00000067849, ENSBTAT00000009106, ENSBTAT00000026053, ENSBTAT00000067793, ENSBTAT00000007170	1230	63	22162	4.28997	0.00906659	0.000910791	0.00089889
UP_KW_LIGAND	KW-0349~Heme	26	1.98473	1.10543e-05	ENSBTAT00000071301, ENSBTAT00000021785, ENSBTAT00000054908, ENSBTAT00000016177, ENSBTAT00000022034, ENSBTAT00000018774, ENSBTAT00000017246, ENSBTAT00000040300, ENSBTAT00000078755, ENSBTAT00000034383, ENSBTAT00000079521, ENSBTAT00000077563, ENSBTAT00000072295, ENSBTAT00000085962, ENSBTAT00000009106, ENSBTAT00000065779, ENSBTAT00000032930, ENSBTAT00000065771, ENSBTAT00000067793, ENSBTAT00000069776,…	386	134	5224	2.62594	0.000431026	0.000431117	0.000431117
GOTERM_MF_DIRECT	GO:0008392~arachidonic acid epoxygenase activity	8	0.610687	1.66715e-05	ENSBTAT00000065779, ENSBTAT00000027159, ENSBTAT00000032167, ENSBTAT00000040300, ENSBTAT00000079854, ENSBTAT00000032930, ENSBTAT00000065771, ENSBTAT00000034383	1080	16	18413	8.52454	0.0185645	0.00374776	0.00371108
INTERPRO	IPR002401:Cytochrome P450, E-class, group I	14	1.0687	3.33149e-05	ENSBTAT00000021785, ENSBTAT00000054908, ENSBTAT00000027159, ENSBTAT00000017246, ENSBTAT00000040300, ENSBTAT00000079854, ENSBTAT00000034383, ENSBTAT00000085962, ENSBTAT00000009106, ENSBTAT00000065779, ENSBTAT00000032167, ENSBTAT00000032930, ENSBTAT00000065771, ENSBTAT00000067793, ENSBTAT00000007170	1240	62	22027	4.01116	0.0565408	0.00605475	0.0059993
GOTERM_BP_DIRECT	GO:0019373~epoxygenase P450 pathway	8	0.610687	3.35909e-05	ENSBTAT00000065779, ENSBTAT00000027159, ENSBTAT00000032167, ENSBTAT00000040300, ENSBTAT00000079854, ENSBTAT00000032930, ENSBTAT00000065771, ENSBTAT00000034383	1106	16	16929	7.65325	0.107211	0.0226738	0.0226066
KEGG_PATHWAY	bta00590:Arachidonic acid metabolism	18	1.37405	3.93227e-05	ENSBTAT00000021785, ENSBTAT00000027317, ENSBTAT00000023853, ENSBTAT00000054908, ENSBTAT00000017333, ENSBTAT00000027159, ENSBTAT00000017685, ENSBTAT00000018774, ENSBTAT00000017246, ENSBTAT00000040300, ENSBTAT00000079854, ENSBTAT00000077544, ENSBTAT00000034383, ENSBTAT00000084736, ENSBTAT00000032167, ENSBTAT00000028488, ENSBTAT00000065533, ENSBTAT00000032930	632	84	9288	3.14919	0.0129705	0.00145057	0.00123211
UP_KW_LIGAND	KW-0408~Iron	43	3.28244	4.9442e-05	ENSBTAT00000071301, ENSBTAT00000025820, ENSBTAT00000021785, ENSBTAT00000054908, ENSBTAT00000030838, ENSBTAT00000016177, ENSBTAT00000022034, ENSBTAT00000075745, ENSBTAT00000018774, ENSBTAT00000017246, ENSBTAT00000040300, ENSBTAT00000078755, ENSBTAT00000020914, ENSBTAT00000076031, ENSBTAT00000034383, ENSBTAT00000079521, ENSBTAT00000077563, ENSBTAT00000072295, ENSBTAT00000021647, ENSBTAT00000009564,…	386	307	5224	1.8956	0.00192643	0.000964119	0.000964119
KEGG_PATHWAY	bta00591:Linoleic acid metabolism	12	0.916031	0.000101056	ENSBTAT00000027317, ENSBTAT00000016177, ENSBTAT00000027159, ENSBTAT00000017685, ENSBTAT00000017333, ENSBTAT00000040300, ENSBTAT00000077544, ENSBTAT00000034383, ENSBTAT00000032167, ENSBTAT00000065533, ENSBTAT00000032930, ENSBTAT00000067793, ENSBTAT00000007170	632	43	9288	4.10127	0.0329955	0.00335505	0.00284977
GOTERM_MF_DIRECT	GO:0016712~oxidoreductase activity, acting on paired donors, with incorporation or reduction of molecular oxygen, reduced flavin or flavoprotein as one donor, and incorporation of one atom of oxygen	9	0.687023	0.000146805	ENSBTAT00000065779, ENSBTAT00000027159, ENSBTAT00000032167, ENSBTAT00000017246, ENSBTAT00000040300, ENSBTAT00000079854, ENSBTAT00000032930, ENSBTAT00000065771, ENSBTAT00000034383	1080	28	18413	5.48006	0.152124	0.0275014	0.0272323
GOTERM_BP_DIRECT	GO:0006082~organic acid metabolic process	10	0.763359	0.000312862	ENSBTAT00000071301, ENSBTAT00000065779, ENSBTAT00000027159, ENSBTAT00000032167, ENSBTAT00000017246, ENSBTAT00000040300, ENSBTAT00000079854, ENSBTAT00000032930, ENSBTAT00000065771, ENSBTAT00000034383	1106	35	16929	4.37329	0.65229	0.0959917	0.0957073
GOTERM_MF_DIRECT	GO:0016705~oxidoreductase activity, acting on paired donors, with incorporation or reduction of molecular oxygen	10	0.763359	0.000503066	ENSBTAT00000021785, ENSBTAT00000054908, ENSBTAT00000085962, ENSBTAT00000065779, ENSBTAT00000017246, ENSBTAT00000040300, ENSBTAT00000079854, ENSBTAT00000032930, ENSBTAT00000067793, ENSBTAT00000007170, ENSBTAT00000004736	1080	41	18413	4.15831	0.431974	0.0706807	0.069989
GOTERM_MF_DIRECT	GO:0004497~monooxygenase activity	11	0.839695	0.0011996	ENSBTAT00000021785, ENSBTAT00000054908, ENSBTAT00000085962, ENSBTAT00000065779, ENSBTAT00000017246, ENSBTAT00000040300, ENSBTAT00000079854, ENSBTAT00000014385, ENSBTAT00000032930, ENSBTAT00000067793, ENSBTAT00000007170, ENSBTAT00000004736	1080	55	18413	3.40981	0.740541	0.103719	0.102704
INTERPRO	IPR008069:Cytochrome P450, E-class, group I, CYP2D-like	4	0.305344	0.00312266	ENSBTAT00000027159, ENSBTAT00000017246, ENSBTAT00000065771, ENSBTAT00000034383	1240	6	22027	11.8425	0.995763	0.227303	0.225222
KEGG_PATHWAY	bta04726:Serotonergic synapse	12	0.916031	0.191411	ENSBTAT00000023246, ENSBTAT00000049812, ENSBTAT00000055354, ENSBTAT00000027159, ENSBTAT00000017685, ENSBTAT00000032167, ENSBTAT00000018774, ENSBTAT00000040300, ENSBTAT00000027870, ENSBTAT00000032930, ENSBTAT00000034383, ENSBTAT00000043161	632	120	9288	1.46962	1	0.504352	0.428395
Annotation Cluster 4	Enrichment Score: 4.807373510582089
Category	Term	Count	%	PValue	Genes	List Total	Pop Hits	Pop Total	Fold Enrichment	Bonferroni	Benjamini	FDR
KEGG_PATHWAY	bta05204:Chemical carcinogenesis - DNA adducts	20	1.52672	3.14914e-08	ENSBTAT00000046354, ENSBTAT00000016177, ENSBTAT00000053634, ENSBTAT00000027159, ENSBTAT00000018774, ENSBTAT00000020078, ENSBTAT00000040300, ENSBTAT00000029977, ENSBTAT00000048506, ENSBTAT00000034383, ENSBTAT00000076372, ENSBTAT00000086324, ENSBTAT00000011257, ENSBTAT00000084736, ENSBTAT00000032167, ENSBTAT00000087331, ENSBTAT00000032930, ENSBTAT00000069040, ENSBTAT00000085178, ENSBTAT00000067793,…	632	65	9288	4.52191	1.04551e-05	5.22757e-06	4.44028e-06
KEGG_PATHWAY	bta00982:Drug metabolism - cytochrome P450	16	1.22137	1.19092e-05	ENSBTAT00000003769, ENSBTAT00000046354, ENSBTAT00000053634, ENSBTAT00000075745, ENSBTAT00000014385, ENSBTAT00000029977, ENSBTAT00000021304, ENSBTAT00000076372, ENSBTAT00000086324, ENSBTAT00000011257, ENSBTAT00000085888, ENSBTAT00000087331, ENSBTAT00000028125, ENSBTAT00000069040, ENSBTAT00000085178, ENSBTAT00000009185	632	62	9288	3.79257	0.00394606	0.000789971	0.000670999
KEGG_PATHWAY	bta00980:Metabolism of xenobiotics by cytochrome P450	16	1.22137	3.21981e-05	ENSBTAT00000003769, ENSBTAT00000046354, ENSBTAT00000053634, ENSBTAT00000020078, ENSBTAT00000029977, ENSBTAT00000021304, ENSBTAT00000076372, ENSBTAT00000086324, ENSBTAT00000011257, ENSBTAT00000084736, ENSBTAT00000085888, ENSBTAT00000087331, ENSBTAT00000028125, ENSBTAT00000069040, ENSBTAT00000085178, ENSBTAT00000009185	632	67	9288	3.50954	0.010633	0.00145057	0.00123211
KEGG_PATHWAY	bta00983:Drug metabolism - other enzymes	13	0.992366	0.00488206	ENSBTAT00000046354, ENSBTAT00000053634, ENSBTAT00000029977, ENSBTAT00000048506, ENSBTAT00000076372, ENSBTAT00000063928, ENSBTAT00000086324, ENSBTAT00000011257, ENSBTAT00000082335, ENSBTAT00000011088, ENSBTAT00000087331, ENSBTAT00000069040, ENSBTAT00000085178	632	76	9288	2.51382	0.803052	0.0540282	0.0458914
Annotation Cluster 5	Enrichment Score: 4.700851583190707
Category	Term	Count	%	PValue	Genes	List Total	Pop Hits	Pop Total	Fold Enrichment	Bonferroni	Benjamini	FDR
UP_KW_PTM	KW-0164~Citrullination	25	1.9084	1.15817e-12	ENSBTAT00000020266, ENSBTAT00000039533, ENSBTAT00000054510, ENSBTAT00000015499, ENSBTAT00000018897, ENSBTAT00000056505, ENSBTAT00000087179	487	73	8320	5.85075	3.47455e-11	1.79516e-11	1.44771e-11
UP_KW_CELLULAR_COMPONENT	KW-0544~Nucleosome core	22	1.67939	6.15984e-09	ENSBTAT00000054510, ENSBTAT00000064125, ENSBTAT00000056505, ENSBTAT00000087179	754	91	14427	4.62579	3.26472e-07	3.26472e-07	2.95672e-07
UP_SEQ_FEATURE	LIPID:N6-decanoyllysine	9	0.687023	1.24239e-08	ENSBTAT00000087179	1230	11	22162	14.7419	1.61633e-05	5.38782e-06	5.31742e-06
GOTERM_CC_DIRECT	GO:0000786~nucleosome	28	2.1374	1.83196e-05	ENSBTAT00000031907, ENSBTAT00000036888, ENSBTAT00000061268, ENSBTAT00000063683, ENSBTAT00000054510, ENSBTAT00000064125, ENSBTAT00000015499, ENSBTAT00000056505, ENSBTAT00000052022, ENSBTAT00000087179	1165	199	20801	2.51225	0.0100616	0.00168541	0.00164266
INTERPRO	IPR000164:Histone H3	9	0.687023	0.000110713	ENSBTAT00000087179	1240	28	22027	5.70976	0.17587	0.016118	0.0159704
SMART	SM00428:H3	9	0.687023	0.000423276	ENSBTAT00000087179	705	28	10276	4.68511	0.141365	0.0253965	0.0250438
INTERPRO	IPR009072:Histone-fold	23	1.75573	0.000989491	ENSBTAT00000003674, ENSBTAT00000054510, ENSBTAT00000064125, ENSBTAT00000056505, ENSBTAT00000087179	1240	189	22027	2.16172	0.822626	0.0960356	0.095156
UP_KW_PTM	KW-0013~ADP-ribosylation	11	0.839695	0.00198938	ENSBTAT00000015499, ENSBTAT00000064125, ENSBTAT00000087179	487	59	8320	3.18519	0.0579913	0.00770884	0.00621681
UP_SEQ_FEATURE	DOMAIN:Histone H2A/H2B/H3	10	0.763359	0.228839	ENSBTAT00000064125, ENSBTAT00000087179	1230	121	22162	1.48908	1	1	0.987692
INTERPRO	IPR007125:Histone core	10	0.763359	0.28608	ENSBTAT00000064125, ENSBTAT00000087179	1240	127	22027	1.39872	1	1	0.991409
Annotation Cluster 6	Enrichment Score: 3.9398650328832536
Category	Term	Count	%	PValue	Genes	List Total	Pop Hits	Pop Total	Fold Enrichment	Bonferroni	Benjamini	FDR
INTERPRO	IPR004827:Basic-leucine zipper domain	14	1.0687	6.7584e-06	ENSBTAT00000025702, ENSBTAT00000070149, ENSBTAT00000000044, ENSBTAT00000082449, ENSBTAT00000005279, ENSBTAT00000010762, ENSBTAT00000011265, ENSBTAT00000035684, ENSBTAT00000064621, ENSBTAT00000061511, ENSBTAT00000028574, ENSBTAT00000065187, ENSBTAT00000015987, ENSBTAT00000086463	1240	54	22027	4.60541	0.0117375	0.00196782	0.0019498
UP_SEQ_FEATURE	DOMAIN:bZIP	10	0.763359	9.09267e-06	ENSBTAT00000011265, ENSBTAT00000070149, ENSBTAT00000035684, ENSBTAT00000000044, ENSBTAT00000064621, ENSBTAT00000061511, ENSBTAT00000005279, ENSBTAT00000028574, ENSBTAT00000015987, ENSBTAT00000086463	1230	27	22162	6.67329	0.0117599	0.000985797	0.000972916
UP_SEQ_FEATURE	REGION:Basic motif	10	0.763359	9.09267e-06	ENSBTAT00000011265, ENSBTAT00000070149, ENSBTAT00000035684, ENSBTAT00000000044, ENSBTAT00000064621, ENSBTAT00000061511, ENSBTAT00000005279, ENSBTAT00000028574, ENSBTAT00000015987, ENSBTAT00000086463	1230	27	22162	6.67329	0.0117599	0.000985797	0.000972916
UP_SEQ_FEATURE	REGION:Leucine-zipper	11	0.839695	7.65226e-05	ENSBTAT00000011265, ENSBTAT00000070149, ENSBTAT00000035684, ENSBTAT00000000044, ENSBTAT00000064621, ENSBTAT00000011066, ENSBTAT00000061511, ENSBTAT00000005279, ENSBTAT00000028574, ENSBTAT00000015987, ENSBTAT00000086463	1230	42	22162	4.71897	0.0947641	0.00663706	0.00655034
SMART	SM00338:BRLZ	13	0.992366	0.000129043	ENSBTAT00000025702, ENSBTAT00000070149, ENSBTAT00000000044, ENSBTAT00000082449, ENSBTAT00000005279, ENSBTAT00000010762, ENSBTAT00000011265, ENSBTAT00000035684, ENSBTAT00000064621, ENSBTAT00000061511, ENSBTAT00000028574, ENSBTAT00000015987, ENSBTAT00000086463	705	51	10276	3.71542	0.0453958	0.0154852	0.0152701
INTERPRO	IPR008917:Eukaryotic transcription factor, Skn-1-like, DNA-binding	7	0.534351	0.0001537	ENSBTAT00000025702, ENSBTAT00000070149, ENSBTAT00000000044, ENSBTAT00000061511, ENSBTAT00000005279, ENSBTAT00000028574, ENSBTAT00000015987	1240	16	22027	7.77162	0.235501	0.0206549	0.0204657
UP_SEQ_FEATURE	DOMAIN:BZIP	10	0.763359	0.000586879	ENSBTAT00000010762, ENSBTAT00000025702, ENSBTAT00000011265, ENSBTAT00000070149, ENSBTAT00000064621, ENSBTAT00000061511, ENSBTAT00000082449, ENSBTAT00000005279, ENSBTAT00000065187, ENSBTAT00000086463	1230	44	22162	4.09497	0.534086	0.0396746	0.0391562
GOTERM_CC_DIRECT	GO:0090575~RNA polymerase II transcription factor complex	10	0.763359	0.0608284	ENSBTAT00000012655, ENSBTAT00000011265, ENSBTAT00000035684, ENSBTAT00000000044, ENSBTAT00000064621, ENSBTAT00000072457, ENSBTAT00000061511, ENSBTAT00000086603, ENSBTAT00000028574, ENSBTAT00000000612	1165	89	20801	2.00617	1	0.71441	0.696291
Annotation Cluster 7	Enrichment Score: 3.4371317729300097
Category	Term	Count	%	PValue	Genes	List Total	Pop Hits	Pop Total	Fold Enrichment	Bonferroni	Benjamini	FDR
GOTERM_BP_DIRECT	GO:0071346~cellular response to interferon-gamma	19	1.45038	1.65745e-06	ENSBTAT00000027209, ENSBTAT00000073303, ENSBTAT00000020043, ENSBTAT00000085072, ENSBTAT00000070620, ENSBTAT00000004257, ENSBTAT00000006940, ENSBTAT00000037271, ENSBTAT00000077490, ENSBTAT00000008132, ENSBTAT00000068916, ENSBTAT00000055586, ENSBTAT00000032697, ENSBTAT00000009446, ENSBTAT00000031134, ENSBTAT00000056911, ENSBTAT00000018757, ENSBTAT00000067114, ENSBTAT00000073539, ENSBTAT00000054825	1106	77	16929	3.77693	0.00557991	0.00162688	0.00162206
INTERPRO	IPR003191:Guanylate-binding protein, C-terminal	7	0.534351	3.81238e-05	ENSBTAT00000020043, ENSBTAT00000055586, ENSBTAT00000032697, ENSBTAT00000085072, ENSBTAT00000031134, ENSBTAT00000056911, ENSBTAT00000006940, ENSBTAT00000054825	1240	13	22027	9.56507	0.064434	0.00605475	0.0059993
GOTERM_BP_DIRECT	GO:0042832~defense response to protozoan	9	0.687023	4.50077e-05	ENSBTAT00000016461, ENSBTAT00000074378, ENSBTAT00000055586, ENSBTAT00000035684, ENSBTAT00000031134, ENSBTAT00000056911, ENSBTAT00000006940, ENSBTAT00000020627, ENSBTAT00000054825, ENSBTAT00000012490	1106	22	16929	6.26175	0.140968	0.0253168	0.0252418
UP_SEQ_FEATURE	DOMAIN:GB1/RHD3-type G	7	0.534351	0.000209357	ENSBTAT00000020043, ENSBTAT00000055586, ENSBTAT00000032697, ENSBTAT00000085072, ENSBTAT00000031134, ENSBTAT00000056911, ENSBTAT00000006940, ENSBTAT00000054825	1230	17	22162	7.41913	0.238452	0.016022	0.0158126
INTERPRO	IPR015894:Guanylate-binding protein, N-terminal	7	0.534351	0.000226256	ENSBTAT00000020043, ENSBTAT00000055586, ENSBTAT00000032697, ENSBTAT00000085072, ENSBTAT00000031134, ENSBTAT00000056911, ENSBTAT00000006940, ENSBTAT00000054825	1240	17	22027	7.31447	0.326532	0.0282335	0.027975
GOTERM_CC_DIRECT	GO:0031410~cytoplasmic vesicle	20	1.52672	0.0419641	ENSBTAT00000024996, ENSBTAT00000020043, ENSBTAT00000078636, ENSBTAT00000000453, ENSBTAT00000085072, ENSBTAT00000027446, ENSBTAT00000013682, ENSBTAT00000006940, ENSBTAT00000077049, ENSBTAT00000044628, ENSBTAT00000001336, ENSBTAT00000000612, ENSBTAT00000061226, ENSBTAT00000055586, ENSBTAT00000032697, ENSBTAT00000031134, ENSBTAT00000061225, ENSBTAT00000056911, ENSBTAT00000011306, ENSBTAT00000009020,…	1165	221	20801	1.61583	1	0.591055	0.576065
GOTERM_BP_DIRECT	GO:0071345~cellular response to cytokine stimulus	4	0.305344	0.154095	ENSBTAT00000032697, ENSBTAT00000031134, ENSBTAT00000056911, ENSBTAT00000006940, ENSBTAT00000057509	1106	21	16929	2.91553	1	1	0.997333
Annotation Cluster 8	Enrichment Score: 3.2950947176673404
Category	Term	Count	%	PValue	Genes	List Total	Pop Hits	Pop Total	Fold Enrichment	Bonferroni	Benjamini	FDR
UP_SEQ_FEATURE	DOMAIN:Helicase C-terminal	19	1.45038	2.61201e-05	ENSBTAT00000002955, ENSBTAT00000019351, ENSBTAT00000072138, ENSBTAT00000045489, ENSBTAT00000082702, ENSBTAT00000074782, ENSBTAT00000017080, ENSBTAT00000026607, ENSBTAT00000061308, ENSBTAT00000000833, ENSBTAT00000057089, ENSBTAT00000061377, ENSBTAT00000066612, ENSBTAT00000080984, ENSBTAT00000014014, ENSBTAT00000004441, ENSBTAT00000034967, ENSBTAT00000019612, ENSBTAT00000010703	1230	108	22162	3.16981	0.0334118	0.00261402	0.00257986
INTERPRO	IPR001650:Helicase, C-terminal	19	1.45038	2.76761e-05	ENSBTAT00000002955, ENSBTAT00000019351, ENSBTAT00000072138, ENSBTAT00000045489, ENSBTAT00000082702, ENSBTAT00000074782, ENSBTAT00000017080, ENSBTAT00000026607, ENSBTAT00000061308, ENSBTAT00000000833, ENSBTAT00000057089, ENSBTAT00000061377, ENSBTAT00000066612, ENSBTAT00000080984, ENSBTAT00000014014, ENSBTAT00000004441, ENSBTAT00000034967, ENSBTAT00000019612, ENSBTAT00000010703	1240	107	22027	3.1543	0.0472006	0.00604378	0.00598842
INTERPRO	IPR014001:Helicase, superfamily 1/2, ATP-binding domain	19	1.45038	3.5764e-05	ENSBTAT00000002955, ENSBTAT00000019351, ENSBTAT00000072138, ENSBTAT00000045489, ENSBTAT00000082702, ENSBTAT00000074782, ENSBTAT00000017080, ENSBTAT00000026607, ENSBTAT00000061308, ENSBTAT00000000833, ENSBTAT00000057089, ENSBTAT00000061377, ENSBTAT00000066612, ENSBTAT00000080984, ENSBTAT00000014014, ENSBTAT00000004441, ENSBTAT00000034967, ENSBTAT00000019612, ENSBTAT00000010703	1240	109	22027	3.09643	0.0605689	0.00605475	0.0059993
UP_SEQ_FEATURE	DOMAIN:Helicase ATP-binding	19	1.45038	5.48625e-05	ENSBTAT00000002955, ENSBTAT00000019351, ENSBTAT00000072138, ENSBTAT00000045489, ENSBTAT00000082702, ENSBTAT00000074782, ENSBTAT00000017080, ENSBTAT00000026607, ENSBTAT00000061308, ENSBTAT00000000833, ENSBTAT00000057089, ENSBTAT00000061377, ENSBTAT00000066612, ENSBTAT00000080984, ENSBTAT00000014014, ENSBTAT00000004441, ENSBTAT00000034967, ENSBTAT00000019612, ENSBTAT00000010703	1230	114	22162	3.00298	0.0688902	0.0050983	0.00503168
SMART	SM00490:HELICc	19	1.45038	0.000320302	ENSBTAT00000002955, ENSBTAT00000019351, ENSBTAT00000072138, ENSBTAT00000045489, ENSBTAT00000082702, ENSBTAT00000074782, ENSBTAT00000017080, ENSBTAT00000026607, ENSBTAT00000061308, ENSBTAT00000000833, ENSBTAT00000057089, ENSBTAT00000061377, ENSBTAT00000066612, ENSBTAT00000080984, ENSBTAT00000014014, ENSBTAT00000004441, ENSBTAT00000034967, ENSBTAT00000019612, ENSBTAT00000010703	705	107	10276	2.58824	0.108926	0.0253965	0.0250438
SMART	SM00487:DEXDc	19	1.45038	0.000360372	ENSBTAT00000002955, ENSBTAT00000019351, ENSBTAT00000072138, ENSBTAT00000045489, ENSBTAT00000082702, ENSBTAT00000074782, ENSBTAT00000017080, ENSBTAT00000026607, ENSBTAT00000061308, ENSBTAT00000000833, ENSBTAT00000057089, ENSBTAT00000061377, ENSBTAT00000066612, ENSBTAT00000080984, ENSBTAT00000014014, ENSBTAT00000004441, ENSBTAT00000034967, ENSBTAT00000019612, ENSBTAT00000010703	705	108	10276	2.56428	0.121691	0.0253965	0.0250438
UP_KW_MOLECULAR_FUNCTION	KW-0347~Helicase	16	1.22137	0.000789094	ENSBTAT00000002955, ENSBTAT00000031907, ENSBTAT00000019351, ENSBTAT00000072138, ENSBTAT00000045489, ENSBTAT00000074782, ENSBTAT00000017080, ENSBTAT00000026607, ENSBTAT00000057089, ENSBTAT00000061377, ENSBTAT00000066612, ENSBTAT00000080984, ENSBTAT00000014014, ENSBTAT00000004441, ENSBTAT00000019612, ENSBTAT00000010703	544	113	10361	2.69677	0.0685814	0.0142037	0.0135724
INTERPRO	IPR000330:SNF2-related	8	0.610687	0.00170441	ENSBTAT00000002955, ENSBTAT00000072138, ENSBTAT00000034967, ENSBTAT00000019612, ENSBTAT00000082702, ENSBTAT00000026607, ENSBTAT00000061308, ENSBTAT00000000833	1240	32	22027	4.44093	0.949214	0.14888	0.147517
GOTERM_MF_DIRECT	GO:0003724~RNA helicase activity	10	0.763359	0.0107581	ENSBTAT00000057089, ENSBTAT00000019351, ENSBTAT00000061377, ENSBTAT00000080984, ENSBTAT00000066612, ENSBTAT00000014014, ENSBTAT00000045489, ENSBTAT00000004441, ENSBTAT00000074782, ENSBTAT00000010703	1080	63	18413	2.7062	0.999995	0.447855	0.443472
INTERPRO	IPR011545:DNA/RNA helicase, DEAD/DEAH box type, N-terminal	10	0.763359	0.0112686	ENSBTAT00000057089, ENSBTAT00000019351, ENSBTAT00000061377, ENSBTAT00000080984, ENSBTAT00000066612, ENSBTAT00000014014, ENSBTAT00000045489, ENSBTAT00000004441, ENSBTAT00000074782, ENSBTAT00000017080	1240	66	22027	2.69147	1	0.448914	0.444802
GOTERM_MF_DIRECT	GO:0016887~ATPase activity	28	2.1374	0.0212588	ENSBTAT00000031907, ENSBTAT00000022677, ENSBTAT00000019840, ENSBTAT00000072138, ENSBTAT00000077323, ENSBTAT00000081768, ENSBTAT00000001513, ENSBTAT00000061377, ENSBTAT00000010703, ENSBTAT00000019612, ENSBTAT00000002955, ENSBTAT00000070620, ENSBTAT00000045489, ENSBTAT00000074782, ENSBTAT00000023619, ENSBTAT00000026607, ENSBTAT00000061308, ENSBTAT00000057089, ENSBTAT00000012676, ENSBTAT00000008225,…	1080	305	18413	1.56516	1	0.645808	0.639488
Annotation Cluster 9	Enrichment Score: 3.011431545181622
Category	Term	Count	%	PValue	Genes	List Total	Pop Hits	Pop Total	Fold Enrichment	Bonferroni	Benjamini	FDR
UP_SEQ_FEATURE	DOMAIN:SH3	26	1.98473	0.000287773	ENSBTAT00000072313, ENSBTAT00000021146, ENSBTAT00000020493, ENSBTAT00000073322, ENSBTAT00000013682, ENSBTAT00000063618, ENSBTAT00000002645, ENSBTAT00000001953, ENSBTAT00000012267, ENSBTAT00000002373, ENSBTAT00000084691, ENSBTAT00000029334, ENSBTAT00000017878, ENSBTAT00000066024, ENSBTAT00000038070, ENSBTAT00000046037, ENSBTAT00000069379, ENSBTAT00000024486, ENSBTAT00000071974, ENSBTAT00000004279,…	1230	211	22162	2.22021	0.312331	0.0207996	0.0205278
INTERPRO	IPR001452:Src homology-3 domain	26	1.98473	0.000410208	ENSBTAT00000072313, ENSBTAT00000021146, ENSBTAT00000020493, ENSBTAT00000073322, ENSBTAT00000013682, ENSBTAT00000063618, ENSBTAT00000002645, ENSBTAT00000001953, ENSBTAT00000012267, ENSBTAT00000002373, ENSBTAT00000084691, ENSBTAT00000029334, ENSBTAT00000017878, ENSBTAT00000066024, ENSBTAT00000038070, ENSBTAT00000046037, ENSBTAT00000069379, ENSBTAT00000024486, ENSBTAT00000071974, ENSBTAT00000004279,…	1240	213	22027	2.16834	0.511678	0.0447896	0.0443793
SMART	SM00326:SH3	24	1.83206	0.007828	ENSBTAT00000072313, ENSBTAT00000038070, ENSBTAT00000046037, ENSBTAT00000021146, ENSBTAT00000020493, ENSBTAT00000073322, ENSBTAT00000069379, ENSBTAT00000071974, ENSBTAT00000004279, ENSBTAT00000013682, ENSBTAT00000085719, ENSBTAT00000063618, ENSBTAT00000010081, ENSBTAT00000002645, ENSBTAT00000001953, ENSBTAT00000080881, ENSBTAT00000007890, ENSBTAT00000002373, ENSBTAT00000061086, ENSBTAT00000029334,…	705	196	10276	1.7848	0.940938	0.281808	0.277894
Annotation Cluster 10	Enrichment Score: 2.8904504166926634
Category	Term	Count	%	PValue	Genes	List Total	Pop Hits	Pop Total	Fold Enrichment	Bonferroni	Benjamini	FDR
UP_SEQ_FEATURE	CARBOHYD:N-linked (GlcNAc...) asparagine	90	6.87023	0.000195279	ENSBTAT00000070970, ENSBTAT00000020790, ENSBTAT00000053637, ENSBTAT00000017583, ENSBTAT00000075985, ENSBTAT00000000583, ENSBTAT00000071225, ENSBTAT00000075789, ENSBTAT00000020239, ENSBTAT00000044329, ENSBTAT00000009917, ENSBTAT00000009564, ENSBTAT00000027391, ENSBTAT00000015638, ENSBTAT00000066749, ENSBTAT00000005120, ENSBTAT00000083444, ENSBTAT00000035046, ENSBTAT00000002451, ENSBTAT00000067832,…	1230	1097	22162	1.47822	0.224372	0.0158786	0.0156711
UP_SEQ_FEATURE	TOPO_DOM:Cytoplasmic	73	5.57252	0.00215773	ENSBTAT00000043199, ENSBTAT00000000583, ENSBTAT00000020239, ENSBTAT00000069908, ENSBTAT00000015638, ENSBTAT00000066749, ENSBTAT00000005120, ENSBTAT00000083444, ENSBTAT00000002294, ENSBTAT00000002096, ENSBTAT00000002451, ENSBTAT00000067832, ENSBTAT00000025892, ENSBTAT00000061495, ENSBTAT00000015117, ENSBTAT00000083042, ENSBTAT00000018428, ENSBTAT00000002779, ENSBTAT00000048730, ENSBTAT00000015173,…	1230	922	22162	1.42658	0.93981	0.127601	0.125933
UP_SEQ_FEATURE	TOPO_DOM:Extracellular	49	3.74046	0.00505819	ENSBTAT00000020239, ENSBTAT00000069908, ENSBTAT00000066749, ENSBTAT00000005120, ENSBTAT00000083444, ENSBTAT00000002451, ENSBTAT00000067832, ENSBTAT00000025892, ENSBTAT00000061495, ENSBTAT00000083042, ENSBTAT00000018428, ENSBTAT00000002779, ENSBTAT00000048730, ENSBTAT00000015173, ENSBTAT00000022045, ENSBTAT00000024223, ENSBTAT00000054334, ENSBTAT00000048616, ENSBTAT00000020627, ENSBTAT00000012495,…	1230	589	22162	1.49894	0.998636	0.253104	0.249797
